# Supplementary material for: Identification and Verification of Biomarkers and Immune Infiltration in Obesity-Related Atrial Fibrillation
Source: Biology (Basel). 2023 Jan 12;12(1):121. doi: 10.3390/biology12010121 (PMC9855995; doi:10.3390/biology12010121)
Supplement: Supplementary file 1 [file biology-12-00121-s001.zip]

Archive with 3 entries (3 files):
- Table S3.xlsx
- Table S4.xlsx
- Tables S1 and S2, Figures S1 and S2.pdf
