# Supplementary material for: Identification and Verification of Biomarkers and Immune Infiltration in Obesity-Related Atrial Fibrillation
Source: Biology (Basel). 2023 Jan 12;12(1):121. doi: 10.3390/biology12010121 (PMC9855995; doi:10.3390/biology12010121)
Supplement: Supplementary file 1 [file biology-12-00121-s001.zip › Table S3.xlsx]

## Sheet: G1all
S2.1 Expression level of genes in GSE79768 (AF-related array)
Gene.Symbol	GSM2102198_Control	GSM2102200_Control	GSM2102202_Control	GSM2102204_Control	GSM2102206_Control	GSM2102208_Control	GSM2102184_Case	GSM2102186_Case	GSM2102188_Case	GSM2102190_Case	GSM2102192_Case	GSM2102194_Case	GSM2102196_Case
SHB	8.42986	8.61412	8.15828	8.32766	8.26276	8.09191	7.82608	7.47455	7.44397	7.69416	7.66321	7.56181	7.64164
RP1-58B11.1	5.9261	5.64331	5.825	6.20724	6.25348	5.61759	5.08337	4.92034	5.12293	5.07178	5.19351	5.16139	5.25797
B3GALT2	6.6325	7.9684	7.48422	8.09925	7.85245	6.91504	8.80209	8.98977	9.04028	9.55322	8.96404	9.6122	9.44553
KCNS1	6.82451	6.72477	6.71416	6.73711	6.48064	6.71676	6.09045	5.95197	5.98381	6.02631	5.94123	6.22389	6.38876
EPHA3	7.25704	8.08091	7.22131	7.23954	7.20966	8.00137	8.6965	9.05658	8.5523	9.10987	8.49547	9.1841	8.56232
FRZB	9.19545	9.57834	9.64092	9.43383	9.56631	9.40474	10.0218	10.4992	10.2478	10.4223	9.98398	10.24	10.0223
LBH	7.7379	9.0136	8.70551	8.17071	8.26455	8.1201	9.29696	10.0561	9.62279	9.82673	9.31506	9.8493	9.53711
RWDD3	7.78948	8.21422	8.05038	8.5208	8.09028	8.353	8.82843	8.79655	8.82	9.0732	8.82739	8.90332	8.9166
TMEM255A	5.00364	4.9872	4.8528	4.53206	4.85008	5.05085	5.47715	6.34158	5.52122	6.1509	6.00264	5.67575	5.84822
HSPA9	9.73273	9.76885	9.54292	10.0948	9.57686	10.1337	10.4682	10.6011	10.5489	10.7234	10.3733	10.5074	10.839
TCTE3	8.05471	7.20461	7.3456	7.73224	7.88243	7.15084	6.53115	6.43675	6.62305	6.69041	6.696	6.65439	6.63781
SNHG17	7.27505	6.58793	6.968	7.19521	7.38692	7.11982	6.00028	6.09498	5.99188	5.84044	6.15925	6.41186	6.54542
SCPEP1	8.50605	8.94357	8.32068	8.72405	8.53936	8.94459	9.40519	9.34523	9.22051	9.34054	9.30965	9.33801	9.32085
FAM13C	7.26143	8.15911	7.77751	7.38779	7.81119	7.77995	8.74371	9.03523	8.92181	8.73427	8.30948	8.41035	8.84857
ACTR6	8.13965	8.71326	8.41469	8.8298	8.35609	8.55917	9.2163	9.14784	9.15084	9.26728	9.22563	9.00149	9.16922
MITD1	7.55131	8.09901	8.05689	7.78346	7.7229	8.2503	8.79078	8.97816	8.68823	8.86782	8.63203	8.53116	8.42464
C15orf40	7.34147	6.9731	6.84146	7.33034	7.27271	7.59771	7.74523	8.18681	8.16951	8.36369	8.10097	7.76138	8.19821
RGS18	5.41028	6.51177	6.38073	5.85917	5.30917	6.27517	7.75151	7.57108	7.45655	6.99281	7.15461	6.99586	7.08527
PPP1R3C	10.3028	11.011	10.9736	10.5899	10.6551	10.935	11.3344	11.2708	11.5211	11.597	11.388	11.4833	11.5144
DRAM2	9.45783	9.46266	9.14418	9.12622	9.42605	9.85095	10.2992	10.0699	10.044	10.2424	10.2489	10.0601	9.86073
DEPDC7	3.98093	4.06361	3.5793	3.53955	3.54404	3.69059	4.68953	4.77753	4.13084	4.54447	4.56949	4.26807	4.39096
MEDAG	10.4209	11.2418	10.6254	10.5561	10.0177	10.1875	9.66848	8.51464	9.35321	9.16827	9.49133	8.92536	8.27556
ARHGEF5	8.0664	7.90659	7.70218	7.60975	7.76027	7.29493	7.23631	6.97722	7.04334	7.23048	6.97678	6.80864	6.97302
COL21A1	10.0903	10.5218	10.8853	10.4853	10.9663	10.5009	11.2782	11.1464	11.3	11.5921	11.3098	11.4756	11.2322
MCTP2	8.17837	7.81475	7.75885	7.33758	8.02405	7.0691	6.89198	6.62915	6.84478	6.81884	6.88006	6.73259	6.847
KCNB1	7.02174	7.69977	7.03653	7.23344	7.00165	7.47215	6.48551	6.74277	6.24314	6.16541	6.73048	6.03923	6.238
EVI2B	7.86816	8.4449	7.75527	7.54992	7.76602	7.94308	9.02881	9.19032	9.10797	8.72504	8.72652	9.16298	8.21453
PDIA4	7.5819	8.03663	7.43393	7.597	7.1617	7.65461	8.76175	8.3728	8.11158	8.4137	8.18945	8.35188	8.20011
PIBF1	6.69323	7.57944	6.68426	7.37169	7.02839	7.2074	8.20543	7.86978	7.99369	8.13023	7.99387	7.6684	7.75605
TAF12	7.14183	7.56161	7.23142	7.81045	7.10477	7.87279	8.25494	8.2867	8.04404	8.22964	8.13651	8.09597	8.24833
RERGL	6.83753	6.39442	6.53589	6.24711	6.84886	6.87552	7.21489	8.39711	7.46665	7.41282	7.72746	7.38318	7.73208
ZNF780A	4.13683	4.36792	4.51485	4.14297	4.14136	4.52115	5.01606	5.15255	4.70444	4.70734	5.19986	4.74306	4.98584
CENPQ	5.14009	6.1261	5.73724	5.98333	5.62542	6.02079	6.38959	6.93769	6.72521	6.7801	6.40822	6.51541	6.57715
ARNT2	7.83153	7.38255	7.6351	7.51094	7.37373	7.20087	7.03152	6.34227	6.64636	7.05457	6.54713	6.57149	6.93637
APOBEC3F	6.85038	6.70281	7.11556	6.76154	7.06731	7.29041	7.2962	7.65646	7.40186	7.54848	7.73997	7.70796	7.79004
CALCRL	6.7355	7.77189	7.54689	7.01224	6.83374	8.33811	8.7227	8.80196	8.65785	8.34916	8.65798	8.37845	9.06168
SYNPO2L	12.3676	12.2084	12.299	11.6435	12.5628	11.8931	11.3391	11.0871	11.4112	11.6104	11.4139	11.6104	11.2217
FGF7	6.83847	7.46166	6.43862	7.57773	6.9924	7.76476	8.41127	8.33135	8.52696	8.13808	7.90406	8.17888	8.13295
HOTTIP	8.51762	7.81736	8.16204	7.53676	8.57795	7.55337	6.95551	6.89523	7.20076	6.94496	6.98717	7.23102	7.32825
ARHGAP15	8.71452	8.52092	8.93466	8.1941	8.46332	9.0329	9.24828	9.31686	9.46214	9.54874	9.35547	9.16264	9.21078
MRPL44	6.71346	7.63453	7.43502	7.65982	7.19805	7.7756	8.11625	8.38627	8.15791	8.26871	8.10765	8.15914	8.13755
FMO2	10.4279	10.5857	10.1924	10.5238	10.8902	11.4912	11.9484	12.1212	11.5096	11.3889	11.6555	11.5186	12.187
GNPDA2	7.58142	8.52464	7.99616	8.41195	8.22427	8.66255	8.97046	8.91479	8.96111	9.19519	9.05761	8.93163	9.21708
SCN7A	8.65173	9.06165	8.62792	9.62504	9.01643	9.18321	10.3773	9.87911	9.62504	9.69912	10.5361	9.90087	10.0656
LSM12	8.25028	8.56931	8.13007	8.72815	8.0012	8.90662	9.1574	9.15918	8.95112	9.19802	9.32043	9.11104	9.35054
IDH3A	8.83186	8.7213	9.19537	9.46087	8.91213	9.6933	9.79457	9.78582	9.82727	10.0412	9.98054	10.1417	10.3785
FGF7	5.13152	6.15453	5.51163	6.46765	6.24612	7.56602	8.0716	8.01392	7.67244	7.71913	7.42435	7.64674	8.22579
TSPAN12	8.5882	9.18337	9.30042	9.35539	9.02057	9.12752	9.57	9.63107	9.69266	9.78261	9.65635	9.91887	10.0905
CLEC4A	6.62624	6.71346	7.02052	6.1807	6.40646	7	7.35841	7.73815	7.53001	7.41583	7.46067	7.58799	7.01045
C9orf72	7.11724	7.64566	7.23368	7.76623	7.22534	7.93457	8.13925	8.05864	8.32098	8.42846	8.18954	8.12069	8.10903
ATP8B4	6.25571	6.45397	5.61698	5.3046	6.26284	6.79254	7.37207	7.63062	7.45069	6.90317	7.13048	7.18614	7.05677
NCR3LG1	6.51268	6.53928	6.40034	6.53813	6.53564	6.2458	5.94765	5.48577	5.84407	5.81449	6.28436	5.52876	5.94557
ZCCHC7	7.74544	8.52565	7.57424	8.21824	7.55356	8.01483	8.74687	8.96412	8.87252	8.80882	8.54043	8.5356	8.70308
GPRC5A	7.22529	7.89709	7.1628	7.82863	7.35727	8.61393	6.79746	6.37615	6.7991	6.66517	6.29866	6.09283	6.71301
GPR34	9.1988	9.21399	9.0133	9.01282	8.86639	10.4148	10.5832	10.9902	10.1318	10.2397	10.3774	10.6869	10.317
STT3A	7.12334	7.74411	7.49601	7.13582	7.38439	7.36729	8.14396	8.11091	7.88373	8.15451	8.12305	7.62666	7.89938
APIP	8.06976	8.65631	8.35608	8.84541	8.36818	8.79135	8.86597	9.18751	9.26521	9.31832	9.25024	9.07967	9.24809
FBXO3	8.97766	9.42671	9.2332	9.62045	9.12948	9.77288	9.84576	9.98516	9.92847	10.2212	9.98951	9.9257	10.0731
FGFR2	7.61948	8.09211	7.11364	7.54858	7.0735	7.24547	6.74396	6.57249	6.54256	6.2218	6.97839	6.08663	6.4824
GRB7	6.78382	6.4006	6.16417	6.62355	6.58988	6.19648	6.10898	5.50444	5.71673	5.76234	5.92617	5.83634	5.95981
LRIF1	6.55665	7.72	7.48132	7.98937	7.14946	8.10844	8.4228	8.65555	8.5749	8.59911	8.528	8.45267	8.85783
BCR	8.39141	8.49415	7.74693	8.19719	7.78686	8.26331	7.69166	7.38582	7.33399	7.32211	7.23901	6.80201	7.57352
ASMTL-AS1	8.13961	7.54181	7.92439	7.74516	7.74516	7.46728	7.0551	7.1024	6.95385	7.10344	7.26124	7.33178	7.41329
C8orf4	7.17356	7.41087	8.12429	7.66396	8.09155	8.68793	8.82486	8.83569	8.81013	9.59655	8.93343	8.99856	8.87789
FCGR3A	4.98484	6.69109	6.58426	6.1227	5.42651	6.98933	8.03403	8.59241	7.33316	7.20612	8.5376	7.50221	7.87059
PRR9	7.82361	9.03934	6.85082	9.23414	5.83165	7.39842	5.75574	4.27559	5.40873	5.83165	5.4747	4.62915	4.34783
CDKN1B	9.65921	10.4044	9.76893	10.0665	9.81757	10.1638	10.8331	10.8875	10.4863	10.7028	10.527	10.541	10.4049
C10orf99	5.55324	5.38848	5.48516	5.6865	6.13848	5.31562	4.86862	5.00185	4.67596	4.86939	5.07515	4.82714	5.21887
ASPHD1	7.95165	8.1284	7.60097	7.48769	7.57448	7.165	7.25258	6.79889	6.7324	6.62327	6.94125	7.09161	6.74242
PRPF39	6.50195	7.46778	6.73908	7.22987	6.54963	6.7269	7.51196	7.64192	7.78472	7.77803	7.61663	7.39477	7.64677
ERICH5	5.27794	6.08189	4.62279	5.32763	5.42718	4.55294	4.43089	3.80523	3.95273	4.3813	4.0692	4.23888	3.61715
EBF3	7.15895	7.67908	7.12733	7.05633	6.9653	7.35679	7.88988	7.98069	7.68364	8.30013	7.86954	7.63418	7.77103
PEX5L	4.80842	4.83237	4.28461	4.41085	4.93601	4.2123	3.83567	3.68492	4.13101	3.91152	4.13518	3.90204	3.85007
LYN	7.93562	8.13176	7.62406	7.45692	7.45697	7.71425	8.49734	8.77897	8.6718	8.47141	8.45959	8.52227	7.86756
KLK11	10.0416	10.3591	9.28314	8.7179	9.23824	8.21442	8.38797	6.13436	7.3593	7.19674	8.21442	6.90538	6.58099
COL15A1	10.2538	11.3312	11.3308	10.1359	10.5212	10.9943	11.7221	11.9188	11.7768	11.9641	11.8388	11.804	11.338
RNF166	6.2187	6.06901	6.45469	5.86115	6.33664	6.30509	7.05358	7.01852	6.90003	7.22453	6.75623	6.53941	6.52869
ZMYM6	7.84754	8.69636	8.30049	8.6617	8.19209	8.90361	9.63752	9.1879	9.35088	9.18561	9.06131	9.00355	9.21156
EIF4E3	8.17325	9.05801	8.70661	9.15481	8.36076	9.1457	9.33722	9.60242	9.48775	9.60611	9.52307	9.6302	9.6326
YWHAH	8.62467	9.02158	9.26378	8.32673	8.67195	9.16591	9.88308	9.69628	9.51617	9.66122	9.30033	9.69927	9.40166
SLC51A	6.36959	6.83123	6.19986	5.73447	6.14607	5.44998	5.43278	4.46431	5.24428	5.01163	5.37581	5.0441	5.05849
ACKR4	7.33889	7.73488	6.94918	7.09005	7.12096	6.94273	7.86081	7.71626	7.77587	8.4108	7.93676	7.85201	7.75773
SBSPON	10.0316	10.6294	9.55039	9.6526	8.92228	8.10927	8.4717	6.97575	7.99309	7.73305	7.32511	6.82011	5.84537
AAK1	9.82054	9.76471	9.48765	9.72392	10.1369	9.27043	9.2713	9.09748	9.2421	9.10612	9.00139	9.03284	8.796
EFNA5	9.027	9.07334	8.55554	8.61757	8.79712	8.46348	8.15714	8.00667	8.08744	8.4003	8.35832	7.87388	7.67699
CYP3A5	6.55936	6.40109	5.93323	5.87833	6.16849	5.99583	5.57991	5.55706	5.73818	5.23973	5.73818	5.34727	5.56844
OSER1-AS1	6.41594	6.6934	6.26387	6.8608	6.60246	6.74802	7.07193	7.67292	6.9711	7.06068	7.20867	7.15774	7.41083
LRRC75A-AS1	10.2119	10.7492	10.3474	10.4747	9.67918	10.8566	11.4921	11.087	11.0722	11.2958	11.1983	11.1018	11.0398
CEP83	7.67731	8.64698	7.06435	8.29471	7.86581	7.93697	8.4121	8.90371	9.05788	9.86371	9.50944	9.17441	9.87186
SGCE	9.41911	10.1913	9.74459	10.0676	9.66988	10.0491	10.8057	10.4527	10.278	10.4971	10.5549	10.3013	10.4971
LRRC39	10.2668	9.86209	10.6899	10.8932	10.3113	10.8583	10.7347	11.2447	11.467	11.4813	11.567	11.5911	11.6875
FAM210A	7.75249	8.12216	8.17892	8.43722	8.20561	8.39768	8.80095	8.54174	8.84382	8.68132	8.79574	8.59667	9.14819
BEX2	9.94835	10.1638	9.36075	9.78104	10.1166	9.82963	8.8907	8.70712	8.40784	8.98395	9.02959	7.47403	9.2304
TOMM22	7.62726	8.57266	8.41765	8.60117	7.40019	8.67458	9.14804	9.21247	9.03042	9.2348	9.12154	9.25349	9.18402
COX16	9.75248	10.3761	10.0377	10.7699	9.83866	10.1234	10.6794	10.7583	10.8155	10.872	10.8916	10.8446	10.9266
ARPC4	5.65923	6.70491	6.70828	6.23701	6.0765	7.22531	7.94241	7.61847	7.22406	7.57364	7.25107	7.55478	7.25995
CCDC121	4.89476	5.8128	4.85543	5.36325	4.78963	4.94786	5.68073	5.9971	5.73905	6.05626	5.86144	5.72662	6.24055
SERTAD3	7.2483	7.39337	6.96417	7.17934	7.16895	7.70145	7.87046	7.75932	7.63259	8.0713	7.83302	7.7337	8.21456
FAXC	4.44457	4.74202	4.26295	3.80111	4.02624	4.61869	3.76176	3.65441	3.78151	3.72765	3.24235	3.49663	3.47794
CAPN6	6.68217	6.39258	5.4471	4.9494	5.13697	4.58557	4.30279	3.53169	4.32158	3.9974	4.01012	4.24233	4.05016
RGS13	4.37175	4.24982	4.77692	3.98205	3.90792	4.24999	4.82467	6.28585	6.32743	5.98629	5.26366	5.43443	4.76054
SLC41A2	7.11337	8.16325	7.15369	7.05228	7.17934	7.00515	6.94947	5.99303	6.1857	6.54369	6.16108	5.70803	6.16664
WIPF1	8.4228	8.81793	8.21249	8.23997	8.27514	8.35018	9.29503	9.24134	9.22247	9.20293	8.84884	9.01281	8.51713
PKP2	8.92432	9.96881	9.4255	10.1228	9.46342	10.0899	10.1194	10.8437	10.3585	10.9426	10.7142	10.6346	11.1029
CST6	7.79528	7.38051	6.85699	6.38926	6.83698	5.98341	6.01263	5.58108	5.91196	5.81423	5.63664	5.74388	5.38389
HLA-DRA	11.1261	11.3841	12.1847	10.7693	11.5901	12.3849	12.5243	13.119	12.7573	12.7117	12.483	13.0201	12.3759
RP11-1078H9.6	6.99366	6.07812	6.74411	6.56857	7.09769	6.33472	5.92595	5.90935	5.73298	5.7342	5.97961	6.07812	6.07422
CDH3	7.62625	7.84105	7.34413	7.42282	7.23136	7.0454	7.2197	6.52659	6.81847	6.7703	6.77449	6.69323	6.60482
CYBB	6.83918	7.35076	7.36982	6.81058	7.35418	7.61994	8.15634	8.26919	7.80202	7.49941	7.88593	7.98579	8.24794
XCL1	6.23322	6.81485	6.61406	6.02077	6.45048	6.38184	7.65301	7.56819	7.17712	7.34046	6.99668	7.40564	6.57715
MROH2A	5.26804	4.75667	4.51541	4.79123	4.48726	4.18959	3.94421	4.09848	4.05161	4.16104	3.97575	3.95927	3.92593
KRT18	11.5897	11.1619	10.8359	10.1165	10.3885	9.26449	9.86468	8.34512	9.04986	8.86768	9.22887	8.29219	8.67223
PABPC5	3.53982	4.35648	3.37831	3.72574	3.22155	3.7852	4.88627	4.43909	4.47789	4.52889	4.45242	4.05456	4.44558
LPAR6	9.12635	9.91247	9.54115	8.9344	9.61971	9.58774	10.5059	10.8617	10.3059	10.4304	10.5949	10.6595	9.5539
GIMAP4	9.08955	9.42108	9.71377	8.86446	9.013	9.29359	10.0201	9.98751	9.80047	9.75286	10.0118	9.8187	9.56502
CARNS1	8.77814	8.20447	7.9853	7.04057	8.09288	7.60844	7.01624	6.44583	7.05877	6.64136	7.05245	6.76499	7.17563
ZNF608	6.7648	7.69474	6.78575	7.72176	7.2821	7.39503	7.75534	8.07408	7.97659	8.06795	8.02675	8.17591	8.0892
ID1	10.4896	11.3768	11.5255	11.4076	11.0594	11.5577	12.2839	11.8652	11.9952	12.2376	11.7986	11.8572	11.9658
IL18	7.7404	8.09842	7.0383	6.73862	7.15386	6.18058	6.6432	6.01364	5.5668	5.78353	5.67837	5.61407	5.20893
GJA3	7.53748	7.60858	7.59021	7.74139	7.94172	7.09058	7.7976	8.69333	8.5386	8.66246	8.2009	8.44666	8.10919
PKIB	5.3032	6.44166	6.30134	4.80376	5.15576	6.13499	6.54113	7.60962	6.7501	6.78086	6.79388	7.21489	7.17858
LRRC40	8.0428	9.10181	8.45401	9.06267	8.37543	8.76572	9.32812	9.40686	9.32527	9.53432	9.33918	9.23044	9.32332
IRF2	7.1713	8.33954	7.56533	7.87613	7.21135	8.11705	8.81104	8.88307	8.33954	8.47514	8.48167	8.57721	8.49953
RP3-327A19.5	5.26996	5.95124	5.42783	5.65305	5.34275	5.94228	6.3552	6.41786	6.00541	6.63157	5.97743	6.14365	6.34754
SELT	8.85527	10.2547	9.58742	9.99733	8.98867	10.2709	10.7396	10.758	10.4278	10.5967	10.8429	10.7648	10.7973
FKBP7	7.68058	8.28657	7.78478	8.45615	7.55656	7.77416	8.75726	8.54374	8.5664	8.66604	8.50523	8.50353	8.42774
HAS1	8.95419	9.96605	8.74154	9.55105	8.63688	9.33113	8.43109	6.74691	8.40855	8.19309	8.04843	7.53141	7.27166
CHGB	8.99	7.4582	8.72395	9.6962	8.94977	8.06113	10.6798	9.74938	11.0626	10.0536	10.0062	10.7695	9.50056
CLIC2	7.91852	8.80048	8.67013	7.64785	8.45042	9.23422	9.58163	9.5879	9.16012	9.37844	9.40351	9.5026	9.45871
CCDC64	9.32973	9.55396	8.28379	8.5919	8.15014	8.14703	8.15414	6.75398	7.19158	7.26207	7.939	6.98311	6.86191
CCDC82	7.73015	8.48044	8.18903	8.26499	8.05047	8.63725	8.96954	8.81501	8.8637	8.67334	8.72256	8.70957	8.96053
FAM216B	7.44438	6.34175	7.85326	8.18996	6.76131	7.62617	8.96608	7.76322	9.26521	10.012	9.34299	8.65397	10.1232
ITM2A	10.5394	11.2002	11.204	11.0846	10.892	11.4607	11.6564	11.7194	11.4973	11.6938	11.719	11.7343	12.2962
CYBA	10.2409	9.64936	10.3308	9.59697	10.1411	10.2253	10.6152	10.9092	10.8088	10.6708	10.5089	10.8274	10.3762
HCG11	4.30945	5.32231	5.29194	5.21168	5.48477	6.241	6.54816	6.58873	5.82054	6.48598	6.50869	6.36501	6.99364
HMGCLL1	5.69983	5.6546	5.27925	5.40309	5.31656	5.58164	5.71524	6.46338	6.08794	5.79246	6.5036	6.09932	6.49704
CTDSPL2	7.25263	8.33204	7.80295	7.99718	7.30206	8.24921	8.66199	8.72697	8.5664	8.63596	8.63308	8.38747	8.61574
ARL6IP6	7.35434	8.33672	7.92179	7.91301	7.45068	8.09927	8.82837	8.52825	8.52649	8.57905	8.3234	8.3929	8.57548
MYRF	9.77431	9.79631	9.38718	8.12104	9.31355	7.77659	8.20237	6.72234	7.41621	7.43332	7.88739	6.99227	6.6725
PDPN	9.56183	10.5567	8.95937	9.40262	8.07655	8.17182	8.42803	7.10067	7.32376	7.15329	7.36863	7.03238	5.97331
RAB8A	9.41851	9.63808	9.10474	8.83606	8.68536	9.32038	9.93675	9.94518	9.67423	9.82119	9.96544	9.6984	9.67423
CXCR2	5.73389	5.08349	5.59454	5.51745	5.21447	6.36419	6.06441	7.1765	7.93486	7.34768	7.96082	6.98053	6.14706
RRN3	6.30063	6.69032	7.27405	7.54953	7.22499	7.36583	8.45052	8.37307	8.08468	8.02281	8.14577	7.32216	8.03516
MSLN	10.4948	10.0829	10.113	8.46569	9.38574	7.93733	8.39823	5.52879	6.76233	7.45344	7.66699	6.33732	4.69206
CD58	9.44871	9.97655	10.0705	10.342	9.61219	9.98939	10.6159	10.1695	10.5178	10.4877	10.6183	10.692	10.8303
GUCY1B3	7.98664	8.62138	8.46322	8.44503	8.36415	8.52152	8.94316	9.2286	8.86782	9.05975	9.24779	9.03167	8.52422
FAM110C	9.52931	10.0372	8.65301	10.7579	8.52154	8.66496	8.69109	6.81552	7.94625	7.48669	7.74524	6.97904	6.69301
FAM102B	7.84556	8.75408	8.20327	8.18874	7.90522	8.0139	9.29874	8.75317	9.21515	9.20974	8.65494	8.83563	8.50336
TRPM7	6.2295	7.44445	6.21525	7.11371	6.27705	6.96759	7.65557	7.69491	7.3907	7.80153	7.43831	7.51132	7.80302
ASB11	5.81423	5.91753	6.67271	6.13289	5.82	6.78009	7.67917	8.64808	6.88289	7.13866	7.49605	6.93966	7.27236
MFAP4	9.37297	9.03346	8.82408	8.56231	8.62689	9.58587	10.195	10.0012	9.37204	10.1115	9.62906	9.84796	9.68267
SPATA13	6.95913	8.19457	7.50942	7.65417	7.67107	7.75502	8.42449	8.39577	8.16449	8.35513	8.25385	8.2942	8.19527
PDCL3	8.308	8.80801	8.52167	9.09168	8.09402	9.02812	9.37592	9.22702	9.40234	9.23922	9.2587	9.30643	9.32989
LMOD3	8.38089	8.43015	8.35145	8.47106	9.01429	8.88763	8.92495	9.3869	9.28216	9.56003	9.01429	9.01429	9.38761
BDKRB1	6.51566	6.98454	6.43585	8.34043	6.2188	7.77391	5.4447	5.38286	5.61519	6.0449	5.95839	5.77112	5.3494
LAMTOR3	9.22959	10.1637	9.60808	9.9508	9.38749	9.93313	10.3464	10.3616	10.1905	10.3909	10.3427	10.2162	10.4421
RP11-96D1.11	5.80194	5.46232	5.48879	5.27387	5.48462	5.1299	4.53008	4.13914	5.01903	4.93217	4.89075	4.97179	4.88521
MFN1	8.14767	8.80275	8.47667	9.16009	8.45223	8.76657	9.05724	9.09605	9.41286	9.29324	9.24478	9.29797	9.38186
ACTA1	12.6084	13.0745	13.3536	12.8568	12.6846	12.381	12.6239	9.67144	11.2759	11.2482	11.4183	11.6096	10.6403
MYO5B	8.77158	9.29062	8.02348	7.76402	8.38873	7.52372	7.83104	5.7237	6.79387	6.61778	7.23969	6.88479	6.12939
TUFT1	8.45688	8.69884	7.56513	7.88672	7.76181	8.02139	7.35487	7.12587	7.28641	7.52733	7.45441	7.03756	7.41528
FBXL16	7.79926	7.86343	7.57583	7.64751	8.15376	7.22531	7.43231	7.15649	7.16478	6.65254	6.96194	7.06818	6.96194
MYCT1	7.5793	8.45979	7.7186	7.59895	7.79885	8.09789	8.4928	8.92177	8.35856	9.08436	8.80948	8.40487	8.33889
GIMAP6	9.30662	9.9437	9.99895	9.23375	9.37087	9.27554	10.2778	10.4923	10.0076	10.2921	10.4644	10.1376	9.84688
MCEE	8.84362	8.4251	9.21399	9.49303	9.05201	9.05378	9.43979	9.53232	9.71098	9.63786	9.68624	9.67291	9.67917
CLDN15	10.2771	10.6226	9.9364	9.2404	9.92815	9.2225	9.2225	8.73094	8.78143	8.88484	9.27008	8.83377	8.69295
LRRK2	6.24949	7.15977	5.98177	6.97561	6.56899	7.11642	7.38644	7.27814	7.5876	7.72491	7.62842	7.28078	7.65065
REC8	8.92241	8.96355	8.50461	8.02941	8.43473	7.87947	8.06611	7.32639	7.60855	7.63492	7.86675	7.46565	7.30401
MSL2	6.93163	7.96082	7.20258	7.56181	7.1299	7.68692	8.21972	8.24606	7.85673	8.0019	8.08565	8.16697	7.97697
DLD	10.4352	11.0372	10.9575	11.3396	10.9826	11.3855	11.5299	11.6592	11.6296	11.4732	11.4976	11.706	11.8428
DNAAF2	5.90901	6.95462	6.55909	7.10118	6.5508	7.35027	7.42478	7.89561	7.54724	7.73409	7.52967	7.36411	7.63122
TNFRSF19	7.80776	8.45788	7.94049	8.3192	8.18666	8.43804	8.59339	8.59339	9.09446	9.20797	8.82502	8.72141	9.5706
PDGFRA	10.3615	10.4011	9.79435	10.6457	10.2168	10.334	11.413	10.7548	11.0439	10.7461	10.6932	10.7894	11.2221
ITGA8	8.53086	9.06765	8.82392	8.49863	8.01576	8.85696	9.37879	9.70087	9.15439	9.73947	9.15487	9.90068	9.06765
SCARB1	8.82169	8.91902	8.37349	8.07958	8.45672	8.07373	8.06078	7.74724	7.54853	7.81706	8.01177	7.7858	7.49704
RCAN3	7.11787	8.18574	7.59022	7.89338	7.85002	7.79854	8.21577	8.55635	8.39834	8.50991	8.27642	8.3912	8.18574
KRIT1	7.29962	7.65925	7.9152	7.96799	8.23229	8.58478	8.5763	8.70582	8.75255	8.75352	8.54924	8.52002	8.79897
DCAF17	5.33895	6.55375	6.38073	6.41101	6.20316	6.43728	7.12905	7.06392	6.78804	6.92053	6.82875	6.91365	6.99578
ANXA8	11.8392	11.9588	10.7182	10.5181	10.3992	9.36107	9.58915	7.55599	8.72572	9.22916	9.57339	8.74978	7.07817
RPA3OS	6.75678	7.63811	7.41484	7.32718	7.31306	7.5991	7.67501	7.99184	7.89175	8.21016	7.79921	8.11263	7.86764
IL33	8.04354	9.2893	8.78647	8.89181	7.57525	9.15504	9.89822	9.81545	9.49851	9.74947	9.45654	9.4868	9.94783
FAM212B-AS1	7.56151	6.84478	7.2754	7.60975	6.96735	7.06055	6.74709	6.32229	6.68224	6.38105	6.77353	6.23188	6.84478
B3GALTL	7.82863	8.49879	7.28671	8.23482	7.02049	7.24317	8.39066	8.77037	8.62623	8.45565	8.60993	8.88599	9.33696
ETS1	8.92048	10.2294	9.5645	9.64592	8.864	9.70734	10.2779	10.2952	10.4044	10.6882	10.3396	10.2241	10.0912
CLDND1	9.45269	10.2212	9.87536	10.3262	9.71174	10.2323	10.8041	10.531	10.5384	10.3875	10.3771	10.7164	10.7443
UPK1B	10.2437	10.8489	9.61376	9.12324	9.39249	8.06413	8.4149	4.5777	7.03306	7.30437	8.21383	6.47027	4.58116
PSMB8-AS1	7.53841	7.8203	7.678	7.0034	7.24186	7.43312	7.96946	8.13828	8.65068	8.05549	8.10097	7.94206	7.8203
ALDH1A1	8.56366	9.12518	8.10411	7.64009	8.5696	10.1169	9.95153	10.223	9.66287	9.95278	9.88076	10.0669	10.3599
NR1D2	8.66612	9.09322	9.15344	8.42785	8.86864	8.74596	9.44424	9.37788	9.29226	9.94913	9.14335	9.29219	9.62605
HSPA4L	5.10851	6.47106	6.34873	6.13611	6.46539	6.08018	6.71683	7.20656	7.20655	7.04703	6.95264	6.66474	6.88392
HMGN5	7.07621	6.75615	6.99622	7.3596	7.05826	7.54506	7.8374	7.78512	7.78149	7.85477	7.55183	7.29087	8.06226
DSC3	7.59131	7.44077	6.99737	6.48397	6.59358	5.88681	6.36555	5.03442	5.43401	5.9847	5.74373	4.76195	4.63442
LRRN4	8.6894	8.8332	7.88545	7.11712	7.71414	6.7568	7.38946	5.11254	6.51281	5.96028	6.49361	5.60253	5.16702
PCMTD2	9.35788	10.4083	9.51847	10.2221	9.73143	10.2013	10.5092	10.5143	10.4359	10.8344	10.5688	10.6038	10.9407
ST8SIA1	5.65437	6.22215	5.26351	4.86564	5.06554	5.75655	6.27834	6.56927	6.34159	6.66269	6.07861	6.28421	6.01176
TRA2A	6.62103	8.51309	6.81508	8.03202	6.58417	7.88631	8.54715	8.74149	8.64098	8.73849	8.56289	8.58185	8.74295
IFRD1	7.9073	8.61735	7.7825	8.64298	7.85034	7.99011	9.04095	8.78088	8.81509	9.00568	8.72461	8.62043	8.59988
NELL2	7.73193	8.41554	7.8614	6.50063	8.05951	7.23157	6.78457	6.36061	6.52272	6.33884	6.44097	7.03761	6.211
RP11-420K14.2	5.15879	4.57158	4.74599	4.99894	5.31656	4.7868	5.69067	5.50265	5.78444	6.43756	5.37581	5.31656	5.64408
TRIM16	7.24282	7.41339	7.62557	6.98614	6.98559	7.36288	7.93222	7.94907	7.55369	8.11059	7.73589	7.58947	8.35012
M6PR	7.14682	8.32548	8.05402	8.21518	7.85652	8.56391	8.86853	9.00575	8.79307	8.64	8.712	8.661	8.96941
NPFFR2	5.18842	5.8343	4.98508	5.03259	5.87586	5.68143	4.53891	4.75298	4.39027	4.93217	4.82125	4.85878	4.82855
MBIP	7.08464	7.95662	7.34268	7.79083	7.20279	8.03814	8.33273	8.11064	8.14485	8.33896	8.08839	8.22021	8.30598
PTPRG	6.14862	7.83357	6.75982	7.5054	6.84264	7.86512	8.49755	8.3319	8.08355	8.14771	7.99534	8.35001	8.09015
DOCK1	6.94239	7.79337	7.358	7.22762	7.15626	7.84976	8.10447	8.05694	7.80229	8.11585	7.91862	7.82668	8.14281
MAFB	10.2646	11.193	10.1932	10.3696	10.2736	10.7004	11.4582	11.3034	11.261	11.032	11.158	11.2652	10.7947
TOX	4.04812	4.92425	4.50001	4.25124	4.24554	4.69997	4.96969	5.56772	5.72497	5.37846	5.10017	5.44917	4.57862
ALG10	4.95636	6.25701	5.67579	5.76417	5.87628	6.01587	6.49704	6.67814	6.28893	6.49817	6.4713	6.32739	6.44134
WWC1	8.47546	9.51422	7.76457	8.3573	7.85827	7.13707	7.55056	6.66069	7.05362	6.83964	6.97133	6.34966	6.385
KCNAB1	7.2423	7.79714	7.32213	7.19002	7.18045	7.24695	8.00746	8.1649	7.89299	8.15206	7.97728	7.89642	7.34232
CXADR	10.459	11.4094	10.1559	10.4235	10.4397	9.61418	9.69444	9.11079	9.354	9.8569	9.58184	9.33745	9.28381
DPY19L2	6.59371	7.26323	7.00206	7.61993	7.64599	7.28327	8.00746	7.92858	7.76509	8.11006	7.69094	7.7238	8.05881
ANXA9	7.92688	8.71655	7.47695	6.12712	6.90988	6.06825	5.76158	5.33407	5.27471	5.67696	6.31395	5.57681	5.04015
CLEC2B	10.3037	10.0983	10.122	10.1392	10.143	10.1317	11.4494	11.0304	10.8063	10.7427	10.6751	10.8779	10.1315
FLI1	7.88183	9.05401	8.24297	7.93075	7.39711	8.55053	9.34392	9.30926	9.03989	9.30592	9.04796	9.13612	8.60791
CAPZA2	10.499	11.5226	11.0564	11.5409	10.7189	11.4205	11.8993	11.8914	11.6183	11.7891	11.6814	11.8954	11.9285
CDC73	7.85966	8.7122	8.00244	8.55368	8.18333	8.67577	8.95311	9.01295	8.7122	8.93524	8.79837	8.96362	9.07028
MNDA	7.84926	8.69821	8.1282	7.51222	7.37559	8.01033	9.12642	9.85158	9.65631	9.50331	10.1219	9.56222	7.68494
ZMYM6	8.51009	9.35622	8.68859	9.32006	8.66307	9.31508	9.96526	9.54002	9.72847	9.60659	9.50047	9.45088	9.60692
GPM6A	9.36582	9.83006	9.3327	8.45289	8.40001	8.31959	8.35994	7.44535	7.39549	7.88746	6.89081	7.00377	8.39408
RAD54B	5.93584	5.66448	5.41271	5.1583	5.45525	5.26646	6.01152	6.29266	5.93926	6.15309	5.81651	5.86819	6.57231
KRBOX4	5.92539	5.38262	5.72422	5.17382	5.69759	5.67207	6.39571	6.67784	5.92381	6.45375	6.25207	5.93206	5.96401
RBM48	6.49437	7.86806	7.42048	7.4154	6.94879	7.65159	8.24306	8.17694	7.80897	8.17772	8.04576	7.92235	8.13981
TFEC	5.7127	5.9442	5.57499	5.55733	5.32408	6.11228	7.34866	6.79425	6.22729	6.1605	6.52866	6.40581	6.13723
FAM150B	5.37488	6.6684	5.59461	7.14401	5.32052	5.50192	5.16737	4.40146	4.74936	4.61174	5.19986	4.11701	4.19081
BAG2	7.91421	9.12842	9.07522	9.37438	8.59712	9.42394	9.79647	9.68943	9.50434	9.96717	9.7829	9.83496	9.9285
CA9	8.00746	7.9035	7.74212	7.93898	7.90123	7.14133	7.63223	6.76705	6.97133	6.99327	7.25945	7.16003	7.07597
CMA1	6.93125	6.48304	6.44525	6.30128	6.85042	6.56797	7.43501	7.76354	8.05041	7.47578	7.65801	7.57179	6.41803
RCBTB1	7.00238	8.2048	7.3235	7.75159	7.35933	8.16897	8.21948	8.43763	8.37434	8.50421	8.2048	8.37144	8.53665
CDKN2AIP	7.00237	7.99428	7.46542	7.90423	7.53364	7.74108	8.33932	8.48332	8.14166	8.21278	8.03903	8.18507	8.03316
C21orf62	9.01882	9.06157	7.8258	6.76233	8.2429	6.76233	6.78257	5.93214	6.14759	6.55675	6.66323	6.4395	6.39662
CLK4	7.5828	8.39995	7.88189	8.2391	8.16364	8.52502	9.29566	8.94234	8.79498	8.68649	8.5961	8.42453	9.00167
SNAI2	8.44024	10.2965	8.78157	9.07337	8.04034	9.4476	10.5957	10.0339	10.138	9.96991	10.1491	10.0268	10.6455
NIPSNAP3B	6.87597	8.15648	8.05771	8.45941	8.55282	8.88857	8.60939	9.39698	9.30215	9.29294	9.67064	9.33801	9.31602
CLASP2	7.76589	9.11099	8.70849	9.13901	8.771	9.38421	9.47437	9.92046	9.65428	9.78322	9.48775	9.78167	9.60986
HPGDS	7.94306	7.67486	7.63159	7.05014	7.87746	7.74833	8.58281	8.84546	8.00444	8.50571	8.50977	8.53855	7.78888
C1QTNF2	7.54576	7.98329	7.69344	7.4741	7.27416	7.75882	8.80196	7.92922	8.0874	8.56649	8.13264	8.42635	7.93898
FGFR1OP2	8.09631	9.64759	8.31721	8.92667	8.01454	8.89282	9.86917	9.39551	9.59042	9.79265	9.33458	9.8325	9.4318
CRHBP	6.74708	6.08843	6.84478	5.82935	6.43085	6.24533	6.66583	7.28062	6.77283	7.36626	7.25653	7.05719	7.69829
C19orf33	9.85979	9.58255	9.02192	8.00446	8.75018	7.61083	7.72836	5.92386	7.54527	7.00325	8.09724	6.98982	6.11248
DCK	7.52733	8.85803	8.17712	8.6033	7.86692	8.14073	9.12467	9.00674	8.94285	8.99331	8.76207	8.89425	8.74645
FGF12	9.89171	9.94854	10.4752	10.3234	11.0206	10.8641	10.7179	11.2266	11.1315	11.2753	11.2542	11.4023	11.1814
IER3	10.6569	11.3481	10.9338	10.4821	11.1639	10.2811	10.3212	9.95717	9.76214	10.4516	9.82741	9.81905	9.00464
CBLN2	8.33135	7.83232	7.48025	6.1122	7.15455	6.58986	6.32757	5.56068	6.0772	6.18353	5.97381	6.08415	6.12068
C5orf28	6.56665	7.40368	6.57127	7.1654	6.67495	7.38966	7.60529	7.464	7.63693	7.55066	7.56055	7.45712	7.88135
IFIT5	8.41013	9.21486	8.38691	9.15495	8.25894	8.36508	9.39251	9.39459	9.25594	9.25845	9.82636	9.14304	9.18911
TCF21	8.09112	8.8148	8.27527	7.68881	8.02056	8.42352	9.31541	8.88012	8.72611	8.64947	9.30157	8.6367	9.05588
EFNB3	9.31006	10.5705	8.94797	8.28549	8.9148	8.28549	8.28549	6.97575	7.47198	7.42382	8.38843	7.25807	6.3729
RBM24	10.2616	10.9906	10.5105	11.0819	11.1452	11.2378	11.2707	11.6082	11.3589	11.7169	11.441	11.5214	11.5203
USP28	7.06991	8.19447	7.68664	8.34545	8.10605	8.2455	8.48197	8.70199	8.44009	8.93664	8.87465	8.63633	8.79123
HEATR5B	7.89696	8.58612	7.76825	8.25997	8.05996	8.19414	8.39366	8.62687	8.66713	9.15038	8.5711	8.64859	8.99734
ARGLU1	9.66821	10.284	9.43339	10.2777	9.42487	9.77675	10.5591	10.4491	10.4447	10.3327	10.3599	10.1915	10.6002
ARRDC3	7.44764	9.34099	7.83608	8.3297	7.34629	8.45351	9.07158	9.25212	9.29692	9.10182	9.22865	9.26268	9.06596
CNTNAP2	6.67442	7.31079	6.40374	5.97855	6.55259	5.86644	5.70202	5.58421	5.69669	5.73761	5.86644	5.68615	5.68075
TTC33	7.4503	8.28556	7.36552	8.11625	7.34725	7.87616	8.33593	8.40752	8.14827	8.52451	8.31865	8.30282	8.61258
PTPN22	5.01682	5.03568	4.97952	4.66075	4.9465	4.78655	5.50713	6.06413	5.82317	5.62112	5.24807	5.92819	4.88975
CFTR	7.21936	6.92128	6.04154	6.50122	6.20986	6.09784	5.94488	5.52242	5.90482	5.356	5.80504	5.96804	5.54101
UBE2M	7.68272	7.35231	8.29635	7.67921	7.87181	8.80255	8.71767	8.85954	8.36742	8.76564	8.87032	8.73569	8.79382
CDK2	6.69323	7.22235	6.96434	7.19393	6.29192	7.45882	7.71678	7.45882	7.66766	7.66546	7.67531	7.36694	7.79946
SLC6A6	9.36291	10.354	10.1524	10.6917	9.7899	9.35234	10.7807	10.6854	10.8802	10.9048	10.6101	10.7897	10.5636
TLR8	6.64512	6.89025	6.72295	6.31649	6.13443	6.04724	7.81445	7.49632	7.87327	6.94379	6.94524	7.25484	6.75104
HNRNPH2	9.02796	10.0316	9.12064	9.89784	9.09731	9.86968	10.4298	10.1687	10.2144	10.389	10.0468	10.1064	10.1367
HLA-DPB1	11.503	11.3431	12.1613	11.3381	12.0456	11.9973	12.2045	13.0231	12.502	12.5995	12.3069	12.5512	12.0345
EPHB6	9.43579	9.31207	8.57191	7.57338	8.43727	7.34343	7.79405	6.54066	7.13661	6.9715	7.54645	6.69147	6.84168
CKLF	8.6999	9.3613	9.05143	8.85978	8.68827	9.03378	9.51358	9.83986	9.68225	9.5492	9.55669	9.73832	8.92598
PARD6B	6.76398	8.00596	6.68879	7.35172	6.56607	6.97482	6.49802	4.95451	5.74919	6.4468	6.4789	5.4047	5.52627
MARCKS	9.51339	10.8281	10.1976	9.6529	10.1287	10.3189	11.1091	11.2004	10.9405	10.9794	10.8904	11.0536	10.271
IGDCC4	5.33913	6.50344	5.32545	5.50737	5.41283	5.81118	6.19086	6.60449	6.70462	6.75647	6.90892	6.28578	5.9342
ACN9	7.529	7.79448	8.48557	8.37178	8.05533	8.60996	8.45573	8.75193	8.84273	8.74283	8.89297	8.92055	9.03532
NRAP	5.67701	6.7314	7.74318	7.2892	7.98058	8.9482	8.80247	9.14448	8.71484	8.72506	8.82926	9.22339	9.66017
RSPH1	6.89756	6.37699	6.37694	6.20859	5.83957	5.81564	5.58053	5.48142	5.80753	5.51382	5.71914	5.76621	5.64271
RB1CC1	8.20053	9.59149	9.06274	9.51081	8.88959	9.59709	10.1947	9.77881	9.95428	9.72082	9.85575	10.0236	10.1678
LRMP	7.77647	7.76874	8.05098	7.2966	8.00201	8.08277	8.50356	8.93919	8.61138	8.19918	8.40748	8.28195	8.11665
FCHO2	8.45995	9.78567	8.63279	9.62927	8.78759	9.45608	10.0624	10.1007	10.0933	9.82312	9.83304	9.91044	9.77209
DLL1	6.36817	6.45196	6.25705	7.07186	6.21997	6.95341	6.87778	7.32906	7.77973	7.31843	6.9428	7.10209	7.57458
C3	14.031	13.9467	13.5308	13.3057	13.69	12.9763	13.4201	12.1358	13.0096	12.4721	12.3388	11.9607	11.1705
ATP6V1G1	10.2536	11.0199	10.8711	11.2788	10.709	11.0726	11.4993	11.2975	11.2975	11.3995	11.4481	11.4085	11.856
GABPA	6.11415	7.39899	6.08053	6.67547	6.46588	6.81493	7.53991	7.41412	7.18659	7.38478	7.154	7.25467	7.24811
GULP1	8.62378	9.10557	8.295	8.95702	8.11616	9.26611	9.6273	9.55755	9.21101	9.64793	9.29366	9.15565	9.78692
MAB21L1	4.9947	5.45777	4.82099	5.3517	5.11825	5.10421	5.7126	5.97088	5.08489	5.93347	6.04867	5.69488	6.34429
CASD1	7.44438	8.68206	8.15176	8.84893	8.03252	8.79659	8.95296	9.24455	8.95682	9.18311	9.22238	8.99525	9.2801
WNT2B	7.5955	8.71087	7.86807	7.55854	7.45047	6.96217	7.17492	6.78263	6.80831	7.0188	6.77353	6.34704	6.05694
PCDHB15	4.58946	6.05788	5.23905	5.81971	5.24785	5.43587	6.35887	6.26237	6.28293	6.17854	6.12974	6.12773	5.79287
DNM3OS	5.21635	7.17376	6.25799	6.04946	6.19572	6.20186	7.49409	6.92196	6.90273	7.16936	6.94275	7.07934	7.13027
LCP1	8.65848	8.88035	9.02781	8.46106	9.0246	9.02846	9.60426	9.95492	9.69186	9.13561	9.32241	10.0745	9.017
GIMAP2	8.22793	8.95783	8.7188	7.56816	8.0642	8.18192	9.40707	9.43584	8.91145	9.00008	9.1075	8.93682	8.72315
FPR3	7.21936	8.15784	7.36617	7.2905	7.33965	7.53723	8.79227	8.48568	8.50654	7.91057	8.16153	8.78715	7.58276
MORC3	7.62584	8.7949	8.06219	8.4353	8.01527	8.35214	9.06543	8.86398	8.83523	8.92871	8.62188	8.72026	8.73998
CXCL12	11.1906	11.5872	10.9873	10.9708	11.5237	11.6768	12.7728	12.4547	12.4465	12.0065	11.481	12.2156	11.6385
ZDHHC13	6.72326	7.66782	7.2103	8.04175	7.37211	7.10552	7.75117	8.25385	7.9808	8.02098	8.19469	7.93369	8.17503
GSTM5	7.64843	6.7838	7.29998	6.39665	7.97246	7.08598	7.70218	8.28993	8.5997	8.45387	7.87781	7.74601	8.75842
PTGR2	5.80069	6.46526	6.37711	7.06267	6.26109	7.07967	6.99409	7.42205	7.13381	7.41932	7.10949	7.15774	7.53578
ZDBF2	4.32158	4.2032	4.19911	3.94494	4.42098	4.63984	5.53863	4.71969	4.18318	5.79158	5.26366	5.37269	5.23767
NRP1	7.87637	9.82148	9.41441	8.47194	8.96872	9.69754	10.19	10.2659	10.1822	10.3695	9.8876	10.2141	9.72697
FCGR2C	7.97947	7.71487	8.01374	7.93721	7.49865	9.06507	9.31051	9.1329	9.19243	8.66885	8.65623	9.40018	8.40555
RUFY2	7.30359	6.92004	7.10733	6.739	7.67528	6.95669	6.84574	6.739	6.50503	6.64598	6.30276	6.0449	6.13946
HEY2	6.5208	7.54764	6.76471	7.1387	6.68194	7.31636	7.69034	8.26436	7.31576	7.90377	7.47769	7.68669	7.66431
CMTM2	5.6939	5.44811	5.85127	5.19636	5.32703	5.79502	5.7366	6.08631	6.8487	6.60956	7.03872	6.34372	5.91049
CDO1	9.74677	9.97826	9.23834	9.88519	9.69222	10.3868	10.363	10.4498	10.3005	10.4733	10.4916	10.1425	10.7879
NTNG1	6.44819	7.31612	6.2704	5.55013	6.25074	5.55732	5.70235	4.69799	5.14458	4.73624	5.5899	5.19094	5.21955
PPP1R2	8.22978	9.4382	8.92693	9.42472	8.69935	9.48153	9.83393	9.89545	9.59662	9.80618	9.75582	9.72631	9.62751
HTRA1	11.8095	12.0957	11.8286	11.618	11.6314	11.111	11.4041	11.0848	10.9348	11.2173	11.0634	11.153	10.471
GPR160	5.50396	6.4585	7.00532	6.15798	6.62621	6.80793	7.71464	7.98897	8.00769	7.34541	7.639	7.248	6.47852
RPN1	8.34507	9.25452	8.47427	9.36975	8.3808	8.8168	9.34734	9.48368	9.45829	9.47846	9.36021	9.34355	9.34604
PPL	9.48381	9.22637	9.01139	7.89453	8.39834	7.71962	7.96207	7.53392	7.54116	7.54065	7.50417	7.16317	7.81718
DNAJB4	8.93661	10.3321	9.60034	9.99956	9.43392	10.2127	10.7286	10.4828	10.3929	10.6536	10.2071	10.6426	10.5084
ZNF532	7.8077	8.75465	8.46987	8.58328	8.49007	8.58523	8.84975	9.46196	8.7629	9.01215	8.85366	9.12154	9.42344
PHGDH	9.86148	9.54619	9.09957	8.20634	8.80325	8.19523	8.13275	8.02041	8.08621	7.98491	8.19523	7.63398	7.90763
KRT5	7.12075	7.91383	6.7017	7.23457	6.73373	6.46856	6.41889	6.17202	6.09588	6.46856	6.36816	6.31187	6.25181
BNC1	8.50769	10.0171	7.8327	7.3937	7.82421	6.80702	7.52534	4.27456	6.00119	6.02631	6.89455	5.09743	4.07168
MTURN	7.384	8.12699	7.07095	7.70346	7.45638	8.10576	8.34916	8.33041	8.22909	8.30393	8.02443	8.48566	8.11024
HCN4	7.54102	7.52194	7.38175	7.43957	7.69724	7.27254	6.72307	6.65895	6.37152	6.80404	6.91393	7.09402	7.56241
P4HA1	8.50421	9.66882	8.94167	9.81169	8.37073	8.87536	10.6225	9.79224	9.92522	9.71529	9.81186	9.86493	9.82466
SLC7A4	7.64843	7.41888	7.34413	6.63678	7.2074	6.37973	5.95397	5.93853	6.21883	6.45344	6.58041	6.39595	6.70329
ADRB1	9.54574	9.63853	9.26647	9.73592	10.0261	9.81153	9.57339	10.4393	10.1043	10.7837	10.5686	10.439	10.5826
CENPH	4.83428	5.61438	5.9488	6.00986	5.07537	5.96047	5.98525	6.30177	6.28076	6.74597	6.26913	6.23035	6.52192
STK31	6.05658	5.49192	4.70829	4.56732	5.4256	4.43362	4.49091	3.903	4.16113	4.22931	4.39722	4.06945	4.28266
LCP2	6.75906	7.61096	7.3774	7.42213	7.32349	7.83557	8.2287	8.26516	8.24985	7.55726	8.04257	8.08851	7.73243
MMP16	7.31098	7.36305	7.58396	6.94365	7.42092	7.21638	8.16143	8.08276	7.31285	8.0411	7.58125	7.81745	8.25819
PLAC8	6.25847	7.19708	7.18461	5.96667	6.15033	6.33552	7.18461	7.7179	7.79505	6.7814	7.34523	7.40089	7.40665
HSPE1-MOB4	8.93117	9.87759	9.86995	9.99393	9.57299	10.1331	10.4041	10.2525	10.2599	10.4141	10.3236	10.2472	10.3753
PNPT1	7.86033	8.76366	7.99932	8.8754	8.04161	8.73656	9.02591	9.11877	9.03411	8.87751	9.12204	8.92581	8.96828
IQGAP2	6.89358	7.68145	7.33685	7.6382	7.46729	7.8546	9.03221	8.51628	8.54124	7.98322	7.90932	8.56148	7.61985
SUDS3	6.42758	7.43287	6.56948	7.29082	6.46039	7.23708	7.71282	7.54666	7.40314	7.61146	7.38454	7.56825	7.59774
FAM3B	5.61355	4.83082	5.50656	5.34138	4.84294	4.65452	4.75441	4.44237	4.34039	4.68954	4.63642	4.45615	4.4785
LRP2	8.55142	9.71111	7.80059	8.13796	8.07152	6.91718	7.72846	5.6501	6.66844	6.94127	7.21693	6.01992	5.62364
IKBIP	7.2126	7.96098	7.3342	7.27333	6.58408	7.2761	8.16848	8.17151	7.90494	7.93998	7.61344	7.74688	7.94841
RBBP4	7.35799	9.17747	8.18519	8.66434	7.62972	9.00374	9.37656	9.43942	9.23625	9.25036	9.23248	9.31644	9.29626
TOPORS	7.19164	8.50654	7.45683	8.4623	7.48334	8.04814	8.78811	8.6826	8.63098	8.69816	8.48792	8.47613	8.53386
CAT	10.8634	11.0608	10.7017	11.0797	11.4616	12.022	11.7893	11.9296	11.9185	11.8699	12.334	12.0074	11.5457
FBXO8	7.74057	8.87106	8.74594	8.97449	8.45553	9.19017	9.54748	9.35909	9.26118	9.29229	9.26211	9.31647	9.45787
ITGA3	8.2112	8.15969	7.90052	7.61578	7.77559	7.20976	7.51753	7.13197	7.15092	7.37496	7.3544	7.13903	6.77476
TCEAL1	8.59562	9.50231	9.10817	9.65483	8.94517	9.65605	9.83731	9.89755	9.6503	9.97161	9.77404	9.77439	10.0407
C7orf55	9.3041	9.26962	9.24587	10.0667	9.08655	9.42599	9.58291	10.2658	9.72291	10.2778	10.3042	9.98981	9.97723
RPRM	7.74127	7.72018	6.70711	7.34631	6.78867	6.78867	6.58173	5.90371	6.65566	6.32233	6.83217	6.21252	6.38516
PROCR	11.077	11.2791	10.1269	9.91145	9.81923	9.77159	10.235	8.9473	9.13215	9.52232	8.67155	8.9639	8.86246
PRR15L	7.04533	7.8851	6.83591	6.08957	6.78024	5.94228	6.06084	5.36838	5.664	5.81361	6.18218	5.80953	5.45732
DHRS9	10.851	9.41534	10.1053	11.5535	9.62201	10.058	11.2181	11.4245	11.3455	11.2769	10.8873	11.7521	11.8622
SPOCK2	8.31452	8.70823	9.18676	8.07557	8.69461	7.88217	8.05492	7.61967	7.74121	7.91297	7.62034	7.96279	7.19508
CARF	4.36769	5.14744	5.17983	5.62498	5.19811	5.77737	5.74373	5.9694	5.88139	5.96791	5.82061	5.74373	6.03649
CRLF3	7.80996	9.19704	8.38405	8.65733	8.05424	8.52062	9.12421	9.34017	9.33847	9.14615	9.11959	9.15634	8.71756
RB1	8.45442	9.31235	8.84081	8.88016	8.59718	8.87034	9.67822	9.62827	9.42958	9.45201	9.36036	9.59858	8.76913
RPS11	9.51921	11.2552	9.19537	10.7057	9.38034	9.13254	8.53468	8.5819	8.95241	8.77918	8.94454	8.54168	8.56993
FHL2	8.91419	10.654	10.5705	10.4011	10.8343	10.4312	10.6348	11.9536	11.1072	11.6196	11.1832	11.5635	12.3467
SMPDL3A	7.39546	8.10178	7.36482	8.1899	7.32103	7.75021	8.32316	8.20754	8.3023	8.18988	8.11144	8.09429	8.68159
FGF9	8.96518	9.12097	8.11625	8.2026	8.39285	7.6107	7.93158	7.45376	7.70162	7.55471	7.65118	7.51697	7.69695
CRISPLD1	7.46737	9.11259	7.15074	8.00309	7.16715	7.70736	9.26424	8.93108	9.13665	9.05388	8.07372	8.85822	8.63798
RAPGEF4	5.02864	6.30833	6.01263	5.9597	6.11301	6.4971	6.4971	6.67978	7.24723	6.70711	6.4971	6.64843	6.89539
TMEM128	7.52733	8.75103	7.92181	8.00903	7.61711	8.30494	8.66711	8.75861	8.49376	8.85208	8.8109	8.43857	8.56196
GGTA1P	9.50423	9.29992	8.82235	9.30113	8.67322	9.77698	10.1636	9.8826	9.65906	9.67687	9.59321	9.9457	10.0102
P2RY13	6.56603	6.76131	6.07583	5.36812	5.80484	6.76262	7.00288	7.41789	6.79468	6.98199	7.43231	6.69533	7.03112
PAIP2B	7.64144	7.24395	7.60966	7.64691	8.08877	7.63667	7.91071	8.99393	7.98567	8.27727	7.95857	8.52644	8.42069
FPGT-TNNI3K	6.58757	8.02335	9.67403	7.25367	9.41797	8.13785	8.84628	9.70576	9.89667	10.1352	9.8495	9.90556	10.461
LRRC34	5.12831	5.76126	4.70829	5.49384	4.71957	5.43278	5.59648	5.78634	5.9153	5.93047	5.88454	5.62189	5.88686
C6orf211	7.56918	8.73532	7.86991	8.69516	7.98503	8.59676	8.86407	8.97374	8.99365	8.79137	8.79542	8.86584	8.96487
RNFT1	5.46589	6.67796	6.39853	6.7031	6.04304	7.08403	7.17704	7.17535	7.00557	7.11524	7.28066	7.13319	7.06838
WFDC2	7.5087	8.70545	7.44375	7.36733	7.59392	7.20576	7.20576	6.60341	6.88777	6.77643	7.20576	6.72347	6.68717
KLF2	9.79432	10.732	10.0621	10.3041	9.48525	10.8157	10.7984	10.7128	10.9905	10.9965	10.9527	11.0373	10.7662
NMU	8.4932	10.0503	9.94531	8.10593	8.17642	7.60166	8.56404	6.19259	6.21883	7.6375	7.30608	6.32595	5.7463
SS18	6.8745	7.58386	7.20514	7.39436	6.74488	7.95342	8.10962	8.02504	7.72311	8.14594	7.73031	7.75656	8.01501
PNMAL1	10.0454	9.70494	9.24607	8.94739	9.64879	8.9825	8.68389	8.89805	8.69142	9.01516	8.79402	8.72944	8.98216
COBL	8.52826	8.37787	7.83836	7.18132	7.69095	7.14376	7.21952	6.63514	7.02003	6.99983	7.14863	7.00122	7.06182
PDSS1	5.05559	5.92781	5.79768	6.1122	5.90518	6.24439	6.23335	6.63301	6.58025	6.44231	6.39051	6.17715	6.59661
TRAPPC13	6.39172	7.44687	6.61218	7.08269	6.87811	7.41415	7.41932	7.51282	7.60006	7.7953	7.60877	7.34152	7.66252
ZNF506	5.90539	7.22409	5.96374	6.5339	5.49749	6.29067	7.37711	7.08635	7.07789	7.21669	6.91158	6.70989	6.97062
SWAP70	7.76017	9.11743	8.36889	8.54653	8.08551	9.10704	9.94758	9.36184	9.33596	9.33618	8.93488	9.05429	9.2536
DAW1	6.46834	6.20129	5.8395	6.2614	5.69759	5.19688	5.42452	5.14926	5.49117	5.05739	5.28931	5.18865	5.5073
NCK1	7.6768	8.93418	8.66203	8.55644	8.33917	8.79453	9.37927	9.28787	9.07108	9.01833	9.06654	8.93141	9.03369
BMPR1B	7.03852	8.22122	6.7715	6.39662	6.51921	5.90557	5.86861	5.61498	5.50695	5.7497	5.98133	5.0697	6.17497
KRT6A	5.13182	6.89863	5.10631	6.23453	5.61665	5.43278	5.09333	4.95308	4.63305	4.56991	4.85503	4.84158	4.81973
TMEM30B	6.06937	7.09314	6.64501	6.09897	6.46478	7.22789	7.44495	7.66924	7.20823	7.22369	6.92776	7.40564	7.2146
MAL2	8.79448	9.71765	9.14821	7.48239	8.24397	7.39372	7.36313	5.3137	7.23327	7.30691	7.90807	6.09981	6.22754
CPA4	7.99529	9.41076	7.80381	7.7587	7.50386	6.94684	7.44366	6.54797	6.96111	6.67922	6.70316	6.68282	6.54977
CD86	7.10875	7.55356	7.77535	7.62779	7.75846	8.25416	8.5138	8.66774	8.34653	8.0404	8.19804	8.65596	7.83763
TRMT11	7.16443	8.38584	7.89958	8.28525	7.80252	8.3332	8.59755	8.58869	8.53554	8.68303	8.85394	8.30335	8.76713
BCHE	10.5457	10.7607	10.0428	10.0117	9.6806	9.635	9.85422	8.24277	9.36009	9.46303	9.61701	8.58781	8.60942
TRIM22	9.66829	10.8308	10.0384	10.2466	9.52531	10.2546	11.0205	11.2192	10.8333	10.6096	11.254	10.8364	10.2364
ZNF667-AS1	8.21541	8.6901	8.46345	8.24948	7.88224	8.45273	9.74968	8.66379	8.84752	9.01098	9.04319	8.81191	8.60739
ZNF208	5.6692	6.34181	7.03282	7.03282	5.27559	6.31503	6.65205	7.96576	7.62691	8.00451	6.80166	7.1476	7.99296
PTN	11.4631	10.5261	10.4488	10.161	11.5771	11.021	11.7647	11.6962	11.9129	11.2148	11.5705	12.1851	11.5436
CASP8AP2	6.60171	8.26222	7.36972	7.9905	7.24666	7.95476	8.44996	8.52529	8.30905	8.24712	8.35389	8.24433	8.32211
MRPL42	8.61977	9.37371	9.41221	9.72088	8.86859	9.8074	9.8128	9.87074	9.79577	9.84865	10.079	9.96203	10.0292
CNN3	6.84753	9.52681	7.4304	7.83779	7.91519	9.35963	9.80895	9.71913	9.4536	9.19301	9.32605	9.34561	9.61701
SLC16A1	7.98705	9.8353	9.18432	9.62334	8.73634	9.17803	10.3521	9.55648	10.0654	10.0201	9.77505	9.87957	10.6547
BNC2	8.64715	8.87717	8.11625	7.48299	8.3933	7.34616	7.65055	7.24593	7.37067	7.305	7.58569	6.84367	6.93314
ANXA3	9.64308	10.2618	9.95889	9.89817	9.62281	9.76821	9.59766	8.68077	8.913	9.19924	9.92194	9.03855	9.11379
CRIP2	10.8	9.82462	11.126	10.4426	10.6958	11.1269	11.0826	11.3724	11.1392	11.5265	11.2509	11.3587	11.6258
HECTD2	6.84223	8.11104	6.94957	7.37453	6.90964	7.4433	8.09286	7.95665	7.91852	8.09253	7.78641	7.69507	7.8249
FLRT3	9.70615	11.0381	9.81554	9.81467	9.15536	8.27425	9.29539	6.25124	8.05255	7.77374	8.24251	6.54173	4.35868
MIS18BP1	5.37581	6.89007	6.34678	6.50204	5.76082	6.88364	7.32834	7.18015	7.29877	7.0325	6.85411	7.0464	6.8859
CD37	6.52909	6.79216	6.88852	6.00566	6.27255	6.66663	7.42992	7.54065	7.18498	6.97479	6.91819	7.59746	6.59805
GLIPR1	8.71008	9.18721	8.74197	9.04237	8.13432	8.93836	9.89354	9.36976	9.49466	9.17304	9.13862	9.43001	9.17304
CDH1	4.71825	5.25572	5.00057	4.625	4.65732	4.06159	3.68604	4.23526	4.23996	4.04199	4.51498	4.00789	4.00321
CREB5	7.6623	8.55291	7.8484	7.66468	7.75736	7.85289	7.75216	6.86536	7.17075	7.45581	7.53513	6.97068	6.5699
PITPNM3	6.87755	6.92062	7.07044	6.13131	6.15018	6.18286	6.03405	5.93781	5.95732	6.07946	5.85351	5.51867	6.15747
NEGR1	7.53399	8.26944	7.24805	8.0644	8.16993	8.66082	8.90494	8.54567	8.43407	8.55046	8.68723	9.05458	9.6223
DOCK10	4.8507	6.80229	5.87586	5.33392	5.58259	5.72287	6.88049	7.00361	7.03195	6.66172	6.40843	6.89185	5.8202
TCEAL2	9.87951	9.93371	8.52875	9.2368	9.26177	8.32453	8.58105	7.55942	7.63755	8.16465	7.71491	6.44805	8.92686
FPGT	5.99188	7.84108	6.62513	7.23872	6.30861	6.98478	7.98179	7.88783	7.55599	7.52463	7.49158	7.63955	7.6959
UST	6.2906	7.64214	5.65868	6.81058	6.27284	7.05259	7.74094	7.54339	7.41653	7.33638	7.30111	7.38314	7.97732
SNX16	7.40564	8.40309	7.31867	8.22311	7.42256	7.86145	8.40292	8.50589	8.22526	8.36377	8.38256	8.32559	8.31801
SNX6	9.79291	11.1486	10.4623	10.8778	10.0127	10.6715	11.3809	11.2113	11.2208	10.9994	10.9994	11.2817	11.0391
YTHDC1	9.96065	11.1442	10.0999	10.9397	10.1583	10.5233	11.1591	11.1924	10.9993	11.2127	11.0403	10.9977	10.9977
LRRC17	8.45803	9.31961	8.92135	9.50406	8.49808	9.01713	9.68855	9.26099	9.90603	9.40698	9.43491	9.60681	10.3103
NSG1	9.32815	9.112	8.68569	7.93926	7.96944	7.93434	7.92173	7.37067	7.23932	7.65222	7.91829	7.09938	7.94562
CGN	8.72091	8.87516	7.701	6.82436	7.61629	6.62326	7.23644	5.80602	6.45753	6.5775	6.82436	6.05624	6.02062
CDKN2AIPNL	6.21248	7.00002	6.96035	7.53002	6.29147	7.32068	7.24561	7.62645	7.4163	7.8032	7.56885	7.719	7.78836
CFC1	6.22151	6.16636	6.658	5.56545	6.44445	5.48516	4.88365	4.86286	5.13445	5.19457	6.24172	5.22009	5.21437
NCF2	6.99066	7.25716	7.46664	6.60478	7.05236	7.58915	8.25504	8.36787	8.28077	7.82926	8.07573	8.372	6.84445
APOBEC2	9.37315	8.93568	9.53295	9.49971	9.32347	9.47637	8.96716	10.221	10.1757	10.7748	10.3021	10.2012	10.3988
CLDN1	9.71672	10.6462	8.8868	9.73005	9.0258	8.08933	8.80118	6.21488	8.67766	8.25841	7.5678	6.72784	5.60882
CNOT8	7.20873	8.45796	8.00107	8.2841	7.67984	8.59432	8.9248	8.83484	8.5721	8.77941	8.56232	8.56232	8.71141

## Sheet: G1data
S2.2 Fold change of genes in GSE79768 (AF-related array)
Gene.Symbol	logFC	AveExpr	t	P.Value	adj.P.Val	B	Disease	Label
SHB	-0.699037	7.93769	-7.66552	1.92014e-06	0.00931388	5.14874	Down	SHB_Down
RP1-58B11.1	-0.796222	5.48338	-7.37774	2.99521e-06	0.00931388	4.75775	Down	RP1-58B11.1_Down
B3GALT2	1.70904	8.41223	7.30747	3.34414e-06	0.00931388	4.6603	Up	B3GALT2_Up
KCNS1	-0.613027	6.36957	-7.26917	3.55209e-06	0.00931388	4.60687	Down	KCNS1_Down
EPHA3	1.30653	8.20515	7.24475	3.69176e-06	0.00931388	4.57268	Up	EPHA3_Up
FRZB	0.735399	9.86592	7.19882	3.97033e-06	0.00931388	4.50812	Up	FRZB_Up
LBH	1.30804	9.03973	7.00124	5.4465e-06	0.00931388	4.22656	Up	LBH_Up
RWDD3	0.71109	8.55259	6.99462	5.50503e-06	0.00931388	4.21702	Up	RWDD3_Up
TMEM255A	0.980198	5.40724	6.99267	5.52231e-06	0.00931388	4.21422	Up	TMEM255A_Up
HSPA9	0.771855	10.2239	6.96832	5.74396e-06	0.00931388	4.17905	Up	HSPA9_Up
TCTE3	-0.9518	7.04923	-6.94404	5.97427e-06	0.00931388	4.14389	Down	TCTE3_Down
SNHG17	-0.939664	6.58285	-6.84937	6.96927e-06	0.00956852	4.00589	Down	SNHG17 _Down
SCPEP1	0.662662	9.01987	6.82335	7.27216e-06	0.00956852	3.96771	Up	SCPEP1_Up
FAM13C	1.01861	8.24465	6.77869	7.82492e-06	0.00956852	3.90191	Up	FAM13C_Up
ACTR6	0.666261	8.86087	6.69241	9.02121e-06	0.00962279	3.7739	Up	ACTR6_Up
MITD1	0.791185	8.33667	6.55403	1.13576e-05	0.0105635	3.56605	Up	MITD1_Up
C15orf40	0.848982	7.68328	6.44639	1.36105e-05	0.0110947	3.40222	Up	C15orf40_Up
RGS18	1.3291	6.67338	6.44544	1.36324e-05	0.0110947	3.40076	Up	RGS18_Up
PPP1R3C	0.699579	11.1213	6.32194	1.68111e-05	0.0126189	3.21045	Up	PPP1R3C_Up
DRAM2	0.706575	9.79178	6.24388	1.92136e-05	0.0139072	3.08886	Up	DRAM2_Up
DEPDC7	0.74855	4.13607	6.1419	2.29056e-05	0.0154893	2.92853	Up	DEPDC7_Up
MEDAG	-1.45154	9.72663	-6.14134	2.29278e-05	0.0154893	2.92764	Down	MEDAG_Down
ARHGEF5	-0.68824	7.35276	-6.10023	2.46213e-05	0.0155938	2.86253	Down	ARHGEF5_Down
COL21A1	0.758485	10.9834	6.01282	2.86716e-05	0.0170908	2.72317	Up	COL21A1_Up
MCTP2	-0.890775	7.21747	-5.96852	3.09853e-05	0.017507	2.65205	Down	MCTP2_Down
KCNB1	-0.866419	6.77768	-5.96646	3.10974e-05	0.017507	2.64874	Down	KCNB1_Down
EVI2B	0.991565	8.42181	5.91868	3.38226e-05	0.0175488	2.57168	Up	EVI2B_Up
PDIA4	0.765409	7.98977	5.86544	3.7155e-05	0.017683	2.48538	Up	PDIA4_Up
PIBF1	0.851283	7.55245	5.84573	3.84747e-05	0.017683	2.4533	Up	PIBF1_Up
TAF12	0.731352	7.84762	5.81108	4.09139e-05	0.017683	2.39678	Up	TAF12_Up
RERGL	0.99595	7.1595	5.77993	4.32442e-05	0.017683	2.34581	Up	RERGL_Up
ZNF780A	0.625697	4.6411	5.77465	4.36524e-05	0.017683	2.33716	Up	ZNF780A _Up
CENPQ	0.846893	6.22818	5.75992	4.48137e-05	0.017683	2.31298	Up	CENPQ_Up
ARNT2	-0.756302	7.08188	-5.75218	4.54366e-05	0.017683	2.30027	Down	ARNT2_Down
APOBEC3F	0.626899	7.30223	5.67093	5.25499e-05	0.017683	2.16621	Up	APOBEC3F _Up
CALCRL	1.28833	8.06678	5.65141	5.44255e-05	0.017683	2.13385	Up	CALCRL_Up
SYNPO2L	-0.777575	11.7437	-5.62587	5.69861e-05	0.017683	2.09141	Down	SYNPO2L_Down
FGF7	1.053	7.74594	5.60056	5.96478e-05	0.017683	2.04925	Up	FGF7 _Up
HOTTIP	-0.949961	7.516	-5.57415	6.25632e-05	0.017683	2.00516	Down	HOTTIP_Down
ARHGAP15	0.685867	9.01272	5.55832	6.43814e-05	0.017683	1.97868	Up	ARHGAP15 _Up
MRPL44	0.787749	7.82692	5.53662	6.69632e-05	0.017683	1.94232	Up	MRPL44_Up
FMO2	1.07607	11.2646	5.53141	6.75994e-05	0.017683	1.93358	Up	FMO2_Up
GNPDA2	0.801913	8.6653	5.52584	6.82865e-05	0.017683	1.92422	Up	GNPDA2_Up
SCN7A	0.984208	9.55762	5.52347	6.85808e-05	0.017683	1.92025	Up	SCN7A_Up
LSM12	0.747308	8.83334	5.52312	6.86242e-05	0.017683	1.91966	Up	LSM12_Up
IDH3A	0.856983	9.59726	5.52069	6.89278e-05	0.017683	1.91558	Up	IDH3A_Up
FGF7	1.64527	7.0655	5.50671	7.07011e-05	0.0177254	1.89208	Up	FGF7_Up
TSPAN12	0.667245	9.4552	5.49264	7.25339e-05	0.0177254	1.86839	Up	TSPAN12_Up
CLEC4A	0.785177	7.08068	5.47203	7.53086e-05	0.0177254	1.83364	Up	CLEC4A_Up
C9orf72	0.708108	7.86841	5.46686	7.60212e-05	0.0177254	1.82492	Up	C9orf72_Up
ATP8B4	1.13269	6.72435	5.45859	7.71759e-05	0.0177254	1.81096	Up	ATP8B4_Up
NCR3LG1	-0.626169	6.12481	-5.44388	7.92765e-05	0.0177254	1.78609	Down	NCR3LG1 _Down
ZCCHC7	0.800118	8.36949	5.44124	7.96604e-05	0.0177254	1.78161	Up	ZCCHC7_Up
GPRC5A	-1.14621	7.06365	-5.4067	8.48543e-05	0.0181642	1.72308	Down	GPRC5A_Down
GPR34	1.18848	9.92664	5.40485	8.51433e-05	0.0181642	1.71993	Up	GPR34_Up
STT3A	0.616586	7.70717	5.39239	8.71092e-05	0.01839	1.69876	Up	STT3A_Up
APIP	0.659058	8.86939	5.383	8.86214e-05	0.0183936	1.6828	Up	APIP_Up
FBXO3	0.635484	9.70225	5.37934	8.9219e-05	0.0183936	1.67657	Up	FBXO3_Up
FGFR2	-0.930473	6.94777	-5.37551	8.98488e-05	0.0183936	1.67005	Down	FGFR2_Down
GRB7	-0.629062	6.12102	-5.36952	9.08413e-05	0.0184108	1.65986	Down	GRB7_Down
LRIF1	1.08353	8.08431	5.35527	9.32512e-05	0.0187121	1.63557	Up	LRIF1_Up
BCR	-0.811195	7.70984	-5.34925	9.42902e-05	0.0187351	1.62529	Down	BCR_Down
ASMTL-AS1	-0.586125	7.44496	-5.29852	0.000103527	0.0191099	1.53854	Down	ASMTL-AS1_Down
C8orf4	1.12375	8.46379	5.29653	0.000103908	0.0191099	1.53513	Up	C8orf4_Up
FCGR3A	1.73489	7.0673	5.27004	0.00010912	0.0191099	1.48967	Up	FCGR3A _Up
PRR9	-2.59299	6.30011	-5.26786	0.000109562	0.0191099	1.48592	Down	PRR9_Down
CDKN1B	0.646017	10.3279	5.26583	0.000109973	0.0191099	1.48244	Up	CDKN1B_Up
C10orf99	-0.660722	5.23881	-5.26413	0.00011032	0.0191099	1.47951	Down	C10orf99_Down
ASPHD1	-0.768165	7.23774	-5.2568	0.000111827	0.0191461	1.46691	Down	ASPHD1_Down
PRPF39	0.75577	7.27616	5.20337	0.000123477	0.0196407	1.37478	Up	PRPF39_Up
ERICH5	-1.14429	4.5989	-5.19809	0.000124692	0.0196407	1.36567	Down	ERICH5_Down
EBF3	0.651619	7.57484	5.18969	0.000126655	0.0197456	1.35114	Up	EBF3_Up
PEX5L	-0.659273	4.22577	-5.17606	0.000129909	0.0199982	1.32754	Down	PEX5L_Down
LYN	0.747062	8.12219	5.17466	0.00013025	0.0199982	1.32511	Up	LYN_Up
KLK11	-2.05491	8.20258	-5.16336	0.000133019	0.0201187	1.30553	Down	KLK11_Down
COL15A1	1.00489	11.3023	5.15155	0.000135981	0.0203793	1.28504	Up	COL15A1_Up
RNF166	0.652597	6.55894	5.14138	0.000138585	0.0205014	1.26738	Up	RNF166_Up
ZMYM6	0.800414	8.86462	5.13636	0.000139889	0.020504	1.25866	Up	ZMYM6_Up
EIF4E3	0.779102	9.18604	5.13182	0.000141079	0.020504	1.25077	Up	EIF4E3_Up
YWHAH	0.748232	9.24866	5.10609	0.00014803	0.020504	1.20599	Up	YWHAH_Up
SLC51A	-1.03167	5.56635	-5.10103	0.00014944	0.020504	1.19716	Down	SLC51A_Down
ACKR4	0.705346	7.57592	5.09596	0.000150862	0.020504	1.18834	Up	ACKR4_Up
SBSPON	-2.17342	8.31228	-5.09337	0.000151596	0.020504	1.18382	Down	SBSPON_Down
AAK1	-0.622508	9.36549	-5.09297	0.000151709	0.020504	1.18312	Down	AAK1_Down
EFNA5	-0.675572	8.39191	-5.08888	0.000152877	0.020504	1.17598	Down	EFNA5_Down
CYP3A5	-0.617657	5.82347	-5.08574	0.000153778	0.020504	1.17051	Down	CYP3A5_Down
OSER1-AS1	0.624569	6.93372	5.08201	0.000154857	0.020513	1.16399	Up	OSER1-AS1_Up
LRRC75A-AS1	0.79734	10.8159	5.06318	0.000160423	0.0208321	1.13109	Up	LRRC75A-AS1 _Up
CEP83	1.3418	8.63686	5.06179	0.000160842	0.0208321	1.12866	Up	CEP83_Up
SGCE	0.6269	10.1945	5.03743	0.00016837	0.021042	1.08603	Up	SGCE_Up
LRRC39	0.915928	10.9735	5.02809	0.000171352	0.021042	1.06966	Up	LRRC39_Up
FAM210A	0.590285	8.50019	5.02273	0.000173088	0.021042	1.06026	Up	FAM210A_Up
BEX2	-1.1919	9.22491	-5.02061	0.00017378	0.021042	1.05655	Down	BEX2_Down
TOMM22	0.953667	8.7291	5.01864	0.000174425	0.021042	1.05309	Up	TOMM22_Up
COX16	0.677152	10.5143	5.01086	0.000176999	0.0210769	1.03943	Up	COX16_Up
ARPC4	1.05399	7.00274	5.00661	0.000178421	0.0210769	1.03197	Up	ARPC4 _Up
CCDC121	0.789628	5.53581	5.00614	0.000178577	0.0210769	1.03115	Up	CCDC121_Up
SERTAD3	0.597634	7.59773	5.00399	0.000179303	0.0210769	1.02737	Up	SERTAD3_Up
FAXC	-0.724178	3.92599	-4.99913	0.000180953	0.0210769	1.01882	Down	FAXC_Down
CAPN6	-1.46715	4.7423	-4.99003	0.000184083	0.0212676	1.00283	Down	CAPN6_Down
RGS13	1.29829	4.95549	4.97156	0.00019061	0.0214616	0.970326	Up	RGS13_Up
SLC41A2	-1.0339	6.72113	-4.95891	0.000195217	0.0214769	0.948043	Down	SLC41A2_Down
WIPF1	0.66223	8.743	4.95392	0.000197067	0.0214769	0.939239	Up	WIPF1_Up
PKP2	1.00789	10.2085	4.94739	0.000199515	0.0214769	0.92772	Up	PKP2_Up
CST6	-1.14741	6.2559	-4.93539	0.000204095	0.0214769	0.906534	Down	CST6_Down
HLA-DRA	1.13984	12.187	4.93008	0.000206156	0.0214769	0.897159	Up	HLA-DRA_Up
RP11-1078H9.6	-0.716942	6.2501	-4.92797	0.000206982	0.0214769	0.893426	Down	RP11-1078H9.6_Down
CDH3	-0.64599	7.07066	-4.92249	0.000209142	0.0214769	0.883732	Down	CDH3_Down
CYBB	0.754011	7.63008	4.92193	0.000209361	0.0214769	0.882754	Up	CYBB_Up
XCL1	0.826259	6.86411	4.91857	0.000210701	0.0214769	0.876801	Up	XCL1 _Up
MROH2A	-0.65142	4.31727	-4.91283	0.000213005	0.0215692	0.866647	Down	MROH2A_Down
KRT18	-1.65654	9.66751	-4.90208	0.000217386	0.0215692	0.847634	Down	KRT18_Down
PABPC5	0.801394	4.09937	4.89636	0.000219759	0.0215692	0.837499	Up	PABPC5_Up
LPAR6	0.962381	9.97184	4.8924	0.000221417	0.0215692	0.830478	Up	LPAR6_Up
GIMAP4	0.618349	9.56553	4.8843	0.000224849	0.0215692	0.816115	Up	GIMAP4_Up
CARNS1	-1.07231	7.37424	-4.876	0.000228418	0.0215692	0.801403	Down	CARNS1_Down
ZNF608	0.749658	7.67769	4.87554	0.000228619	0.0215692	0.800584	Up	ZNF608_Up
ID1	0.764401	11.6477	4.86972	0.000231161	0.0215692	0.790255	Up	ID1_Up
IL18	-1.37143	6.4199	-4.86923	0.000231377	0.0215692	0.78938	Down	IL18_Down
GJA3	0.764825	7.99682	4.86727	0.00023224	0.0215692	0.785902	Up	GJA3_Up
PKIB	1.29118	6.38537	4.86335	0.000233975	0.0215692	0.778952	Up	PKIB_Up
LRRC40	0.721618	9.0223	4.86049	0.000235252	0.0215692	0.773864	Up	LRRC40_Up
IRF2	0.867581	8.18061	4.85668	0.000236962	0.0215692	0.767098	Up	IRF2_Up
RP3-327A19.5	0.670529	5.95891	4.85193	0.000239114	0.0216282	0.758653	Up	RP3-327A19.5_Up
SELT	1.04483	10.2216	4.83191	0.0002484	0.0216282	0.72305	Up	SELT_Up
FKBP7	0.644003	8.2699	4.82915	0.000249712	0.0216282	0.718129	Up	FKBP7_Up
HAS1	-1.39236	8.44708	-4.82561	0.0002514	0.0216282	0.711832	Down	HAS1_Down
CHGB	1.61368	9.51545	4.81982	0.000254189	0.0216282	0.701519	Up	CHGB_Up
CLIC2	0.985384	8.9842	4.81498	0.000256548	0.0216282	0.692887	Up	CLIC2_Up
CCDC64	-1.36955	7.93864	-4.81133	0.000258335	0.0216282	0.686397	Down	CCDC64_Down
CCDC82	0.590931	8.54358	4.80718	0.000260391	0.0216282	0.678987	Up	CCDC82_Up
FAM216B	1.79149	8.33412	4.80395	0.000262001	0.0216282	0.673225	Up	FAM216B_Up
ITM2A	0.696013	11.4383	4.79614	0.000265934	0.0216282	0.659298	Up	ITM2A_Up
CYBA	0.643046	10.377	4.7938	0.000267124	0.0216282	0.655124	Up	CYBA_Up
HCG11	1.16277	5.9363	4.7853	0.000271495	0.0216282	0.639947	Up	HCG11_Up
HMGCLL1	0.676407	5.85338	4.78406	0.000272141	0.0216282	0.637724	Up	HMGCLL1_Up
CTDSPL2	0.78127	8.24336	4.783	0.00027269	0.0216282	0.635841	Up	CTDSPL2_Up
ARL6IP6	0.690311	8.21767	4.77762	0.00027551	0.0216425	0.626221	Up	ARL6IP6_Up
MYRF	-1.69582	8.11503	-4.77336	0.000277762	0.0217198	0.618607	Down	MYRF_Down
PDPN	-1.92434	8.08531	-4.7688	0.000280194	0.0217275	0.610458	Down	PDPN_Down
RAB8A	0.6493	9.51681	4.76261	0.00028353	0.0217275	0.599387	Up	RAB8A_Up
CXCR2	1.50274	6.39384	4.75962	0.00028516	0.0217275	0.594026	Up	CXCR2_Up
RRN3	0.994468	7.60304	4.7596	0.000285169	0.0217275	0.593997	Up	RRN3 _Up
MSLN	-2.72195	7.94759	-4.7523	0.000289181	0.021794	0.580932	Down	MSLN_Down
CD58	0.655079	10.2593	4.75214	0.000289267	0.021794	0.580652	Up	CD58_Up
GUCY1B3	0.585822	8.71576	4.74759	0.000291799	0.0219033	0.5725	Up	GUCY1B3_Up
FAM110C	-1.8811	8.34775	-4.74274	0.000294525	0.0220264	0.563802	Down	FAM110C_Down
FAM102B	0.772596	8.56781	4.73658	0.000298021	0.0221794	0.552767	Up	FAM102B_Up
TRPM7	0.905697	7.19561	4.72668	0.000303727	0.0224142	0.535025	Up	TRPM7_Up
ASB11	1.24712	6.8611	4.72042	0.000307393	0.0224142	0.5238	Up	ASB11_Up
MFAP4	0.833272	9.44961	4.69734	0.000321319	0.0230112	0.482339	Up	MFAP4_Up
SPATA13	0.673703	7.98666	4.68139	0.000331319	0.0233509	0.453659	Up	SPATA13_Up
PDCL3	0.663729	8.99931	4.67918	0.000332728	0.0233509	0.449685	Up	PDCL3 _Up
LMOD3	0.635073	8.93121	4.67403	0.00033604	0.0233708	0.440416	Up	LMOD3_Up
BDKRB1	-1.3925	6.29506	-4.67255	0.000336993	0.0233708	0.437764	Down	BDKRB1_Down
LAMTOR3	0.615052	10.0433	4.65645	0.000347601	0.0237894	0.408754	Up	LAMTOR3_Up
RP11-96D1.11	-0.673358	5.07766	-4.65049	0.000351612	0.0237971	0.398012	Down	RP11-96D1.11_Down
MFN1	0.620526	8.96846	4.64915	0.00035252	0.0237971	0.395596	Up	MFN1_Up
ACTA1	-1.61396	11.9574	-4.64147	0.000357777	0.0238522	0.381739	Down	ACTA1_Down
MYO5B	-1.54794	7.46018	-4.6391	0.000359413	0.0238827	0.377467	Down	MYO5B_Down
TUFT1	-0.750592	7.66096	-4.6261	0.000368531	0.024075	0.354008	Down	TUFT1_Down
FBXL16	-0.653968	7.35871	-4.61889	0.000373692	0.024075	0.340987	Down	FBXL16_Down
MYCT1	0.754539	8.28185	4.61887	0.000373707	0.024075	0.340949	Up	MYCT1_Up
GIMAP6	0.695372	9.896	4.61661	0.000375342	0.024075	0.33686	Up	GIMAP6_Up
MCEE	0.609164	9.3416	4.6152	0.000376366	0.024075	0.334308	Up	MCEE_Up
CLDN15	-0.954555	9.35721	-4.61355	0.000377567	0.024075	0.331326	Down	CLDN15_Down
LRRK2	0.829935	7.12223	4.6133	0.00037775	0.024075	0.330871	Up	LRRK2_Up
REC8	-0.845354	8.0005	-4.60588	0.000383193	0.0242877	0.317473	Down	REC8_Down
MSL2	0.666867	7.77136	4.59936	0.000388056	0.0244233	0.305664	Up	MSL2_Up
DLD	0.596811	11.3443	4.58189	0.000401375	0.0244542	0.274054	Up	DLD_Up
DNAAF2	0.852039	7.19628	4.57567	0.000406234	0.0244542	0.262782	Up	DNAAF2_Up
TNFRSF19	0.752077	8.59664	4.57514	0.000406654	0.0244542	0.261814	Up	TNFRSF19_Up
PDGFRA	0.659571	10.6474	4.57059	0.000410245	0.0244542	0.253578	Up	PDGFRA_Up
ITGA8	0.810093	9.0685	4.56476	0.000414896	0.0245151	0.243017	Up	ITGA8_Up
SCARB1	-0.672863	8.09173	-4.55566	0.00042227	0.0248062	0.226512	Down	SCARB1_Down
RCAN3	0.622664	8.07458	4.54859	0.000428093	0.0249511	0.213679	Up	RCAN3_Up
KRIT1	0.722014	8.33196	4.54734	0.000429133	0.0249511	0.211406	Up	KRIT1_Up
DCAF17	0.727717	6.61266	4.5467	0.00042966	0.0249511	0.210255	Up	DCAF17_Up
ANXA8	-2.15604	9.63814	-4.51062	0.0004608	0.0259417	0.144689	Down	ANXA8 _Down
RPA3OS	0.59395	7.66133	4.50595	0.000464997	0.0261055	0.13619	Up	RPA3OS_Up
IL33	1.06969	9.19956	4.49893	0.000471385	0.0263152	0.123401	Up	IL33_Up
FAM212B-AS1	-0.650911	6.8694	-4.49102	0.000478683	0.0263624	0.109001	Down	FAM212B-AS1_Down
B3GALTL	1.03968	8.24526	4.48592	0.000483446	0.0263624	0.0997214	Up	B3GALTL_Up
ETS1	0.842915	9.94248	4.47344	0.000495329	0.026707	0.076959	Up	ETS1_Up
CLDND1	0.615641	10.3014	4.46857	0.000500039	0.026707	0.0680869	Up	CLDND1_Up
UPK1B	-2.89122	7.99088	-4.46629	0.000502257	0.026707	0.0639365	Down	UPK1B_Down
PSMB8-AS1	0.644233	7.79941	4.46133	0.000507134	0.0267265	0.0548785	Up	PSMB8-AS1_Up
ALDH1A1	1.32737	9.40133	4.45474	0.000513679	0.0267265	0.0428553	Up	ALDH1A1_Up
NR1D2	0.620572	9.16003	4.45401	0.000514411	0.0267265	0.0415204	Up	NR1D2_Up
HSPA4L	0.852374	6.56063	4.45288	0.000515549	0.0267265	0.0394487	Up	HSPA4L_Up
HMGN5	0.60576	7.45809	4.45281	0.000515619	0.0267265	0.0393217	Up	HMGN5_Up
DSC3	-1.40962	6.07328	-4.44507	0.00052345	0.0268606	0.0251885	Down	DSC3_Down
LRRN4	-1.79865	6.86418	-4.44501	0.000523509	0.0268606	0.0250841	Down	LRRN4_Down
PCMTD2	0.722996	10.2959	4.44078	0.000527839	0.0269597	0.0173612	Up	PCMTD2_Up
ST8SIA1	0.846771	5.92725	4.43568	0.000533108	0.0269597	0.00804683	Up	ST8SIA1_Up
TRA2A	1.24221	8.0775	4.43538	0.000533421	0.0269597	0.0074967	Up	TRA2A_Up
IFRD1	0.666455	8.49062	4.43344	0.00053544	0.0269944	0.00395444	Up	IFRD1_Up
NELL2	-1.10538	7.03822	-4.42204	0.000547475	0.0273458	-0.0168883	Down	NELL2_Down
RP11-420K14.2	0.749048	5.33311	4.41983	0.000549844	0.0273458	-0.0209379	Up	RP11-420K14.2_Up
TRIM16	0.619323	7.60288	4.4191	0.000550626	0.0273458	-0.0222695	Up	TRIM16_Up
M6PR	0.780118	8.44705	4.41834	0.000551448	0.0273458	-0.0236684	Up	M6PR_Up
NPFFR2	-0.7011	5.05543	-4.41796	0.000551854	0.0273458	-0.0243589	Down	NPFFR2_Down
MBIP	0.650968	7.9198	4.41338	0.000556805	0.0273796	-0.0327338	Up	MBIP_Up
PTPRG	1.05455	7.72703	4.40987	0.000560636	0.0273796	-0.0391652	Up	PTPRG_Up
DOCK1	0.607478	7.715	4.4093	0.000561252	0.0273796	-0.0401937	Up	DOCK1_Up
MAFB	0.68271	10.8667	4.4013	0.000570087	0.0276125	-0.0548417	Up	MAFB_Up
TOX	0.807829	4.87984	4.39414	0.000578116	0.0276985	-0.0679585	Up	TOX_Up
ALG10	0.699893	6.13445	4.39339	0.000578961	0.0276985	-0.0693275	Up	ALG10 _Up
WWC1	-1.35441	7.45519	-4.39196	0.000580581	0.0276985	-0.0719492	Down	WWC1_Down
KCNAB1	0.589231	7.64711	4.39173	0.000580839	0.0276985	-0.0723658	Up	KCNAB1_Up
CXADR	-0.957048	9.9016	-4.38708	0.000586141	0.0278204	-0.0808872	Down	CXADR_Down
DPY19L2	0.663122	7.59176	4.38483	0.000588722	0.0278777	-0.085009	Up	DPY19L2_Up
ANXA9	-1.63595	6.32337	-4.35376	0.000625603	0.0291267	-0.142	Down	ANXA9_Down
CLEC2B	0.659905	10.5116	4.33923	0.000643658	0.029284	-0.168691	Up	CLEC2B_Up
FLI1	0.936798	8.68063	4.33686	0.000646652	0.029284	-0.173044	Up	FLI1_Up
CAPZA2	0.688399	11.4971	4.33448	0.000649667	0.029284	-0.177407	Up	CAPZA2_Up
CDC73	0.589644	8.64868	4.33415	0.000650094	0.029284	-0.178024	Up	CDC73_Up
MNDA	1.42913	8.6985	4.3277	0.000658359	0.029284	-0.189876	Up	MNDA_Up
ZMYM6	0.652854	9.32706	4.32656	0.000659826	0.029284	-0.191963	Up	ZMYM6 _Up
GPM6A	-1.3249	8.23677	-4.32477	0.000662147	0.029284	-0.195258	Down	GPM6A_Down
RAD54B	0.611189	5.81128	4.32354	0.000663751	0.029284	-0.197528	Up	RAD54B_Up
KRBOX4	0.632513	5.93654	4.31406	0.000676193	0.0293899	-0.214951	Up	KRBOX4 _Up
RBM48	0.773735	7.71641	4.30908	0.000682842	0.0295708	-0.224131	Up	RBM48_Up
TFEC	0.810366	6.14061	4.30451	0.000688989	0.029664	-0.232539	Up	TFEC_Up
FAM150B	-1.30011	5.234	-4.304	0.000689676	0.029664	-0.233474	Down	FAM150B_Down
BAG2	0.867371	9.38593	4.29812	0.000697682	0.0297683	-0.244303	Up	BAG2_Up
CA9	-0.649675	7.42261	-4.28856	0.000710895	0.0298807	-0.261905	Down	CA9_Down
CMA1	0.885259	7.07321	4.28818	0.000711427	0.0298807	-0.262607	Up	CMA1_Up
RCBTB1	0.743273	8.03532	4.28273	0.000719071	0.0300408	-0.272635	Up	RCBTB1_Up
CDKN2AIP	0.598067	7.92887	4.28219	0.00071984	0.0300408	-0.273638	Up	CDKN2AIP_Up
C21orf62	-1.52871	7.12247	-4.2772	0.000726926	0.030128	-0.282829	Down	C21orf62_Down
CLK4	0.688186	8.50263	4.27386	0.000731718	0.0302493	-0.288995	Up	CLK4_Up
SNAI2	1.20942	9.6645	4.26059	0.000751047	0.0306097	-0.313459	Up	SNAI2_Up
NIPSNAP3B	1.11	8.76285	4.25515	0.000759124	0.0306097	-0.323497	Up	NIPSNAP3B_Up
CLASP2	0.859822	9.27625	4.25432	0.000760363	0.0306097	-0.325027	Up	CLASP2_Up
HPGDS	0.742274	8.05393	4.25323	0.000761989	0.0306097	-0.327032	Up	HPGDS_Up
C1QTNF2	0.647409	7.9702	4.24915	0.000768125	0.0306097	-0.334559	Up	C1QTNF2_Up
FGFR1OP2	0.957472	9.16475	4.24763	0.000770432	0.0306097	-0.337373	Up	FGFR1OP2_Up
CRHBP	0.792489	6.79103	4.24089	0.000780719	0.0306097	-0.349819	Up	CRHBP_Up
C19orf33	-1.74777	7.86385	-4.23707	0.000786601	0.0307761	-0.356863	Down	C19orf33_Down
DCK	0.728764	8.58798	4.23346	0.000792212	0.030815	-0.363533	Up	DCK_Up
FGF12	0.749283	10.8241	4.23241	0.00079386	0.030815	-0.365483	Up	FGF12_Up
IER3	-0.933365	10.3084	-4.23239	0.000793883	0.030815	-0.36551	Down	IER3_Down
CBLN2	-1.20329	6.60216	-4.2322	0.000794175	0.030815	-0.365855	Down	CBLN2_Down
C5orf28	0.631765	7.30212	4.23062	0.000796663	0.030815	-0.368791	Up	C5orf28_Up
IFIT5	0.719616	9.0193	4.21786	0.000816926	0.031226	-0.392361	Up	IFIT5_Up
TCF21	0.718879	8.6061	4.21659	0.000818978	0.031226	-0.394716	Up	TCF21_Up
EFNB3	-1.59861	8.1916	-4.21191	0.000826551	0.031226	-0.403353	Down	EFNB3_Down
RBM24	0.619814	11.205	4.21004	0.0008296	0.031226	-0.406809	Up	RBM24_Up
USP28	0.753364	8.34699	4.20941	0.000830642	0.031226	-0.407987	Up	USP28_Up
HEATR5B	0.594584	8.44773	4.20619	0.000835929	0.031226	-0.413941	Up	HEATR5B_Up
ARGLU1	0.608789	10.1386	4.20577	0.000836617	0.031226	-0.414714	Up	ARGLU1_Up
ARRDC3	1.05712	8.69492	4.20081	0.000844842	0.0312489	-0.423894	Up	ARRDC3_Up
CNTNAP2	-0.756725	6.05695	-4.19556	0.000853629	0.0314554	-0.433605	Down	CNTNAP2_Down
TTC33	0.638437	8.08395	4.1884	0.000865769	0.0315585	-0.446859	Up	TTC33_Up
PTPN22	0.678778	5.2698	4.18638	0.000869213	0.0316272	-0.450584	Up	PTPN22_Up
CFTR	-0.778201	6.07949	-4.17853	0.00088278	0.0319488	-0.46512	Down	CFTR_Down
UBE2M	0.782524	8.36885	4.17554	0.000888013	0.0319669	-0.470667	Up	UBE2M_Up
CDK2	0.650726	7.32116	4.17155	0.00089503	0.0320487	-0.478054	Up	CDK2_Up
SLC6A6	0.794368	10.3783	4.16866	0.000900144	0.0320619	-0.483401	Up	SLC6A6_Up
TLR8	0.837581	6.91042	4.16677	0.000903505	0.0321252	-0.486899	Up	TLR8_Up
HNRNPH2	0.70563	9.88746	4.16491	0.000906844	0.0321456	-0.490361	Up	HNRNPH2 _Up
HLA-DPB1	0.728847	12.1239	4.15272	0.000928935	0.0324599	-0.512951	Up	HLA-DPB1_Up
EPHB6	-1.37101	7.70741	-4.14856	0.000936602	0.0326153	-0.520665	Down	EPHB6_Down
CKLF	0.594621	9.26926	4.14715	0.000939206	0.0326499	-0.523271	Up	CKLF _Up
PARD6B	-1.19307	6.41613	-4.14474	0.000943696	0.0326938	-0.527747	Down	PARD6B_Down
MARCKS	0.814047	10.5449	4.14254	0.000947801	0.0327561	-0.531821	Up	MARCKS_Up
IGDCC4	0.833719	6.09883	4.14205	0.000948726	0.0327561	-0.532736	Up	IGDCC4_Up
ACN9	0.66499	8.49909	4.13671	0.000958783	0.0329909	-0.542633	Up	ACN9_Up
NRAP	1.61931	8.26686	4.13512	0.000961809	0.033039	-0.545591	Up	NRAP_Up
RSPH1	-0.608069	5.92513	-4.12983	0.00097192	0.0330738	-0.555406	Down	RSPH1_Down
RB1CC1	0.814495	9.58061	4.12832	0.000974822	0.0330738	-0.558204	Up	RB1CC1_Up
LRMP	0.607461	8.15669	4.12679	0.000977774	0.0330738	-0.561042	Up	LRMP_Up
FCHO2	0.816935	9.56511	4.12637	0.000978588	0.0330738	-0.561823	Up	FCHO2_Up
DLL1	0.721188	6.94207	4.12124	0.000988574	0.0330738	-0.571352	Up	DLL1_Up
C3	-1.22185	12.9222	-4.12105	0.000988934	0.0330738	-0.571694	Down	C3_Down
ATP6V1G1	0.59056	11.1855	4.11672	0.000997454	0.0333038	-0.579746	Up	ATP6V1G1_Up
GABPA	0.720081	6.9794	4.10089	0.00102918	0.0337513	-0.609131	Up	GABPA_Up
GULP1	0.741299	9.12643	4.0958	0.0010396	0.0338322	-0.618588	Up	GULP1_Up
MAB21L1	0.685827	5.51056	4.09501	0.00104123	0.0338322	-0.620061	Up	MAB21L1 _Up
CASD1	0.793271	8.75319	4.09351	0.00104434	0.0338322	-0.62286	Up	CASD1_Up
WNT2B	-0.982057	7.16214	-4.0878	0.0010562	0.0338322	-0.633461	Down	WNT2B_Down
PCDHB15	0.76356	5.80945	4.08677	0.00105837	0.0338322	-0.635385	Up	PCDHB15_Up
DNM3OS	0.908975	6.67197	4.08439	0.00106336	0.0338322	-0.639798	Up	DNM3OS_Up
LCP1	0.696145	9.22164	4.07635	0.00108044	0.0341516	-0.654756	Up	LCP1_Up
GIMAP2	0.788082	8.71083	4.0749	0.00108356	0.0341516	-0.657458	Up	GIMAP2_Up
FPR3	0.832945	7.93364	4.07317	0.00108726	0.0341516	-0.660663	Up	FPR3_Up
MORC3	0.610792	8.54316	4.07105	0.00109185	0.0341516	-0.664619	Up	MORC3_Up
CXCL12	0.822333	11.7655	4.0707	0.00109261	0.0341516	-0.665265	Up	CXCL12_Up
ZDHHC13	0.690858	7.72546	4.06617	0.00110247	0.0341516	-0.673698	Up	ZDHHC13_Up
GSTM5	1.0061	7.73963	4.06432	0.00110651	0.0341854	-0.677133	Up	GSTM5_Up
PTGR2	0.745432	6.90914	4.06149	0.00111274	0.0342789	-0.682404	Up	PTGR2_Up
ZDBF2	0.869883	4.75667	4.06064	0.00111461	0.0342789	-0.683977	Up	ZDBF2_Up
NRP1	1.07773	9.62206	4.05523	0.00112663	0.0344307	-0.694049	Up	NRP1_Up
FCGR2C	0.93183	8.53659	4.05447	0.00112833	0.0344307	-0.69546	Up	FCGR2C_Up
RUFY2	-0.656578	6.76345	-4.05255	0.00113264	0.0344307	-0.699038	Down	RUFY2_Down
HEY2	0.719678	7.38254	4.05229	0.00113322	0.0344307	-0.699519	Up	HEY2_Up
CMTM2	0.81578	5.99121	4.04705	0.00114507	0.0344622	-0.709283	Up	CMTM2_Up
CDO1	0.608532	10.1489	4.04633	0.00114669	0.0344622	-0.710608	Up	CDO1_Up
NTNG1	-1.04907	5.66727	-4.046	0.00114746	0.0344622	-0.711238	Down	NTNG1_Down
PPP1R2	0.715416	9.41864	4.03563	0.0011713	0.0348586	-0.730539	Up	PPP1R2_Up
HTRA1	-0.635464	11.3402	-4.02539	0.00119535	0.035234	-0.749619	Down	HTRA1_Down
GPR160	1.06224	6.99862	4.02027	0.00120757	0.0352739	-0.759161	Up	GPR160_Up
RPN1	0.628976	9.11221	4.00579	0.00124281	0.0357376	-0.786155	Up	RPN1_Up
PPL	-1.04201	8.06126	-4.004	0.00124723	0.0357376	-0.789487	Down	PPL_Down
DNAJB4	0.764013	10.1639	4.00045	0.00125606	0.0357376	-0.796108	Up	DNAJB4_Up
ZNF532	0.620877	8.78279	3.99901	0.00125966	0.0357376	-0.7988	Up	ZNF532_Up
PHGDH	-0.957563	8.4364	-3.99856	0.00126079	0.0357376	-0.799637	Down	PHGDH_Down
KRT5	-0.730687	6.63541	-3.99666	0.00126554	0.0358223	-0.80317	Down	KRT5_Down
BNC1	-2.36502	6.79027	-3.9943	0.00127151	0.035841	-0.807584	Down	BNC1_Down
MTURN	0.620592	7.97542	3.98256	0.00130153	0.0363836	-0.829485	Up	MTURN_Up
HCN4	-0.600255	7.15246	-3.97506	0.00132108	0.0366271	-0.843478	Down	HCN4_Down
P4HA1	0.907923	9.51763	3.96132	0.0013577	0.0373694	-0.869133	Up	P4HA1_Up
SLC7A4	-0.78526	6.68306	-3.9474	0.00139582	0.0378716	-0.895122	Down	SLC7A4_Down
ADRB1	0.685136	10.0396	3.94332	0.00140722	0.0378716	-0.902754	Up	ADRB1_Up
CENPH	0.759732	5.98295	3.9413	0.00141288	0.0378716	-0.906516	Up	CENPH_Up
STK31	-0.894789	4.63208	-3.94088	0.00141407	0.0378716	-0.90731	Down	STK31_Down
LCP2	0.635392	7.73024	3.93396	0.00143367	0.0379738	-0.920229	Up	LCP2_Up
MMP16	0.587084	7.62261	3.9276	0.00145197	0.0382169	-0.932125	Up	MMP16_Up
PLAC8	0.860515	6.9788	3.92328	0.00146451	0.03835	-0.940194	Up	PLAC8_Up
HSPE1-MOB4	0.595453	10.0504	3.9222	0.00146766	0.0383523	-0.94221	Up	HSPE1-MOB4 _Up
PNPT1	0.63087	8.71918	3.91999	0.00147414	0.0383523	-0.946348	Up	PNPT1_Up
IQGAP2	0.830427	7.92581	3.90664	0.00151391	0.0389994	-0.971322	Up	IQGAP2_Up
SUDS3	0.643335	7.24945	3.90602	0.00151576	0.0389994	-0.972467	Up	SUDS3_Up
FAM3B	-0.589086	4.81443	-3.9032	0.00152431	0.0390559	-0.977748	Down	FAM3B_Down
LRP2	-1.64847	7.31066	-3.90034	0.00153304	0.0390869	-0.983109	Down	LRP2_Down
IKBIP	0.654116	7.62576	3.89838	0.00153902	0.0390869	-0.986758	Up	IKBIP_Up
RBBP4	0.970416	8.85894	3.89617	0.00154582	0.0391203	-0.990896	Up	RBBP4_Up
TOPORS	0.755836	8.26512	3.8893	0.00156715	0.0392116	-1.00375	Up	TOPORS_Up
CAT	0.715292	11.5833	3.8771	0.00160576	0.0398336	-1.02659	Up	CAT_Up
FBXO8	0.693682	9.03648	3.87014	0.00162822	0.0400658	-1.03962	Up	FBXO8_Up
ITGA3	-0.605866	7.48586	-3.86851	0.00163352	0.0400914	-1.04266	Down	ITGA3_Down
TCEAL1	0.605728	9.56985	3.86559	0.00164307	0.0400914	-1.04813	Up	TCEAL1_Up
C7orf55	0.617431	9.73227	3.86521	0.00164433	0.0400914	-1.04885	Up	C7orf55 _Up
RPRM	-0.768706	6.76811	-3.8629	0.00165191	0.0400914	-1.05317	Down	RPRM_Down
PROCR	-1.1402	9.71692	-3.86263	0.00165282	0.0400914	-1.05368	Down	PROCR_Down
PRR15L	-0.997948	6.22571	-3.85962	0.00166277	0.0401614	-1.05932	Down	PRR15L_Down
DHRS9	1.12773	10.8748	3.85908	0.00166456	0.0401614	-1.06032	Up	DHRS9_Up
SPOCK2	-0.747406	8.07453	-3.8474	0.00170383	0.0407643	-1.0822	Down	SPOCK2_Down
CARF	0.66456	5.57375	3.83913	0.00173221	0.0410605	-1.09769	Up	CARF_Up
CRLF3	0.697433	8.81275	3.83374	0.00175096	0.0411853	-1.10779	Up	CRLF3_Up
RB1	0.590717	9.14395	3.8311	0.00176021	0.0412419	-1.11274	Up	RB1_Up
RPS11	-1.16411	9.2379	-3.82612	0.00177783	0.0413446	-1.12207	Down	RPS11_Down
FHL2	1.18606	10.9395	3.81766	0.00180816	0.041437	-1.13794	Up	FHL2_Up
SMPDL3A	0.585687	8.00257	3.81764	0.00180823	0.041437	-1.13798	Up	SMPDL3A_Up
FGF9	-0.7576	7.99349	-3.81234	0.00182747	0.0417087	-1.1479	Down	FGF9_Down
CRISPLD1	1.08277	8.35108	3.80786	0.00184389	0.0417323	-1.15629	Up	CRISPLD1_Up
RAPGEF4	0.752307	6.39166	3.80574	0.00185174	0.0418386	-1.16028	Up	RAPGEF4_Up
TMEM128	0.632837	8.36263	3.79993	0.00187338	0.0420969	-1.17117	Up	TMEM128_Up
GGTA1P	0.617683	9.56224	3.7968	0.00188516	0.0422171	-1.17705	Up	GGTA1P_Up
P2RY13	0.827761	6.66884	3.79511	0.00189153	0.0422198	-1.18021	Up	P2RY13_Up
PAIP2B	0.651617	7.99544	3.78542	0.00192856	0.0427172	-1.19839	Up	PAIP2B_Up
FPGT-TNNI3K	1.64616	9.0688	3.785	0.00193016	0.0427172	-1.19917	Up	FPGT-TNNI3K _Up
LRRC34	0.595785	5.52815	3.78091	0.00194602	0.0429388	-1.20685	Up	LRRC34_Up
C6orf211	0.650814	8.59233	3.77915	0.00195287	0.0429534	-1.21014	Up	C6orf211_Up
RNFT1	0.741066	6.79446	3.77885	0.00195407	0.0429534	-1.21071	Up	RNFT1 _Up
WFDC2	-0.767517	7.22421	-3.7751	0.00196879	0.0431214	-1.21775	Down	WFDC2_Down
KLF2	0.694535	10.5729	3.77473	0.00197022	0.0431214	-1.21843	Up	KLF2_Up
NMU	-1.8729	7.72032	-3.77136	0.00198358	0.0432736	-1.22477	Down	NMU_Down
SS18	0.636677	7.63552	3.77009	0.00198859	0.0432898	-1.22714	Up	SS18_Up
PNMAL1	-0.60144	9.10532	-3.76498	0.00200903	0.0435012	-1.23673	Down	PNMAL1_Down
COBL	-0.781108	7.37282	-3.76331	0.00201579	0.0435904	-1.23987	Down	COBL_Down
PDSS1	0.595696	6.16123	3.76234	0.00201968	0.0435904	-1.24168	Up	PDSS1_Up
TRAPPC13	0.59195	7.28969	3.76215	0.00202048	0.0435904	-1.24205	Up	TRAPPC13_Up
ZNF506	0.81414	6.67426	3.75894	0.00203348	0.0437306	-1.24806	Up	ZNF506_Up
SWAP70	0.820165	8.93922	3.75863	0.00203473	0.0437306	-1.24864	Up	SWAP70_Up
DAW1	-0.64308	5.59789	-3.75366	0.00205511	0.0439819	-1.25798	Down	DAW1_Down
NCK1	0.618739	8.82703	3.75086	0.00206666	0.0440703	-1.26324	Up	NCK1_Up
BMPR1B	-1.09931	6.21684	-3.74478	0.00209198	0.0440703	-1.27465	Down	BMPR1B_Down
KRT6A	-0.913112	5.24511	-3.74281	0.00210023	0.0440703	-1.27834	Down	KRT6A_Down
TMEM30B	0.6993	6.97641	3.74228	0.00210248	0.0440703	-1.27935	Up	TMEM30B_Up
MAL2	-1.68448	7.55637	-3.73706	0.00212454	0.0441386	-1.28913	Down	MAL2_Down
CPA4	-1.10782	7.30669	-3.7299	0.00215523	0.0443003	-1.30257	Down	CPA4_Down
CD86	0.643191	8.02601	3.71777	0.00220825	0.0447904	-1.32535	Up	CD86_Up
TRMT11	0.639991	8.32308	3.71633	0.00221462	0.0447904	-1.32805	Up	TRMT11_Up
BCHE	-1.00785	9.57007	-3.71591	0.00221649	0.0447904	-1.32884	Down	BCHE_Down
TRIM22	0.764509	10.5057	3.71588	0.00221664	0.0447904	-1.32891	Up	TRIM22_Up
ZNF667-AS1	0.636497	8.6683	3.71322	0.00222847	0.0448504	-1.33389	Up	ZNF667-AS1_Up
ZNF208	1.17804	6.91221	3.71254	0.00223152	0.0448673	-1.33518	Up	ZNF208_Up
PTN	0.832067	11.3142	3.70816	0.00225118	0.0450837	-1.3434	Up	PTN_Up
CASP8AP2	0.77932	7.99056	3.7051	0.00226505	0.0451311	-1.34915	Up	CASP8AP2_Up
MRPL42	0.613608	9.63083	3.70073	0.00228497	0.0452682	-1.35736	Up	MRPL42_Up
CNN3	1.34188	8.87544	3.68946	0.00233718	0.0457216	-1.37853	Up	CNN3_Up
SLC16A1	0.952607	9.60367	3.68159	0.00237436	0.0460549	-1.39332	Up	SLC16A1_Up
BNC2	-0.867458	7.67674	-3.67837	0.00238972	0.0461701	-1.39936	Down	BNC2_Down
ANXA3	-0.649555	9.50907	-3.67471	0.00240732	0.0464216	-1.40623	Down	ANXA3_Down
CRIP2	0.667263	11.0286	3.66971	0.00243158	0.0466674	-1.41563	Up	CRIP2_Up
HECTD2	0.637846	7.61517	3.66863	0.00243687	0.0466806	-1.41767	Up	HECTD2_Up
FLRT3	-2.41746	8.3323	-3.66624	0.00244858	0.0467188	-1.42216	Down	FLRT3_Down
MIS18BP1	0.796259	6.72195	3.66587	0.00245039	0.0467188	-1.42285	Up	MIS18BP1_Up
CD37	0.651951	6.87682	3.65744	0.0024922	0.047205	-1.4387	Up	CD37_Up
GLIPR1	0.589425	9.10977	3.65546	0.00250212	0.0473108	-1.44242	Up	GLIPR1_Up
CDH1	-0.61555	4.38829	-3.65539	0.00250245	0.0473108	-1.44254	Down	CDH1_Down
CREB5	-0.701215	7.51218	-3.65453	0.00250679	0.0473467	-1.44417	Down	CREB5 _Down
PITPNM3	-0.621454	6.22087	-3.64744	0.00254271	0.0476624	-1.45749	Down	PITPNM3_Down
NEGR1	0.837358	8.44199	3.64687	0.00254559	0.0476624	-1.45855	Up	NEGR1_Up
DOCK10	0.976475	6.2205	3.63708	0.00259612	0.0481387	-1.47696	Up	DOCK10_Up
TCEAL2	-1.3324	8.47673	-3.63554	0.00260415	0.0481609	-1.47986	Down	TCEAL2_Down
FPGT	0.850769	7.28981	3.63433	0.00261044	0.0481609	-1.48212	Up	FPGT_Up
UST	0.907161	7.10971	3.63321	0.00261633	0.0481609	-1.48423	Up	UST_Up
SNX16	0.588153	8.08912	3.63115	0.00262716	0.0482831	-1.4881	Up	SNX16_Up
SNX6	0.667506	10.8537	3.63003	0.00263307	0.0482831	-1.4902	Up	SNX6_Up
YTHDC1	0.614569	10.8019	3.62924	0.00263726	0.0482831	-1.49169	Up	YTHDC1_Up
LRRC17	0.706182	9.33329	3.62855	0.00264095	0.048307	-1.493	Up	LRRC17_Up
NSG1	-0.902351	8.00893	-3.62648	0.00265191	0.0484201	-1.49688	Down	NSG1_Down
CGN	-1.3013	7.02613	-3.62433	0.00266338	0.0484771	-1.50092	Down	CGN_Down
CDKN2AIPNL	0.709559	7.26791	3.62017	0.00268574	0.0486031	-1.50875	Up	CDKN2AIPNL_Up
CFC1	-0.839911	5.63789	-3.61808	0.00269704	0.0487078	-1.51268	Down	CFC1 _Down
NCF2	0.843465	7.6143	3.61513	0.00271303	0.0487888	-1.51821	Up	NCF2_Up
APOBEC2	0.791792	9.78324	3.61254	0.00272719	0.049	-1.52309	Up	APOBEC2_Up
CLDN1	-1.94106	8.30396	-3.61154	0.00273264	0.0490201	-1.52496	Down	CLDN1_Down
CNOT8	0.669073	8.39794	3.6097	0.00274275	0.0491054	-1.52841	Up	CNOT8_Up

## Sheet: G2all
S2.3 Expression level of genes in GSE94752 (Obese-related array)
Gene.Symbol	GSM2482106_Control	GSM2482107_Control	GSM2482108_Control	GSM2482109_Control	GSM2482110_Control	GSM2482111_Control	GSM2482112_Control	GSM2482113_Control	GSM2482114_Control	GSM2482115_Case	GSM2482116_Case	GSM2482117_Case	GSM2482118_Case	GSM2482119_Case	GSM2482120_Case	GSM2482121_Case	GSM2482122_Case	GSM2482123_Case	GSM2482124_Case	GSM2482125_Case	GSM2482126_Case	GSM2482127_Case	GSM2482128_Case	GSM2482129_Case	GSM2482130_Case	GSM2482131_Case	GSM2482132_Case	GSM2482133_Case	GSM2482134_Case	GSM2482135_Case	GSM2482136_Case	GSM2482137_Case	GSM2482138_Case	GSM2482139_Case	GSM2482140_Case	GSM2482141_Case	GSM2482142_Case	GSM2482143_Case	GSM2482144_Case	GSM2482145_Case	GSM2482146_Case	GSM2482147_Case	GSM2482148_Case	GSM2482149_Case	GSM2482150_Case	GSM2482151_Case	GSM2482152_Case	GSM2482153_Case
DBP	8.43457	7.57053	7.73894	7.24488	8.14903	8.00587	8.05858	7.98514	7.52601	6.92099	7.23484	6.99138	6.63338	6.72279	6.96965	7.15428	7.1514	6.70208	7.01862	6.77217	6.82767	7.31496	6.68433	6.98005	6.8835	6.81976	6.85225	6.84586	6.46446	6.99943	6.8087	6.85758	7.15244	6.93857	6.61041	7.06183	6.74862	6.71169	6.72864	7.0076	7.02683	7.06458	6.8382	6.6368	7.11341	6.78209	7.23359	6.98414
NRIP1	9.91831	9.64483	9.77884	9.72293	9.83704	9.89352	10.0085	10.2657	9.66555	8.95221	8.86817	9.16675	8.78141	9.21887	9.28636	8.89834	9.44764	9.08826	9.20875	9.31001	9.15964	9.28255	9.27766	9.0357	9.20481	9.07326	9.1103	8.88991	9.16626	8.94055	8.89487	9.07878	9.38503	8.75802	9.07012	9.4084	9.05419	8.9553	9.04236	9.0822	8.7937	8.81098	9.11645	9.20711	9.4435	9.20108	8.77582	9.27749
HLF	9.33496	8.32975	8.31629	8.36534	8.75328	9.20947	8.85039	8.94072	8.80741	7.37645	7.43569	7.40967	7.15903	7.11878	7.12251	7.04989	7.515	7.33127	7.44432	7.76625	7.19925	7.77109	7.12313	7.47791	7.59221	7.16999	7.29052	7.61404	7.34114	7.5737	7.19397	7.45983	7.80397	6.97139	7.48326	7.93927	7.02746	7.00027	7.47745	7.39497	7.79747	7.73499	7.84984	7.29599	7.55537	7.25073	8.83053	7.68346
PMM1	7.57272	7.08644	7.08202	6.94044	7.62362	7.74611	7.14214	7.51562	7.05642	6.44481	6.53858	6.80707	6.40019	6.66489	6.63865	6.62177	6.75438	6.65633	6.59412	6.58272	6.81545	7.0736	6.72919	6.48358	6.53653	6.37023	6.61184	6.60278	6.62863	6.51243	6.33479	6.52998	6.95229	6.49912	6.65272	6.72994	6.57065	6.57726	6.59122	6.40019	6.53539	6.33377	6.68652	6.40834	6.48445	6.58593	6.53962	6.57291
CECR2	4.79476	4.26783	4.41945	4.33358	4.15522	4.22466	4.81317	5.1662	4.1325	3.5316	3.57299	3.79805	3.38481	3.43647	3.72451	3.73422	3.47355	3.69572	3.85677	3.6401	4.11854	3.89272	3.51866	3.40251	3.47627	3.48945	3.85459	3.35248	3.54545	3.20336	3.14432	3.52296	3.79641	3.27856	3.59786	3.51319	3.45065	3.7001	3.42311	3.54507	3.70323	3.33454	3.92175	3.56089	3.60664	3.30755	3.33675	3.73099
PDK2	9.97893	9.36023	9.37894	9.21849	9.66523	9.98264	9.613	9.73671	9.34339	9.02352	8.84943	8.9352	8.76794	8.94301	8.90932	8.88831	8.93658	8.77394	9.04728	9.13071	8.96121	9.44032	8.9422	9.1131	8.85597	8.80288	8.71622	8.86041	8.84779	8.93431	8.46437	8.59201	8.88707	8.4964	8.82995	8.86082	8.68518	8.95775	8.98417	9.03364	8.76099	8.74071	8.97967	8.71091	8.64707	8.89847	8.91231	8.76167
ALK	4.32635	3.74742	4.01497	3.81139	4.30675	4.63994	4.34846	3.7937	3.87716	3.41243	3.37928	3.32474	3.25102	3.55165	3.33364	3.39121	3.47609	3.5129	3.49993	3.50964	3.5424	3.95444	3.37142	3.53625	3.47241	3.42705	3.45551	3.44421	3.26499	3.45062	3.32489	3.51042	3.41883	3.28663	3.32372	3.51935	3.51687	3.47676	3.41503	3.58196	3.45447	3.57992	3.43332	3.44094	3.55921	3.62635	3.45451	3.62833
PTPRJ	5.92065	6.56242	6.1903	6.87473	6.74665	6.20958	6.3155	6.14176	6.5605	7.60535	7.53878	7.36693	7.6032	7.82867	7.60982	7.33993	7.43814	7.49362	7.20482	6.83726	7.02153	6.86259	7.48819	7.25721	7.46339	7.95998	7.39766	7.46238	7.60542	7.56656	8.01467	7.65486	7.59366	8.29071	7.61708	7.15215	7.92962	7.24882	7.56367	7.55046	7.17472	7.83926	7.39948	7.82415	7.03137	7.64016	7.4668	7.15341
FAM13A	9.73926	9.08501	9.30264	9.5249	9.50613	9.52194	9.81161	9.59372	9.60197	8.37218	8.8276	8.90185	8.46307	8.5206	8.6733	8.7555	8.74128	8.46724	8.46541	8.86058	8.58781	9.0669	8.4493	8.37	8.76975	8.86328	8.76284	8.74055	8.55152	8.66641	8.3037	8.56251	8.86349	8.54145	8.71992	8.89906	8.84669	8.47723	8.76838	8.65579	8.56699	8.44136	9.24276	8.62835	8.72502	8.62936	9.45827	8.86103
RORB	6.8055	5.89053	4.94453	5.65012	4.96781	7.79818	6.13506	7.55691	6.19738	3.87941	3.38712	3.69981	3.49663	3.79464	3.18876	3.76847	3.53384	3.51858	4.36812	3.50899	4.15281	4.63187	3.7306	4.16709	3.87846	3.50784	4.72966	3.35164	3.54844	3.52884	3.34906	3.23397	4.33085	3.4162	3.82823	4.20594	3.4649	4.10705	3.70197	3.15604	3.28425	3.33257	3.79038	3.84721	3.33027	3.67559	6.50267	4.52746
RGMB	6.97123	6.80018	7.08785	6.97605	6.61916	7.21558	6.85435	7.11508	6.43215	6.19208	6.26989	6.28303	6.3137	6.47748	6.23669	6.43726	6.2567	6.28739	6.62014	6.22339	6.62342	6.39615	6.32311	6.22247	6.31205	6.29046	6.26111	6.24088	6.24439	6.16995	6.17744	6.4208	6.13617	6.14883	6.18764	6.36535	6.20995	6.34892	6.27529	6.08467	5.95551	6.12352	6.3919	6.10209	6.4575	6.66362	6.09224	6.39046
FHOD3	6.31544	4.96363	4.90621	5.22818	6.30181	6.1617	5.69126	6.23277	5.02177	4.27154	4.11299	4.70166	4.15489	4.69122	4.61554	4.3863	4.90559	4.11671	4.40165	4.79367	4.33167	4.7924	4.52731	4.61874	4.23109	4.45769	4.28485	4.42222	4.34402	4.77626	4.04464	4.12934	4.83128	4.06273	4.17549	4.26082	4.10277	4.81935	4.14079	4.59936	4.14482	4.73882	4.28501	4.58361	4.38835	4.42687	3.96151	4.86028
SLC27A2	7.77022	3.38255	4.71811	4.09746	6.91439	8.13083	6.39147	7.26973	5.24077	2.79336	3.3767	3.34366	3.15259	3.28654	2.97704	2.85449	2.94873	3.48237	2.94119	4.02317	3.05399	4.05714	3.50103	3.43875	3.14035	3.19201	2.96898	2.92691	2.98216	3.21631	3.13245	3.08542	3.66427	3.16851	3.14396	3.69896	3.26823	3.44225	3.60844	3.18576	3.64211	3.03736	2.86915	3.22306	3.04753	3.09936	5.34426	3.44456
ARHGEF26	7.10534	6.22096	6.56067	6.4198	6.84568	6.73218	6.6616	7.34417	6.39479	5.39698	5.81834	5.53766	5.30473	5.63772	5.50455	5.5579	5.69665	5.74781	5.47925	5.87979	5.57089	5.75824	5.2858	5.6798	5.81	5.70131	5.87893	5.73602	5.64907	5.9157	5.90121	5.82094	6.13542	5.6463	5.68095	6.17693	5.5232	5.72647	5.61723	6.10326	6.15435	5.38211	6.27865	5.69061	5.41129	5.81617	6.55645	5.51554
F13A1	9.11782	10.2839	9.67855	10.1257	10.5552	9.49176	9.26213	8.76305	9.54075	11.2739	11.0984	10.6423	11.2975	10.7842	11.24	10.7061	11.2023	11.0554	10.7712	10.5379	10.6118	10.312	10.7317	11.0649	11.4159	11.0463	10.7471	10.8687	11.3389	11.3429	11.5744	11.2295	10.8939	11.5176	11.1475	10.5706	11.2696	10.911	11.0612	10.9365	11.1977	11.46	10.6318	10.9478	9.99733	10.8842	10.612	10.5826
C6	8.03986	5.92749	5.72067	6.98155	7.61758	6.66221	7.63563	8.49933	7.52858	5.44198	4.67933	5.06689	4.65219	6.29542	3.98164	5.28518	4.79262	4.4648	4.93625	5.84428	4.14498	4.82248	4.45895	5.07	5.31676	4.6904	4.89917	5.0569	4.85465	4.96342	4.76441	5.29827	5.34004	5.62385	5.78588	5.38051	5.39042	4.35209	5.73282	4.94457	4.26952	5.90418	5.15428	4.91563	5.1416	4.70295	6.55645	5.37933
MOCS1	8.58525	7.47081	7.88535	7.94794	8.18037	8.49645	8.08421	8.36747	7.60613	7.47181	7.20608	7.13905	7.07987	7.19325	7.1284	7.14131	7.15336	7.0739	7.01042	7.93982	7.3531	7.82426	7.08585	7.38824	7.41918	7.05093	7.0438	7.08966	7.02947	7.26109	6.94822	7.18897	7.28436	7.16122	7.35224	7.47245	7.02214	7.53028	7.46644	7.34	7.12421	6.97258	7.43848	6.92803	6.94172	7.29355	7.54277	7.27999
CHKA	7.87095	7.43343	7.78535	7.41778	7.30031	8.31275	7.65433	8.07548	7.38912	6.92419	6.86935	7.16386	6.86945	6.8702	6.83845	6.84824	7.00441	6.91191	7.1248	7.46626	6.79875	7.14623	7.02704	6.93161	6.71592	7.16147	7.00105	6.99138	6.90379	7.18838	6.73751	7.127	7.03969	6.73762	7.02221	7.15499	7.20905	6.95123	7.124	7.09719	7.00055	6.85067	7.05173	7.37619	7.03855	7.24151	6.54103	7.02511
CD74	10.704	10.8115	10.878	11.025	11.0316	10.6765	10.2278	10.6639	10.7646	11.7512	11.6035	11.329	11.3985	11.2863	11.3379	11.3921	11.4388	11.3929	11.5956	11.2438	11.2106	11.1312	11.0762	11.5664	11.4085	11.5634	11.1802	11.5849	11.5204	11.5781	11.6276	11.8171	11.1854	11.6993	11.5245	11.3331	11.7398	11.4996	11.551	11.2795	11.5165	11.7689	11.2054	11.3867	10.833	11.4467	11.266	11.4292
PYHIN1	4.85103	4.9954	5.51063	5.20856	5.2134	5.17056	4.75831	4.96988	5.04455	5.79566	6.14526	5.7978	6.11711	5.81992	6.06416	6.17018	6.07736	6.10488	6.27912	5.88652	5.81566	5.67914	5.76053	6.1284	5.94352	6.46472	5.73353	5.95166	5.7319	6.20986	6.85081	6.06217	5.79507	7.03348	6.27344	5.87662	6.11331	5.82011	5.86768	5.68305	5.85789	6.56312	6.25165	5.88105	5.38779	6.19371	5.67862	6.04498
TGFB1	6.18098	6.50852	6.30375	6.47074	6.56717	6.17774	6.00683	6.13369	6.57349	7.52724	7.13805	6.8415	7.02998	7.11069	7.31144	7.02869	6.93461	7.07826	6.72892	7.17208	6.76095	6.75785	6.83176	6.88085	6.94683	7.55405	6.92624	7.05649	6.98244	7.16893	7.3475	7.20543	7.2307	7.52593	7.26723	6.66566	7.42328	7.15918	7.26099	6.84342	7.19705	7.59901	6.99505	7.30377	6.55865	7.06385	6.91008	6.94333
HLA-DRA	10.6387	11.0381	10.9321	11.3489	11.177	10.536	10.3226	10.6769	10.6272	11.6638	11.6359	11.4655	11.7455	11.6111	11.3623	11.4684	11.6276	11.4775	11.8072	11.5198	11.3149	11.3261	11.0278	11.6805	11.6001	11.7974	11.3971	11.7232	11.687	11.744	11.8915	11.9511	11.2629	11.9467	11.7333	11.3974	12.0471	11.6139	11.7706	11.671	11.7208	11.8614	11.3518	11.8376	10.9579	11.6403	11.496	11.5407
TMEM132C	8.38296	7.24521	7.23724	7.53314	7.92785	8.15932	8.16155	8.06516	7.51367	7.10508	6.70212	6.88354	6.20344	7.02583	6.91609	6.73419	6.88567	6.93773	6.32445	7.51477	6.71281	7.08232	6.81503	7.10797	7.16929	6.57324	6.90245	7.01457	6.9877	6.87746	6.34991	6.67466	7.43727	6.22368	6.67978	7.02214	6.32258	6.85538	6.54299	7.19321	6.59404	6.91287	6.58913	6.52379	6.87472	6.66541	6.81914	6.77437
RASSF2	5.87888	6.81249	6.24572	6.69403	7.1044	6.51652	5.95895	6.5658	6.82132	8.04834	7.58033	6.81055	7.79208	7.61015	7.70031	7.23873	7.44227	7.68746	7.28487	7.59741	7.18999	6.95356	7.34501	7.42328	7.50593	7.9555	7.5361	7.56859	7.64231	7.68138	8.07766	7.91786	7.75021	8.38989	7.51214	7.00137	7.89141	7.53026	7.59354	7.46967	7.98552	8.04964	7.21775	7.73774	7.0272	7.72251	7.35323	7.40143
CALML4	5.01529	5.45858	5.19061	5.37123	5.04995	5.26813	5.14226	5.51523	5.24033	6.08632	6.00233	5.7971	6.00967	5.86271	6.25503	5.88935	5.931	5.76361	5.62162	5.45939	5.60036	5.33634	5.66461	5.69699	5.78055	6.05206	5.86987	5.86078	6.03988	5.89485	5.80414	5.8597	5.50216	6.27073	5.80492	5.74315	6.03862	5.64276	5.89608	5.90259	5.78008	6.06179	5.78717	5.89574	5.6607	5.90762	6.12411	5.95407
GPR146	9.87623	9.3325	9.49074	9.50949	9.51364	9.85527	9.96428	9.8793	9.56976	8.61919	8.83142	9.44355	8.59247	8.69111	8.53622	8.40983	8.82915	9.15961	8.97419	9.34321	9.08362	9.11547	8.9359	9.0915	8.80363	8.69805	8.88546	8.85486	8.6458	8.90198	8.48685	8.94359	9.04111	8.5211	9.09049	9.22044	8.91715	8.77478	8.99383	8.92687	8.8737	8.60218	9.32135	8.83439	8.29165	9.16437	8.35594	8.65569
ESR1	6.86482	5.90081	5.81475	6.30256	7.09133	6.5857	6.63993	6.69897	6.17272	5.43623	5.42679	5.56797	5.23026	5.84284	5.84157	5.51417	5.668	5.58979	5.40462	6.12434	5.56902	6.16773	5.47384	5.65615	5.68543	5.88285	5.40493	5.60613	5.28655	5.18808	5.34808	5.60951	5.76187	5.26973	5.44747	6.01322	4.86356	5.65629	5.49687	5.89158	5.67116	5.46304	5.75394	5.3261	5.31473	5.44045	5.47885	5.54413
EIF4EBP1	7.31396	6.30497	6.40552	6.62803	7.13437	7.00992	6.69053	7.00962	6.76578	6.19751	5.77705	6.09939	6.08526	6.18886	6.1792	6.15414	6.19837	6.00761	6.07473	6.48954	5.74141	6.2702	6.08987	6.23183	5.83786	6.21576	5.91435	5.84885	5.88256	5.97747	5.79521	5.75095	6.52815	5.89672	6.22931	5.99554	5.95271	5.99916	6.03545	6.0394	5.57236	6.42725	6.06127	6.00597	5.93859	6.00215	6.67206	6.15732
DAPK2	8.83827	7.94524	7.77586	8.1662	8.68112	8.92882	8.71085	9.01907	8.0016	7.36496	7.2801	7.66155	6.84327	7.40029	7.39331	7.27439	7.66024	7.80704	7.20895	8.29016	7.63263	7.80402	7.30045	7.70627	7.55718	7.20236	7.54321	7.45488	7.3356	7.55658	6.99111	7.37963	7.71633	7.18076	7.66986	7.91611	7.45607	7.54633	7.67937	7.84689	7.36991	7.08603	7.88129	7.31519	7.39738	7.63057	7.13518	7.55073
CNTFR	9.69985	9.44377	9.11394	9.15816	9.60182	9.47747	9.57488	9.54827	9.82518	9.1238	8.4985	8.97106	8.68868	8.81389	8.8589	8.5431	8.72733	8.81613	9.07958	9.09561	8.96359	9.22391	9.01699	8.67546	9.03221	8.76296	8.54689	8.55098	9.03484	8.88611	8.35675	8.40446	8.91204	8.45029	9.03749	8.9302	8.58558	8.71446	9.08579	8.80699	8.48568	8.49222	8.73391	8.46586	8.59018	8.6723	9.15278	8.59874
LRP1B	5.24834	4.43274	4.18538	4.59968	4.05523	5.64673	4.90272	5.70181	5.22811	3.51399	3.38264	3.58829	3.42234	3.35894	3.33929	3.45619	3.51424	4.01536	4.18479	3.53289	4.14116	3.42186	3.42733	4.2956	3.83284	3.72816	4.22103	3.31329	3.48995	3.51947	3.36101	3.37884	4.09651	3.37499	4.00517	3.55507	3.40002	3.49216	3.91505	3.4353	3.45737	3.37536	3.79517	3.51738	3.54959	3.64407	5.02546	3.83714
C1QC	8.08676	8.78184	8.0363	8.77107	8.91733	8.23361	8.18819	7.14996	8.61982	10.3268	9.77751	9.1752	9.79761	9.95106	9.77158	9.55426	9.58245	9.38527	9.2706	9.05845	8.95878	9.03714	9.17312	9.41201	9.70499	10.0206	9.13505	9.51383	9.96538	10.0558	9.93312	9.89817	9.4242	10.1477	9.8104	9.23059	10.1649	9.33651	9.82684	9.62294	9.79906	10.3536	9.04501	9.62974	8.54027	9.58865	9.58084	9.33073
C1QB	8.45219	8.9688	8.29198	8.95972	9.01636	8.44339	8.35695	7.11484	8.53331	10.7065	9.97139	9.42997	10.1552	10.1905	9.98978	9.74157	9.76311	9.68499	9.38712	9.36833	9.21323	9.18844	9.3251	9.63467	9.89428	10.3584	9.39921	9.70702	9.99846	10.2714	10.151	10.215	9.62311	10.3228	10.0406	9.35616	10.3778	9.43762	10.0627	9.91238	9.82913	10.5424	9.28501	9.85691	8.66239	9.857	9.91047	9.48886
ACVR1C	11.1151	10.6846	10.5908	10.3634	11.1453	10.8162	10.8625	11.045	10.7306	9.74442	9.83146	10.1188	9.70027	10.2064	10.3758	9.81892	10.2346	10.2253	10.2856	9.83107	10.2705	10.3952	9.87871	10.3092	10.1677	9.57177	9.97658	9.87134	9.38792	9.86001	9.62696	9.48331	10.1971	9.24299	9.69405	10.0789	9.40142	9.97734	9.59012	10.221	9.5052	9.5947	10.0049	9.57824	10.2107	9.96408	10.1805	10.2747
SPTB	4.96514	4.11285	4.46572	4.7462	5.34315	5.35345	5.34346	5.6328	4.65852	3.91626	3.66115	4.18705	4.06142	3.9873	3.94595	4.06898	4.12028	4.13042	4.04612	3.98521	4.10565	4.39322	4.25678	3.9311	3.83104	4.51737	4.19289	4.14367	3.97324	3.9035	4.32463	3.77801	4.11565	4.22891	3.99059	3.8454	4.17661	4.07074	3.9998	4.15566	3.87696	4.16696	4.16906	3.98652	3.96247	4.39041	4.98206	4.22923
C2	5.42038	6.198	5.43614	5.95477	5.9673	5.60114	5.26695	4.97744	5.26889	7.74114	6.99921	6.22735	7.37815	7.38496	7.11214	7.11648	6.92997	6.61747	6.38285	6.43949	5.75124	6.31318	6.45005	6.68987	7.02331	7.39413	6.48531	6.55714	7.24027	7.14478	7.36778	7.68886	6.46977	7.03717	6.99083	6.7246	7.16263	6.52128	7.01809	6.91863	7.26252	7.80531	6.41941	7.03131	6.43731	7.01715	7.75379	6.47993
GPD1L	8.39669	7.55816	7.46487	7.92997	8.01756	8.50197	8.06544	8.51102	7.96502	6.61598	6.92376	7.0677	6.27232	6.86087	6.8555	6.67114	6.53763	7.41618	6.67792	7.60341	6.96885	7.55377	6.994	7.37911	7.25234	7.14457	6.7169	6.7058	6.73669	7.03536	6.53761	6.59389	7.14652	6.66306	7.07698	7.45895	6.64682	6.88424	7.22162	7.20908	6.77992	6.91572	7.1344	7.02455	7.03817	6.8703	8.17106	7.19135
C1QA	5.23249	5.78826	5.16742	5.44186	5.71586	5.17558	5.28789	4.22555	5.62674	7.10171	6.82962	6.03361	6.67751	6.52775	6.89419	6.46305	6.5605	6.42464	6.36542	5.96628	5.97471	5.65845	6.13401	6.50054	6.63182	6.74079	6.23619	6.61989	6.69551	6.90695	6.98701	6.67876	6.12831	7.08074	6.34097	5.91615	7.04963	6.26346	6.29386	6.22727	6.46808	7.08961	6.0914	6.1506	5.61742	6.42263	6.62212	6.34462
CYBB	7.76133	8.92543	7.82192	8.85199	8.80818	8.1002	7.68757	7.64617	8.43896	9.95061	9.69533	9.07033	9.71648	9.90919	9.94426	9.60847	9.33231	9.43448	8.7798	8.87528	9.23718	8.61357	8.94657	9.16529	9.57697	9.9755	9.47482	9.51366	9.93163	9.46703	9.8446	10.1893	9.71901	10.0912	9.67519	9.07768	10.2993	9.07132	9.74736	9.56519	9.82546	9.99814	9.15528	9.74256	8.57525	9.62446	9.57407	9.24472
AASS	8.60457	7.59161	8.57885	7.85058	8.16357	8.63857	8.08835	8.42965	7.90867	7.19923	7.30219	7.40779	7.08044	7.32461	6.96489	7.18096	7.22283	7.44301	7.4383	8.04677	7.58042	8.0464	7.46858	7.31306	7.54703	7.55448	7.50392	7.55246	7.14881	7.31216	7.03332	7.35942	7.32318	7.35617	7.49746	7.54079	7.19392	7.27109	7.49031	7.41962	7.34921	7.11676	7.57541	7.36635	7.31715	7.48135	8.15584	7.22052
ALPK3	7.74603	6.66778	7.33684	6.9917	7.3384	8.38062	8.33927	6.98144	7.28931	6.07907	5.53679	6.40017	5.34735	5.75656	6.03575	5.75389	6.11131	6.04473	6.26012	6.71293	6.79859	7.34629	5.90552	6.32723	5.6498	5.28097	6.33455	5.97956	5.10272	6.00763	5.31977	5.42469	6.39365	5.4797	5.82935	6.33271	5.66004	6.7276	5.76962	6.12667	6.00296	5.67554	6.00362	5.75293	5.88974	6.44057	5.47017	6.88873
ADSSL1	7.64483	6.99109	7.52117	7.76575	7.76166	7.71582	8.4117	7.88604	7.56917	6.00061	6.42875	6.88644	5.80796	6.43268	6.32857	6.40881	5.91237	6.9396	6.6605	6.93918	6.89031	7.14805	6.19517	6.63013	6.4774	6.69008	6.17403	6.43976	5.69911	6.07961	5.72859	6.15579	6.37759	6.24209	6.6119	6.83855	6.05147	6.86219	6.67221	6.89992	5.88686	6.70527	6.89638	5.54549	6.63011	6.33954	7.37908	7.16956
GSDMB	7.5553	6.09714	6.07147	6.20503	7.60471	7.45757	7.09547	7.80383	6.13844	4.96808	5.59247	5.43171	4.86637	5.60855	5.5542	5.59029	6.22395	6.15234	5.8613	6.12317	5.36656	6.26898	4.69575	5.98878	5.46963	5.17176	5.46019	5.2127	4.96951	5.44305	5.54679	5.4406	6.11391	5.52588	5.96375	5.96921	5.59647	5.5278	5.83545	5.54837	5.70057	5.29594	5.47247	5.50549	5.22724	5.84236	5.55645	5.93138
PER3	9.4	8.78619	8.62608	8.83751	8.97183	9.13194	8.97823	9.31245	8.82137	8.25754	8.64824	8.55381	8.14638	8.06242	8.16448	8.4995	8.39532	8.42387	8.10574	8.52572	8.34718	8.37994	7.99979	8.31544	8.2167	8.4104	8.38635	8.65283	8.38871	8.58752	8.17458	8.25574	8.62207	8.30108	8.29611	8.57483	8.20408	7.94901	8.2098	8.22895	8.73138	7.99165	8.55152	8.36837	8.38026	8.48761	8.8229	8.37116
NAALAD2	6.96739	6.42179	6.37751	6.16265	6.3827	6.71059	7.64785	7.01865	6.26847	4.93925	5.32966	5.89457	5.07657	5.37753	6.07341	5.46565	5.75469	5.44759	5.62081	5.29585	6.07909	6.25524	5.5035	6.22593	5.34295	5.25673	5.31768	5.45947	4.91501	5.02897	5.10519	5.63733	5.98601	5.03246	5.62665	6.31262	5.17905	5.22891	5.3909	5.21619	5.57666	5.2976	5.48401	5.45222	6.12475	5.56408	4.95574	5.95487
ECHDC2	8.13467	7.5898	7.65572	7.91226	7.94607	8.08028	8.14526	8.05604	7.82338	7.0289	7.19182	7.47279	7.13571	7.58017	7.40203	7.19118	7.4323	7.4092	7.25978	7.47727	7.43438	7.45613	7.16631	7.64456	7.44507	6.7495	7.1945	7.17531	7.39935	7.22957	6.95886	7.13433	7.39895	7.23066	7.24695	7.5628	7.05776	7.081	7.24469	7.20746	6.96656	7.02503	7.50715	7.04965	7.20905	7.24377	7.98009	7.48356
SAMD4A	6.63452	7.14183	7.43485	7.14731	6.6726	6.36985	6.85773	7.07605	7.1016	7.82186	7.60127	7.59453	7.74676	7.40705	7.86425	7.64193	7.38885	7.52757	7.47627	7.45286	7.36385	7.44518	7.73231	7.64917	7.4666	7.25684	7.6939	7.34453	7.75167	7.71324	7.43961	7.831	7.70386	7.16667	7.48637	7.52836	7.54298	7.76198	7.54009	7.46346	7.71772	7.24623	7.7168	7.53221	7.7014	7.40425	7.28231	7.35197
SLC7A1	5.06624	5.51232	5.08934	5.49804	5.46999	4.97273	4.97716	5.10861	4.86367	6.69053	6.35753	5.63845	6.28991	6.2931	5.80422	5.71847	6.01293	6.17456	5.73261	6.33476	5.7694	5.9416	6.23423	6.19892	5.87103	6.12479	5.69916	6.25306	6.15323	5.88807	6.20674	6.3301	5.80426	6.20476	5.90432	5.92132	6.33711	6.58948	6.04735	6.0469	6.64745	6.397	5.5995	6.05857	5.74524	5.54838	5.31956	5.69422
ACSS3	9.85253	9.1708	9.46379	9.29913	9.67392	9.93396	9.62807	9.85964	9.52379	7.84258	8.45678	9.19255	8.33	8.64379	8.83205	8.79235	8.96799	9.05389	8.74214	8.66695	8.92332	9.2758	8.6841	8.86772	9.031	8.41938	9.02709	8.51858	8.22108	8.54609	8.22025	8.48204	9.09683	8.69787	8.71081	9.1585	8.5283	8.8169	8.72572	8.87304	8.04615	8.21425	9.11522	8.60103	8.86493	8.73757	8.64169	8.97705
PTPRC	6.30363	6.59579	6.46942	7.39481	7.14435	6.57257	5.7934	6.81312	6.62718	8.2733	7.7198	7.44624	7.74333	8.28779	7.85264	7.93515	7.88644	8.12714	7.27301	7.6909	7.78788	7.07035	7.51501	7.77846	7.92566	8.60491	7.83428	7.63312	8.16886	7.94839	8.86149	8.18352	8.41338	9.16072	7.80642	7.23468	8.57353	7.72419	7.77109	7.75626	7.79568	8.63956	7.84995	8.3043	6.88232	8.16553	7.97354	7.87498
FOLR2	8.67117	9.3833	8.48563	9.26408	9.50506	8.75795	8.5018	7.34946	8.80475	10.5868	10.0724	9.39294	10.1916	10.1522	9.96084	9.7971	9.94857	9.85709	9.41741	9.54983	9.30469	9.47592	9.64742	9.7792	10.1281	10.0711	9.57994	10.0579	10.2128	10.3025	10.0984	10.2514	9.92251	10.2156	9.99322	9.5163	10.4248	9.86704	10.0384	9.79675	10.2283	10.1827	9.4547	9.70874	9.0815	9.94866	9.69548	9.6508
ENTPD1	7.08249	7.28696	7.34616	7.97724	7.29027	7.27239	6.7162	7.52825	7.41664	8.58856	8.49508	7.83987	8.67786	8.44537	8.24063	8.29899	8.26834	8.09283	8.0102	7.55344	8.05175	7.69435	8.0434	7.76949	8.239	8.4301	8.00298	8.36458	8.57924	8.30843	8.93533	8.5266	7.8126	8.97847	8.18337	8.12185	8.92668	8.03377	8.17421	8.07307	8.54411	8.70991	7.96978	8.56829	8.20411	8.60053	8.12706	8.2635
PHLPP1	7.14367	6.51891	7.13916	6.79232	6.66877	6.96207	7.42697	7.32244	6.93669	6.26422	6.23733	6.49943	5.99309	5.83369	6.15245	6.43445	6.23765	6.12146	6.13889	6.49115	6.79302	6.53491	6.15278	6.49467	6.36147	6.3668	6.41005	6.37016	6.00904	6.06601	5.92457	6.11705	6.695	5.97278	6.35455	6.60681	6.08671	6.48767	6.45522	6.20432	6.11952	6.06443	6.44432	6.08444	6.53502	6.39992	6.22639	6.7564
MAOB	9.72689	9.25341	9.55092	9.69439	9.46119	9.90192	9.8844	9.99393	9.57585	8.97226	8.82015	9.27244	8.85291	9.28267	9.19242	8.82789	9.20109	9.25702	8.83634	9.6103	9.2773	9.1277	8.97291	8.9856	9.18085	8.83631	9.16433	8.84652	8.9659	9.08879	8.70962	8.75522	9.21901	8.64331	9.09257	9.41346	8.71121	9.29474	9.0026	9.2153	8.89331	9.00684	9.133	8.70094	9.10322	9.05271	8.70707	9.14397
C3AR1	6.71143	7.10604	5.85412	7.71131	7.65974	6.60356	6.29507	5.71761	6.86791	9.53807	8.43507	7.54758	8.77764	8.755	8.43608	8.23799	8.19146	7.75468	7.4264	7.99872	7.51369	7.50377	7.73549	7.98327	8.94493	9.23203	8.18913	8.21553	8.87861	8.55793	8.47379	8.82305	8.35453	8.76062	8.59862	7.65461	9.27082	8.15533	8.67074	8.59836	8.43079	9.29251	7.7836	8.69897	7.22522	8.4371	8.41397	8.1006
PALLD	7.77206	8.14751	8.13908	7.67132	7.69983	7.405	6.69426	6.83498	7.75375	8.59125	8.87723	9.20066	9.33987	8.75632	8.89862	8.89059	9.04424	8.8351	9.0733	7.77309	8.31944	7.97938	9.04028	8.42935	8.32015	8.48539	9.10769	8.7283	8.87262	9.04407	8.91295	8.47826	8.64601	8.34346	8.41647	8.08203	8.98945	8.65399	8.48284	8.30656	8.31461	8.67576	8.65887	8.81386	8.74912	8.75271	8.01146	8.39285
MS4A6A	6.76824	7.34401	6.21796	7.72942	7.73302	6.92994	6.57117	6.07512	7.09811	8.37035	8.27085	7.67764	8.26371	8.23709	8.29493	8.05739	8.11614	7.87209	7.74082	7.37616	7.60987	7.1765	7.47368	8.09007	8.36392	8.21338	8.03853	8.0999	8.47497	8.24424	8.42472	8.5716	8.04409	8.39489	8.31067	8.0785	8.63433	7.77191	8.33183	7.98293	8.42947	8.67533	7.84526	8.35094	7.21606	8.15654	8.06429	8.03243
ST3GAL6	8.09757	7.76754	7.72357	7.42353	7.94573	8.18421	8.23854	7.74845	7.94355	6.93044	6.74555	7.29154	6.83565	6.51125	7.38775	7.07052	7.18237	7.0778	7.40637	6.64322	7.57247	7.35094	6.78145	7.63453	6.9423	7.17405	7.49609	6.85257	6.52825	6.9546	6.79151	6.88633	7.35967	6.94364	6.96017	7.18942	6.98083	6.91604	6.85366	6.7865	6.82489	6.74209	6.82959	7.55935	6.78216	7.46599	7.10339	7.71285
DARC	6.66377	7.12812	7.11771	7.14592	6.16361	6.68113	6.56839	7.22995	6.778	8.02467	8.00223	7.99025	8.53117	7.90053	7.54152	8.02098	7.65868	7.62302	7.89959	7.60748	7.39256	7.28768	7.47744	7.63613	7.91814	7.91122	7.26675	8.54145	7.87621	7.56693	8.1123	7.88695	7.0964	8.17977	7.68158	7.5291	7.48903	7.83089	7.67813	7.43298	7.81332	7.56496	7.49415	7.73412	7.43279	7.78667	7.20427	7.87189
ALDH6A1	10.0693	9.11314	9.43588	9.18088	9.38753	9.82892	9.71753	9.65618	9.63675	8.79721	8.83266	8.99847	8.76286	8.95272	8.97811	8.65549	8.89056	8.94019	8.9563	8.91222	9.29811	9.31959	9.00082	9.30322	9.0612	8.52456	8.85217	8.98806	8.62236	8.93558	8.50623	8.47255	8.8346	8.53654	8.93263	9.05413	8.72794	8.76456	8.90838	9.21949	8.76302	8.33992	9.12176	8.59286	8.69421	8.97572	9.11413	8.86388
STAB1	6.96748	7.96406	7.39903	7.37477	7.57111	7.2219	6.7696	6.88499	7.59594	8.53293	8.53263	7.78887	8.72827	8.19385	9.00875	8.23484	8.53155	8.62727	8.31534	7.94782	8.26441	7.71216	8.00017	8.39905	8.29045	8.30605	7.98467	8.20521	8.29973	8.64114	8.46296	8.73904	8.07028	8.86079	8.60564	7.79546	8.69426	8.16439	8.56693	7.9617	8.69025	8.88097	7.93728	8.01522	7.49491	8.07466	8.1575	7.97976
TBXAS1	5.34274	5.75963	5.38781	6.2238	6.11422	5.46979	5.18599	5.01164	5.85173	7.33983	6.64816	6.16585	6.78353	6.60762	6.48714	6.40811	6.59198	6.78217	6.15226	6.47374	6.23916	5.9692	6.18081	6.32155	6.66406	7.26486	6.522	6.48214	6.94336	6.70108	6.98438	7.13918	6.66958	7.29124	6.9893	6.36103	6.96452	6.59749	6.96809	6.53778	6.63412	7.14732	6.49593	7.1815	5.68709	6.62564	6.78907	6.32662
PDLIM1	8.63017	9.32308	9.29048	8.94872	8.78915	8.54803	8.23852	8.82191	8.732	9.79086	9.68682	9.45815	9.77046	9.46674	9.33402	9.24777	9.56583	9.12078	9.46945	9.74272	9.31763	9.50557	9.39666	9.19481	9.47345	9.51621	9.31377	9.55112	9.78791	9.76552	9.35846	9.66465	9.16732	9.29996	9.47115	9.32122	9.76133	9.78115	9.47669	9.3847	9.63949	9.33876	9.51299	9.81653	9.20691	9.28104	9.15963	9.22268
RCL1	8.03783	7.52372	7.54384	7.63596	7.61383	7.98468	7.76609	7.72741	7.54556	6.97747	6.90401	7.38737	6.80103	6.96423	7.11632	7.09215	7.04023	7.35359	7.14582	7.46762	7.06402	7.30214	6.78146	7.3679	7.2888	7.15777	7.22086	7.34628	6.82465	7.22412	7.02329	6.81125	7.23884	7.08775	7.0861	7.58669	7.09082	6.8926	7.05487	7.16828	6.91568	6.56004	7.28815	7.16684	7.20621	6.88783	7.4331	7.26664
CXorf21	3.8891	4.05121	3.62956	4.97841	4.44346	3.74658	3.83407	3.9482	4.65491	5.73654	5.51231	4.98469	5.58202	5.40382	5.64038	5.05119	5.31841	5.25483	4.90218	5.0365	4.81065	4.57581	4.72636	5.07115	5.57911	6.03362	5.26412	5.08885	5.67776	5.2191	5.41339	6.17559	5.49402	5.99023	5.48753	4.64791	5.5917	5.26304	5.28773	5.3681	5.2912	5.75593	5.42481	5.97553	4.00574	5.13931	5.60062	5.13157
FCGR2A	6.29049	7.34059	6.25413	7.35901	7.02204	6.48082	5.57036	6.04281	7.03133	8.34143	8.06929	7.60013	8.06442	8.51271	8.00899	7.81366	7.7941	8.25303	7.36658	7.39244	7.34863	7.18713	7.45216	7.63859	8.28321	8.48421	7.56826	7.53603	8.38041	7.88293	8.80244	8.46323	8.07597	8.80007	8.25784	7.29833	8.89552	8.13325	8.18567	7.95311	7.71329	8.66013	7.74615	8.07298	6.9461	7.9801	8.06158	7.56295
BMP3	7.28873	3.64783	5.71284	6.25473	3.79307	6.97694	7.20607	7.47815	4.70357	3.37997	3.1441	3.69737	3.23734	3.10135	3.14195	3.4955	3.29381	3.5865	3.33368	3.87104	3.29589	3.49026	3.14889	3.63815	3.97165	3.88456	3.44328	3.3264	3.58101	3.63523	3.14473	3.07705	4.2228	3.41179	3.5818	3.31519	3.35225	3.55707	3.46771	3.23539	3.65115	3.43054	3.60807	3.3081	3.53582	3.35302	7.23678	3.41748
SIK2	10.4906	10.2058	10.5858	10.4075	10.696	10.409	10.836	10.827	10.2917	10.1036	9.71798	9.93491	9.57366	9.67373	10.1472	9.73099	9.95305	10.0619	9.43632	10.2843	10.0856	10.2091	9.98704	9.98343	9.99273	9.69501	9.84008	9.87359	10.1497	9.85747	9.62516	9.94618	10.0826	9.65666	9.88631	10.1283	9.70069	10.1319	9.90008	10.04	9.93693	9.629	10.1176	9.33654	10.2286	9.94293	10.1112	9.96495
CALCRL	10.022	9.38502	9.57658	9.48002	9.60713	10.1488	9.91018	9.93104	10.0826	8.92446	8.92825	8.90961	8.74491	8.67739	8.69704	9.11532	8.97243	9.39363	9.09335	8.81324	9.30606	9.51136	8.76878	9.57087	9.06608	9.17863	9.11554	9.25164	8.68434	8.65845	8.86389	8.72173	9.31823	8.38442	8.914	9.21813	8.69402	9.16155	8.78861	8.97721	8.55896	9.14757	8.89277	8.91397	9.26548	8.93389	9.50549	9.60311
LEFTY2	6.35726	6.23535	6.77499	6.2769	6.63622	6.19267	7.62925	6.72231	6.58647	5.6049	5.15132	6.02897	5.58756	5.78648	5.71056	5.55749	6.2832	5.68288	6.23381	5.49913	5.96046	6.20046	5.83277	5.66753	5.48547	5.62253	5.71919	5.54123	5.82715	5.47919	5.62721	5.51216	6.34738	5.68013	5.58082	5.99137	5.7325	5.72348	5.13409	5.57715	5.5938	5.55463	5.23125	5.69425	6.47292	5.71652	5.34413	5.78589
CPVL	5.3225	5.73896	4.75846	5.88246	5.96105	5.0992	5.58143	5.06235	5.48455	6.83321	6.65194	6.15293	6.75148	6.83926	6.75329	5.85591	6.30186	6.10875	6.31781	6.40767	6.05209	5.93203	5.73751	6.34439	6.58372	6.93358	6.44355	6.12068	6.51471	6.53887	6.72145	6.61771	6.38739	7.19376	6.3867	6.32126	6.8343	6.16472	6.38658	6.51693	7.02421	7.03418	6.0252	6.95121	5.58511	6.26156	6.90775	6.34522
RASL10B	6.59201	5.566	5.45256	5.538	6.13701	6.15179	6.00491	6.86117	6.28143	5.68048	4.90263	5.25357	4.83497	5.34834	5.364	5.12313	5.20542	5.06416	4.99935	6.37736	4.75185	5.4106	5.5073	5.18337	5.38247	5.16819	5.20027	4.76809	5.06494	5.19443	5.037	4.93213	5.12287	5.36214	5.40209	5.11263	5.01967	5.08765	5.36138	5.39787	4.80198	4.93015	5.2538	4.90651	5.21458	4.96465	5.05362	4.9697
DMD	9.42625	9.07323	9.00959	9.17913	9.3563	9.54414	9.4663	9.4398	9.03506	8.23501	8.44322	8.91582	8.54758	8.78915	8.6432	8.61307	8.9465	8.59189	8.71356	8.66787	8.6909	8.9756	8.74652	8.81881	8.75694	8.3465	9.01421	8.62583	8.82786	8.73018	8.55515	8.6121	9.01492	8.23176	8.71129	9.04571	8.4364	8.72312	8.70027	8.90296	8.40151	8.27904	8.90089	8.20745	8.69949	8.76639	8.27612	8.81577
MPEG1	8.44975	9.30107	8.32435	9.06719	9.19857	8.76176	8.22655	7.78707	8.73727	10.1897	9.16375	9.32867	9.90498	9.68716	9.73767	9.54664	9.76261	9.54007	9.24378	9.40422	9.3765	9.07847	9.28844	9.58886	9.7848	9.83087	9.54299	9.68118	9.75333	9.88242	9.8364	9.41647	9.76253	9.94832	9.71366	9.26993	9.93244	9.58545	9.71714	9.79464	10.0292	9.87571	9.25171	9.58084	8.47052	9.91116	9.50875	9.50602
CKB	9.21912	8.93295	9.51892	8.63467	9.11483	9.14894	9.26517	8.79404	9.058	8.1896	7.66064	8.57987	7.63216	8.22741	8.55103	8.2731	8.58023	7.89391	8.63665	8.08315	8.41023	8.7621	8.65507	8.66034	8.1867	7.78007	8.32628	8.19523	8.07753	8.16635	7.63024	7.76988	8.27795	7.40088	8.17922	8.44301	8.27658	8.21145	8.32263	7.87767	7.76385	8.06249	8.52426	7.5603	8.09539	8.62596	8.10587	8.42319
ORMDL3	7.6776	6.91931	6.58253	7.09852	7.56896	7.8622	7.50637	7.71297	7.11769	6.04924	6.39828	6.51661	6.00361	6.6704	6.3593	6.51568	6.74926	6.98987	6.82432	6.82817	6.68578	6.92997	6.4266	6.86665	6.45221	6.29266	6.62524	6.47069	6.07645	6.38501	6.46066	6.18881	6.94728	6.29147	6.67317	6.94243	6.25991	6.64193	6.69783	6.48835	6.24248	6.22952	6.334	6.50885	6.6403	6.58166	6.03543	6.95013
ETV6	8.02732	8.10305	8.12192	8.09857	7.86699	7.89954	7.63129	7.65036	8.02228	8.77259	8.63168	8.48496	8.80632	8.79767	8.54991	8.54649	8.6535	8.46924	8.61557	8.52341	8.16845	8.3582	8.64047	8.38975	8.58153	9.13834	8.40544	8.65149	8.59072	8.52272	8.76552	8.91741	8.30126	8.84912	8.70941	8.50818	8.79878	8.62861	8.6378	8.53858	8.52406	8.89486	8.17852	8.69027	8.15845	8.39062	7.86957	8.24551
CADM1	6.74102	7.32491	6.9726	7.07402	7.66078	7.11302	7.28263	6.82535	7.29783	6.72157	6.54929	6.59273	6.18353	6.64668	6.83775	6.17247	6.42288	6.59012	6.6294	6.40074	6.80038	6.92707	6.33111	6.55339	6.55595	6.41387	6.65526	6.84861	6.05078	6.36086	6.21412	6.00105	6.52634	5.98487	6.53561	6.73851	6.3	6.33897	6.68782	6.20141	6.2706	5.98358	6.69714	6.34162	6.63815	6.38618	6.19798	6.57959
CCDC109B	6.51323	7.12758	6.77856	7.37383	7.07772	6.53463	6.28685	6.62792	6.83019	7.91446	7.77243	7.62924	7.90244	7.7836	7.96028	7.8597	7.68402	7.17614	7.43712	7.44616	7.01971	7.18817	7.36424	7.21219	7.58418	7.82589	7.65826	7.69074	7.88103	7.76863	7.81755	7.5532	7.386	8.04443	7.43903	6.99933	7.77387	7.29863	7.48899	7.48157	7.81691	7.73688	7.22889	7.99609	7.24047	7.67995	8.01684	7.2358
PFKFB3	11.6246	11.4977	11.3986	11.5308	11.3839	11.8114	11.8086	11.7301	11.2685	10.8132	10.3927	10.9989	9.93337	10.8401	10.6418	10.4809	10.4261	10.9625	10.1666	11.0829	11.1215	10.8153	10.8274	11.0497	10.933	10.3668	10.4663	10.5809	10.3158	10.3812	10.0344	10.479	11.2619	10.5232	10.9349	11.3106	10.763	10.678	10.8732	10.5216	10.3721	9.88157	11.085	10.4683	10.6925	10.9167	10.8107	11.2121
LY96	6.29391	6.12844	5.9843	6.41497	6.58068	6.10197	5.47214	5.60912	6.30891	7.57577	7.189	6.98829	7.13315	7.03158	6.97989	6.84923	6.83632	6.73345	6.7721	6.97976	6.3632	6.52145	6.78368	7.04108	7.24805	7.56473	6.54737	7.04492	7.16015	7.14989	7.53761	7.48813	7.02649	7.82731	7.15366	6.72344	7.38349	6.92201	7.02183	7.51253	7.2345	7.8782	6.52388	7.20968	6.44945	7.00358	6.96852	6.7228
CD53	7.88986	8.35087	7.70352	8.85205	8.9226	8.01262	7.52455	7.85724	8.16627	10.3853	9.43525	8.92062	9.55496	9.99922	9.60595	9.28608	9.41354	9.4298	8.73112	9.01484	9.01142	8.66027	9.11099	8.96767	9.25543	10.4307	9.25795	9.09827	9.67834	9.57527	10.0739	9.7998	9.7132	10.3915	9.70429	8.76969	10.1155	9.11049	9.73451	9.33744	9.28935	10.1345	9.18296	9.94868	8.35525	9.56457	9.18748	9.13375
NIPSNAP3B	7.94933	6.69684	7.08556	7.32457	7.78531	8.29448	8.3145	7.97159	7.69593	5.57305	6.56676	7.02037	6.57725	6.43331	7.03191	6.62586	6.37858	6.65367	6.5526	6.7872	6.73166	6.72896	6.79334	6.61539	6.71499	6.5724	6.82585	6.51087	6.70884	6.69518	6.2998	6.66095	6.94293	6.11847	6.95576	6.88396	6.5194	7.15396	6.91024	7.31225	6.67528	6.185	7.0739	6.6789	6.58491	6.53409	7.35238	7.04068
VSIG4	6.66483	7.50141	6.69133	7.73139	7.80314	6.67807	6.30414	6.04222	7.01927	9.19406	8.59084	7.85478	8.66647	8.67479	8.5659	8.29749	8.25226	8.0067	7.69264	7.58168	7.61389	7.38722	7.87193	8.06211	8.55165	9.42373	8.2005	8.37576	8.76903	8.59491	8.73994	9.09229	8.49289	8.91356	9.01137	8.13051	9.22432	7.80835	9.07685	8.39486	8.69523	9.28921	7.97069	8.74884	7.30314	8.48381	8.21393	7.81827
FGF10	7.63575	8.11079	7.44542	7.75922	8.52785	7.37797	8.31846	9.0002	8.54535	6.66898	7.31302	6.85933	6.35927	6.98965	7.80147	6.8411	6.2954	6.6692	6.75769	7.20205	6.7542	6.83723	6.51945	6.36709	6.90831	6.99157	7.18131	6.5197	7.04843	5.79383	6.52827	7.00539	6.15639	6.26336	6.94175	7.57987	6.47791	6.51887	6.81798	7.27335	7.2796	7.2931	6.95903	6.13161	7.82534	6.54184	7.53676	6.58303
CD28	4.60787	5.32699	4.88229	4.9137	5.04657	4.65273	5.24502	4.20317	5.39551	6.86828	6.07649	5.72887	6.77772	6.41062	6.13834	6.36895	6.14143	5.34599	5.46376	6.02667	5.62085	4.89581	6.11148	5.77212	6.05493	6.67808	5.92394	6.22421	6.47454	6.5471	6.19102	6.41974	6.1404	6.47334	5.83671	5.32377	6.55295	6.41935	6.06166	6.295	6.24632	6.63279	5.75599	5.9087	4.97027	6.24372	6.42308	5.87589
C1orf51	7.42439	6.70764	6.15962	6.34929	6.37241	7.35824	6.86433	6.89041	5.6316	6.29824	5.80803	5.59779	5.39033	5.71684	5.20033	5.63673	5.81279	5.69861	5.73222	5.61503	5.42954	5.5866	5.70575	6.00114	5.9029	5.50491	5.72094	5.62886	5.50835	6.09479	5.79472	5.45053	6.03772	5.32841	5.44374	5.78357	5.65406	5.12294	5.45366	5.51441	5.83983	5.68301	5.32074	6.04899	5.41265	5.8921	6.65665	5.97217
FOXP2	7.09109	6.60863	6.97656	6.80089	7.032	7.14056	7.50519	7.39268	6.61348	6.31776	6.39949	6.37132	5.70544	6.38819	6.51207	6.37591	6.15592	6.52481	6.09358	6.384	6.12002	6.48907	5.7564	6.5898	6.52521	5.68626	6.17671	6.04572	6.40145	5.92665	5.95257	6.25094	6.57977	5.76952	6.25606	6.53857	5.77846	6.47174	5.94222	6.16806	6.09062	5.55317	6.43396	5.37749	6.68455	6.07414	6.03608	6.37
FCER1G	7.39488	8.21779	7.34136	8.4103	8.1692	7.46513	7.16191	6.84866	7.68949	10.428	9.061	8.5037	9.11007	9.37946	9.01657	8.82927	8.8828	8.89487	8.37697	8.5505	8.3766	8.38005	8.66874	8.74591	8.86893	10.1614	8.44741	8.64875	9.22528	9.13267	9.23114	9.70508	9.21072	9.3222	9.48477	8.28014	9.6735	8.59817	9.51766	9.24861	9.14093	9.77008	8.28804	9.62226	8.17739	9.10526	8.74511	8.6137
CD163L1	5.09732	6.05636	4.85838	5.78875	5.98707	5.41861	5.24353	4.82474	5.53743	6.11109	6.92142	6.04931	6.95213	6.60272	7.31378	6.30863	7.13477	6.89973	6.52821	6.01531	6.29533	5.52665	6.2611	6.54604	6.76172	6.30064	6.48257	6.67481	6.5012	6.92284	6.75386	7.1734	6.2847	6.88978	6.48349	6.08527	6.79131	6.06797	6.61299	6.75486	7.13255	7.08056	5.86953	6.48981	5.70406	6.25039	6.55792	6.57099
FAM161A	4.64224	3.58307	4.05322	4.36939	4.57004	4.64938	4.23175	4.91891	3.83766	3.49713	3.78937	3.45258	3.68403	3.79905	3.62664	3.77838	3.71584	3.59741	3.64978	3.93849	3.26935	3.68412	3.64707	3.64222	3.86101	3.78706	3.38958	3.84555	3.77697	3.85496	3.67066	3.6955	3.65964	3.73807	3.85521	4.00179	3.45338	3.80887	3.64319	3.59801	3.65112	3.76615	3.55821	3.65664	3.71826	3.84176	4.12864	3.74131
HCK	5.21549	5.70652	5.25055	6.19045	6.16828	5.90797	5.39965	5.94397	6.11106	7.36407	6.7511	6.46967	7.03929	7.25048	7.12597	7.0007	6.86092	7.2029	6.36661	6.63734	6.59072	6.25497	6.66608	6.59563	6.99704	7.71354	6.67863	6.61425	7.06316	7.04564	7.65565	7.07477	7.12131	8.35507	6.92736	6.21755	7.39715	6.77887	7.00745	6.81492	6.79929	7.52879	7.08255	6.86801	5.65197	7.13972	6.84089	6.74566
FGFRL1	8.0413	8.04455	8.01877	7.71706	8.06038	8.06404	8.10849	8.07769	8.07704	7.60837	7.12353	7.58768	7.18806	7.23546	7.35402	7.38379	7.6628	7.25124	8.03147	6.94599	7.65337	7.83916	7.36032	7.70392	7.27867	6.87876	7.79264	7.17473	7.03629	6.95123	7.10609	6.85625	7.36177	7.03134	7.27208	7.18224	7.27571	7.26017	7.36835	7.04419	6.71467	7.03841	7.42194	6.72832	7.42465	7.345	7.6	7.43008
C17orf53	5.68095	5.68383	6.3834	5.47915	5.66528	6.45612	6.40426	6.03592	5.56334	5.20498	5.16467	5.67202	4.91088	5.21572	5.15729	5.31308	5.4968	5.38133	5.17963	4.70895	5.66773	5.61932	5.49347	5.37453	5.15807	4.98687	5.42128	5.25929	5.26083	5.12904	4.96951	4.97882	5.13858	4.96082	5.07463	4.87319	5.30366	5.37538	5.01111	5.17651	4.80183	4.7196	5.51866	5.27891	5.53991	4.80903	5.10997	5.03569
CTGF	7.45928	8.01553	7.88699	7.86538	7.72602	8.05771	7.08543	6.99252	7.60031	9.22093	8.85083	8.22978	9.33544	8.89929	7.9148	9.15577	8.59125	7.93351	9.439	8.82752	8.0605	8.25754	8.33486	8.01573	8.71092	9.40201	8.4455	8.60804	8.93796	8.64632	8.9325	8.79059	8.26639	8.9179	8.89745	8.52285	9.17977	9.16094	8.97128	8.65635	8.63917	9.19774	8.81098	9.46997	8.54346	8.23018	9.56521	8.60437
FAM105A	5.5242	6.05167	5.16797	6.18061	5.97209	5.57684	5.42032	5.36222	5.92837	6.68747	6.79498	6.33311	6.81766	6.66065	6.73755	6.4088	6.37916	6.97526	6.39305	6.17243	6.06407	5.74177	6.16744	6.50432	6.65468	7.0227	6.61543	6.79035	6.78263	6.66605	6.90795	7.03552	6.4649	7.12084	6.56407	6.27314	7.27764	6.14596	6.52442	6.58924	6.93108	7.20322	6.54429	6.96071	5.86618	6.51469	6.54537	6.35274
CD84	4.89413	5.67137	4.71127	5.94098	5.95725	4.95893	4.78472	4.84745	5.34009	7.6254	6.86028	6.06856	6.85061	6.77139	6.8078	6.2329	6.46153	6.16647	6.34675	6.00401	5.80541	5.68895	6.11156	6.24903	6.7969	7.57794	6.48034	6.82918	7.12133	6.6398	6.93806	7.43313	6.50107	7.22617	7.2323	6.22604	7.28391	6.23867	7.16566	6.82937	6.68047	7.4487	5.86266	7.50647	5.74171	6.39795	6.00167	6.25619
SELPLG	6.41627	6.69251	6.26715	7.17482	7.52726	6.84561	6.10118	6.66678	6.98335	8.05903	7.79394	7.10207	7.81097	7.87372	7.97943	7.68599	7.87098	8.23063	7.27902	7.42211	7.57502	7.23262	7.67389	7.76493	7.68284	8.21959	7.75747	7.65173	8.08085	7.94522	8.5964	8.12063	8.16578	8.9031	7.70938	7.21332	8.28445	7.59091	7.7814	7.56782	7.90139	8.46465	7.92338	7.59458	6.80241	8.1773	7.64218	7.61907
FPR3	6.33239	7.25183	6.37324	7.18338	7.39718	6.10251	5.90213	5.70984	6.59264	9.17323	8.04743	7.39563	8.57667	8.37432	8.14175	7.66026	7.94587	7.39931	7.27647	7.87604	7.27521	7.22937	7.53843	7.52641	7.90757	8.55139	7.94367	7.70505	8.49998	8.13506	7.91	8.63536	7.70407	8.17341	8.36354	7.62986	8.64656	8.12911	8.34039	8.14821	8.3837	8.97166	7.22449	8.16825	6.49091	7.79631	7.73571	7.60344
PIK3CG	6.08985	6.52553	5.96258	6.78719	6.50079	5.96652	6.22932	5.87638	6.56503	7.50393	7.23244	6.84649	7.22901	7.25429	7.25119	7.202	7.08883	7.22467	6.6175	6.62888	6.72176	6.50237	6.90448	6.88255	7.21631	7.85247	7.27232	7.34686	7.42578	7.23115	7.71059	7.68917	7.34603	8.04156	7.27262	6.89954	7.82769	6.94445	7.22198	7.43112	7.28991	7.40441	7.18852	7.82621	6.45765	7.32827	7.19041	6.85485
CD14	8.4785	9.25628	8.88618	9.09158	9.33456	8.22151	8.12867	7.87873	8.63799	10.2874	9.91384	9.23981	10.2936	10.3741	10.0572	9.82305	9.9226	9.69835	9.33699	9.17137	9.41254	8.77628	9.54857	9.85721	9.82463	9.97684	9.80219	9.88258	9.91227	9.81569	10.033	10.3729	9.56607	10.5769	9.9858	9.38672	10.3507	9.8731	9.96908	9.69394	9.91607	10.3225	9.27194	9.86183	8.59788	9.72401	9.95612	9.48682
CTSS	5.84936	6.61458	6.19073	7.13944	6.87289	6.41131	5.66055	6.29061	6.49177	8.88327	7.83107	7.3303	8.00477	7.96715	7.72613	7.42359	7.26248	7.86766	7.2467	7.39009	7.1127	6.70469	7.36242	7.38049	7.7474	8.77213	7.40805	7.52609	8.11925	7.90679	8.33361	8.47179	7.93486	8.53414	8.36198	7.33893	8.37402	7.22999	8.26505	8.10946	7.40961	8.60068	7.56325	9.00046	6.64205	7.7127	7.52797	7.67
DOCK2	5.99876	6.35831	5.29755	6.76201	6.7857	6.13913	5.6764	6.15159	6.30307	7.71365	7.17429	6.67042	7.43505	7.29611	7.57855	7.16735	7.29855	7.26356	6.84481	6.96446	6.84089	6.34306	6.69217	7.02881	7.33925	8.03569	7.18854	7.16361	7.674	7.31146	7.92166	7.68143	7.65535	8.25601	7.43636	6.98957	7.81047	6.97891	7.47615	7.25206	7.54189	7.89819	7.1094	7.63839	6.21892	7.40588	7.13204	7.07601
ADH1B	11.5923	11.0302	11.2443	11.1405	11.3869	11.8001	11.4791	11.8271	11.3142	10.5168	10.565	10.2536	10.2332	10.7768	10.4397	10.3894	10.5063	10.8366	10.5031	11.0882	10.6588	10.8945	10.6237	10.9165	11.1005	10.4786	10.6075	10.5616	10.8158	10.7168	9.89799	10.5173	10.8253	10.6817	11.0218	10.8991	10.6856	10.5512	10.985	10.9246	9.73063	10.7413	10.8226	10.3776	10.3382	10.5396	11.2646	10.8567
HADH	10.1772	9.69388	9.7508	9.68719	10.0337	9.96584	10.1814	10.0802	9.74423	9.4308	9.1869	9.46315	9.14137	9.35775	9.71034	9.3869	9.06353	9.55717	9.17691	9.47993	9.49583	9.78757	9.36898	9.61896	9.46986	9.01527	9.48635	9.18082	9.161	9.17662	8.81793	9.16797	9.32722	9.02141	9.38119	9.44749	9.06223	9.39401	9.31589	9.22569	9.11447	8.66072	9.65571	9.05192	9.57976	9.24817	9.58431	9.47702
NCF4	5.2866	6.12182	5.17594	6.1573	6.0341	5.4989	5.19574	5.59684	6.18518	7.41976	7.09295	6.20334	7.04185	6.88708	7.01612	6.54436	6.62324	7.37339	6.76136	6.62378	6.68719	5.99963	6.82846	7.04901	6.88097	7.24745	6.45042	6.62448	6.74879	6.82087	7.13158	7.31721	7.02122	8.1402	6.99846	6.32973	7.23749	6.99657	7.01288	6.64798	6.94721	7.79188	6.5714	6.68201	5.39262	6.89273	6.69704	6.75921
PDE3B	10.2253	10.0388	10.2329	10.0128	10.0447	10.7408	10.1547	10.4166	10.0809	9.53711	9.444	9.52686	9.36062	9.23614	9.45776	9.80932	9.36089	9.73885	9.87182	9.27505	10.0402	9.77371	9.54475	9.58265	9.61887	9.78646	9.76118	9.42847	9.48102	9.44781	9.33797	9.36868	9.71441	9.05574	9.679	9.97559	9.35097	9.92732	9.61278	9.69767	9.40973	9.09191	9.91357	9.69545	9.85635	9.46134	9.81697	9.95937
RAB3C	4.938	4.78491	5.4724	5.37244	4.22478	4.96059	4.35551	4.90407	4.60324	6.60684	5.91042	6.0631	6.74839	6.48878	6.25761	5.9868	5.88925	5.69587	6.17379	5.93097	5.88153	5.97923	5.57088	5.78564	5.2729	5.88905	5.66527	6.88456	6.297	5.86549	6.77967	6.65183	5.40942	6.65376	5.53335	5.84474	5.90016	6.07263	5.48711	6.62548	7.32789	6.14803	5.61345	5.8264	6.11829	6.24653	4.90746	5.96406
SLCO2B1	6.45493	7.50598	6.58744	7.41381	6.92476	6.79231	6.49648	5.60494	6.92352	9.02972	8.28395	7.53853	8.80788	8.24757	8.41918	7.787	8.05236	8.08417	7.70331	7.70839	7.43955	7.02873	7.70654	7.97666	8.29154	8.80124	7.62757	8.14457	8.39745	8.52342	8.31778	8.36369	7.60387	8.6509	8.41338	7.66049	8.65654	7.68791	8.4469	8.0508	8.50364	8.41145	7.38655	8.28839	6.55262	7.93618	8.40929	7.6551
FGD2	5.08027	5.36853	4.39417	5.48283	5.36391	5.12239	4.77212	4.53765	5.30412	6.32247	6.24807	5.50904	6.16859	5.89251	6.3096	5.81377	5.95371	5.79907	5.31125	5.532	5.65619	5.32393	5.40026	5.93867	6.13236	6.48735	5.91983	6.02191	5.98174	6.17391	6.02745	6.19419	5.67184	6.20741	5.92454	5.56916	6.36855	5.66813	5.89715	5.78781	6.08627	6.28565	5.61245	5.89308	5.21027	5.77667	5.57461	6.02404
IL4R	6.41323	6.40285	6.49964	6.43508	6.59607	6.2259	5.87094	6.39809	6.35737	7.07131	7.11025	6.2814	7.27364	7.05094	6.94045	6.85726	6.99333	7.16233	7.04376	7.41902	6.76224	7.09423	6.70338	6.98509	6.8612	7.40939	6.99758	7.11161	6.94629	7.06263	7.47665	7.21676	6.899	7.92005	7.20941	6.80709	7.2088	7.14821	7.2499	6.92622	7.07563	7.72048	6.89053	7.07048	6.63118	6.82674	6.84478	6.91955
VAV1	5.05805	5.26848	4.9124	5.45274	5.48453	5.19409	5.18529	5.04472	5.28973	6.18101	6.03623	5.5399	6.07361	6.26511	6.31083	6.03198	6.01771	6.19203	5.49647	5.93873	5.52207	5.46119	5.7318	5.86371	6.00298	6.43904	6.00685	6.02619	6.05631	5.9983	6.43456	6.25122	6.31192	7.12545	5.91746	5.5941	6.24884	5.77771	6.0079	5.93488	6.20244	6.52251	5.99386	6.1861	5.3315	6.21728	5.84099	5.62974
PDGFA	5.6289	5.97605	6.14342	6.1059	5.38564	5.54441	5.15961	6.0049	5.99245	6.54882	6.42511	6.45391	6.91353	6.62561	6.39592	6.42629	6.2362	6.07689	6.14132	6.48285	6.47285	5.96709	6.51588	6.62065	6.42364	6.51985	6.19044	6.79956	6.71348	6.5857	6.53515	6.48864	6.08844	6.67068	6.48728	6.21424	6.3343	6.762	6.42894	6.66547	6.63857	7.11676	6.20132	6.35777	6.09521	6.26006	6.56729	6.12745
SLC2A4	8.84079	8.33422	9.0819	8.23782	8.57641	8.72446	8.89682	8.57856	8.59574	7.38797	7.3499	7.65944	7.02668	7.73712	8.25003	8.21443	7.62044	8.19742	7.88648	7.03214	8.21419	8.36785	7.48793	8.08127	7.52388	7.51313	7.66871	6.48433	7.00476	6.6971	7.19704	6.96679	7.60637	7.19887	7.41725	7.67105	7.10506	7.61711	7.37452	7.49062	7.44881	6.99931	7.59709	6.92577	8.49527	7.86169	6.80509	7.88641
IRS2	7.57231	7.22187	7.10325	7.31805	7.49305	7.64576	7.94104	7.66326	7.42002	7.25742	6.73584	7.15392	6.44834	6.85933	7.06599	6.98071	6.8317	7.18559	6.77433	6.99452	7.10559	6.91238	6.86321	6.82841	7.02164	6.73761	6.95152	6.80842	6.53473	6.57275	6.76696	6.61417	7.33048	6.51595	6.98151	7.21384	6.76314	6.98879	6.98832	7.01627	6.53964	6.65351	6.9969	6.64033	7.12496	6.76266	7.2988	6.99241
TLR7	4.60488	4.7854	4.53635	5.48014	5.42938	4.77283	4.53724	4.48416	4.88032	6.07686	6.14096	5.51125	6.49869	5.96066	6.45416	5.60923	6.11889	5.48874	5.50872	5.13645	5.23318	5.18332	5.42669	5.93043	6.21174	5.71056	5.67461	5.7847	6.15148	5.771	6.01785	6.38133	5.6787	6.30785	5.70057	5.40455	6.28455	5.4233	5.87138	5.76538	5.98924	6.38165	5.37419	6.55903	5.1032	5.92423	6.14325	5.54505
IRAK2	6.75909	6.27366	6.99678	6.46849	6.4539	6.88497	6.35263	7.03599	6.06146	6.11629	6.04124	5.44591	5.54541	5.75748	5.313	5.6728	5.50827	6.09133	5.74734	6.49307	6.10077	5.97774	5.64443	5.70546	5.92863	5.46579	5.44811	5.9779	5.76657	5.6726	5.40524	6.17928	6.00681	5.9787	6.13334	5.90465	6.0198	6.28453	6.28608	5.84902	5.54028	5.807	5.78557	5.69945	5.74972	6.05343	5.11439	5.6128
HTR2B	4.65787	4.47332	4.31563	4.38406	5.32544	4.44288	4.3196	3.71151	4.6447	5.5995	6.06317	5.45632	5.54621	5.24006	6.08917	5.40479	5.56156	4.76322	5.59919	5.37656	5.59703	5.08526	5.39574	5.41435	5.18066	5.81658	5.46592	5.60009	4.62007	5.25859	5.63332	5.64225	5.22735	5.74728	5.8125	4.77288	5.38784	5.58338	5.87714	5.74029	5.51356	6.01838	4.9324	5.08985	4.90621	5.88252	5.12509	4.81292
TYROBP	7.70475	8.28897	7.44924	8.67729	8.6891	7.93324	7.55457	7.40243	7.93967	10.0866	8.9892	8.56826	9.24675	9.48613	9.20152	8.87146	8.95366	8.9896	8.69277	8.65371	8.51887	8.37584	9.01366	9.10179	9.10019	10.2061	8.84174	8.97679	9.48633	9.40589	9.40337	9.65979	9.17348	9.66955	9.71215	8.58541	9.84762	9.08825	9.81219	9.22622	9.27354	9.9451	8.72048	9.65143	8.06066	9.13259	8.99574	8.98981
MCOLN3	8.19533	7.41717	6.91453	7.86443	7.61872	8.06241	7.4976	7.4731	7.9332	6.78648	6.20761	7.02357	6.20881	6.63792	5.92654	6.78916	6.45615	7.04591	6.28704	7.19812	6.54626	6.80236	6.31192	6.64748	6.69092	7.11499	6.96315	6.2699	6.55301	6.67636	6.14324	6.92889	7.25744	5.23416	6.98899	6.99573	6.91288	7.06003	6.93043	6.66982	6.26628	6.19337	6.76743	6.96017	6.17967	6.75635	6.38613	7.05198
MS4A4A	6.8978	7.31984	6.1525	7.70181	7.15601	7.21242	6.34446	5.55091	6.6279	8.93829	8.16969	7.66365	8.29953	8.16554	8.22003	8.12205	7.68656	7.73908	7.25441	7.44461	7.91205	7.36479	7.60137	7.53634	8.05137	8.94111	7.89924	8.16235	8.65754	8.33912	8.08401	8.48305	7.87455	8.37617	8.60734	7.70735	8.40381	7.9432	8.5392	7.87867	8.3854	8.67136	7.3066	8.46618	6.89632	8.1879	8.35998	7.71354
AOAH	6.00025	6.04611	5.53567	7.34347	6.98306	5.99834	5.40067	6.10171	6.07843	7.61651	7.64426	6.90936	7.73996	7.54782	7.95893	7.69764	7.64935	7.05198	7.16107	6.81193	7.3266	6.46107	6.69193	7.49781	7.59034	7.90241	7.09044	7.23214	7.50274	7.66812	8.85786	7.91263	8.20927	8.99403	7.63539	6.89638	7.8981	7.5416	7.49579	7.41079	7.46288	8.40305	7.29767	7.8075	6.67042	7.2856	7.85805	7.52223
MARCH1	4.89328	5.31977	4.50713	5.75105	5.58498	4.76349	4.71509	4.52834	5.3964	6.36914	6.32201	5.77044	6.27143	6.78756	6.29223	5.95778	5.91042	6.00669	5.74255	5.439	5.60457	5.10027	5.66736	6.00651	6.48838	6.46345	6.04539	6.03035	6.38609	5.99805	6.64445	6.52334	5.81474	6.79724	6.22288	5.54708	6.6101	5.73555	6.29975	6.10595	5.98933	6.8422	5.79818	6.42247	5.55635	5.95362	6.5965	5.87933
HLA-DMB	8.21858	8.34651	8.12245	8.77576	8.73762	8.18761	7.63664	8.07707	8.10359	9.87942	9.35815	9.1935	9.3946	9.18395	9.20617	9.15249	9.23379	9.10494	9.39157	8.76934	8.59137	8.57916	8.68716	8.84832	9.19465	9.74454	8.99896	9.26998	9.3463	9.46313	9.45557	9.99586	8.89169	9.71669	9.48573	8.84836	9.75514	9.37711	9.46409	9.09046	9.45445	10.0773	8.73534	9.51777	8.40836	9.09458	8.67686	9.08137
TIMP1	9.29078	10.0415	9.34339	9.66457	10.2686	9.58105	8.91498	9.39461	9.51155	10.9573	10.5922	9.84432	10.6366	10.6994	10.5133	10.4688	10.4459	10.1238	10.1565	10.0448	9.69102	9.94794	10.284	10.2705	10.4367	10.6942	10.4401	10.5042	10.7107	10.5396	10.8088	10.7771	10.4434	11.1946	10.6646	10.0981	10.9826	10.2417	10.7286	10.6069	10.8474	11.1289	10.3907	10.7141	10.1429	10.3616	11.6622	10.495
FMN1	3.93492	4.1427	3.86747	4.46945	3.94694	3.92552	4.07573	3.43572	4.26338	5.51164	5.11557	4.53869	5.32939	5.6058	5.11468	4.94797	5.12473	4.69628	4.82455	4.6253	4.45661	3.75463	4.53414	4.558	5.09453	5.83934	4.60025	5.1324	5.06509	5.09197	5.22661	5.55078	4.96044	5.16184	5.22766	4.75957	4.91029	4.91705	4.97497	4.7723	4.77088	5.46594	4.68729	5.13364	4.24264	4.65996	5.059	4.8623
MS4A7	5.73547	6.75427	5.83601	6.9239	6.69647	6.04886	5.59626	4.7696	6.66566	8.51973	7.73961	6.62554	8.03981	7.34532	7.93333	7.32317	7.31757	7.12774	6.70224	7.00785	7.12715	6.72757	6.45434	7.16594	7.57228	8.0404	7.33528	7.29096	7.97076	7.43745	7.73706	7.91046	7.28061	7.35751	7.92225	6.66321	8.25072	7.29316	7.78837	7.49028	8.01652	8.18148	7.0347	7.9648	6.61994	7.58287	7.52455	7.45332
RGS10	4.9996	5.09251	4.70165	5.40467	5.70436	4.87705	4.58873	4.89327	4.83515	5.82036	5.976	5.47363	5.74751	5.56881	5.8848	5.67851	5.68249	5.5292	5.59405	5.3427	5.26219	5.06928	5.53273	5.44365	5.84029	6.07259	5.84452	5.8126	5.73925	5.87916	6.13186	5.99648	5.77881	6.19433	5.57835	5.49303	5.62624	5.33412	5.55516	5.8323	5.92907	6.1634	5.70144	5.90676	5.29071	5.69206	5.82338	5.44916
ITGA4	4.86252	4.61633	4.62406	5.31964	4.97651	5.19196	4.29861	5.22945	4.70675	5.85297	5.38905	5.33408	5.91696	6.13582	5.57512	5.76945	5.70268	6.05662	5.48319	5.33086	5.86536	5.08345	5.5952	5.64522	6.05744	6.26271	6.01979	5.49952	5.94899	5.72239	6.60614	6.05985	6.24686	7.09389	5.38089	5.40151	6.24909	5.68043	5.64557	5.72776	5.59926	6.30511	5.92714	6.02001	5.41463	6.01836	6.2538	5.39255
VNN1	4.68024	4.62781	3.77404	5.26146	5.34557	4.48688	4.09321	3.79419	4.63563	5.51098	5.5833	5.60665	6.03676	5.29132	5.26767	5.79941	5.7017	5.03995	5.5267	5.31101	5.17885	4.23587	5.34781	5.26324	5.86093	5.85485	5.73988	5.90991	6.34449	5.93645	6.54115	6.08918	5.59789	6.25285	6.05749	4.96598	5.95824	5.95397	6.06527	6.41123	5.9611	6.49443	5.56102	5.81864	5.32723	5.77306	5.56527	5.42519
ADCK3	9.52726	8.88357	9.01932	8.93346	8.9302	9.69872	9.53553	9.02107	8.85757	8.06559	8.30324	8.56914	7.36056	8.25655	8.11606	8.34488	8.59122	8.23308	8.05027	8.27475	8.68262	9.10234	7.66985	8.63923	8.29991	7.90951	8.18034	7.67382	7.59312	8.13364	7.46348	7.5911	8.10256	8.32508	8.46445	8.52896	7.91293	8.24265	8.43476	8.27806	7.65529	7.62497	8.51955	8.39697	7.57259	8.43121	7.75133	9.02934
FCGR2C	9.32215	10.3494	9.50354	10.2788	10.531	9.71627	9.01604	9.18185	10.1946	11.289	11.1777	10.5277	11.1234	11.1037	11.202	10.6588	10.9794	10.6829	10.7896	10.5301	10.3187	9.9175	10.3623	10.8998	10.7467	11.2311	10.6821	11.1536	11.0395	10.9023	11.1055	11.269	10.8212	11.3927	11.2027	10.4836	11.24	10.8156	11.2711	10.7904	11.1384	11.4194	10.3399	10.9068	10.0867	10.8925	9.87052	10.5461
FAM47E	6.62456	6.26526	6.09583	6.72025	6.77813	6.251	6.81017	7.0905	6.58836	5.30597	5.4283	5.97445	5.26717	5.89474	5.58947	5.87304	5.90883	6.00077	6.18528	5.85543	6.14999	5.73276	6.03069	5.69739	6.22344	5.38654	6.35466	5.51418	5.86851	6.24819	5.47765	5.63943	5.75866	5.04794	6.06984	6.0808	5.84173	5.99038	5.98426	5.87623	5.45499	5.40314	5.95193	5.988	5.81949	6.0364	5.86338	6.23439
CPNE4	5.08201	4.58514	4.24113	4.83523	5.50262	5.01319	5.97912	5.3523	5.44071	3.73468	3.53902	4.43966	3.78754	3.49196	3.5763	4.00572	4.01551	4.16588	3.86703	3.49433	4.47303	4.51022	3.80256	3.72309	3.28636	4.06794	4.99263	5.32181	3.37454	3.80748	3.70442	3.90018	3.93305	2.97004	3.72106	4.36065	3.68913	3.78786	3.67911	3.84245	3.86073	3.3133	3.73398	3.7567	4.46701	3.79025	4.29386	4.87017
EYA1	6.45831	4.34883	4.70321	4.80576	5.29028	6.79613	5.05359	6.59722	4.76468	4.16212	4.70947	4.21818	4.20514	4.27722	4.43928	4.74852	4.05287	4.22884	4.27044	4.50907	4.72663	4.75874	4.19092	4.37287	4.39541	4.13315	4.65338	4.03805	4.2329	4.16663	4.15229	4.54232	4.35562	4.10104	4.31477	4.43447	4.70751	4.47485	4.34372	4.16104	4.32727	4.65157	4.30355	4.07489	4.61938	4.27576	3.83886	4.36802
GGTA1	6.96885	7.17636	6.67593	7.49963	6.90257	6.90122	6.84894	5.78974	6.91937	8.10685	8.11369	7.4962	8.04253	7.77161	7.58737	7.45411	7.80178	7.5029	7.5709	7.35367	7.27069	6.90359	7.15936	7.69619	7.88647	7.75047	7.41549	7.71297	7.93596	8.06486	8.00302	8.05139	7.4604	8.02156	7.76744	7.44574	8.00955	7.51978	7.65847	7.79967	7.898	8.0989	7.463	8.2235	7.08759	7.65812	7.80113	7.49872
LCP2	7.41859	7.04203	7.52435	7.5654	7.81998	7.42546	7.25018	6.91148	7.58127	9.22444	8.11873	7.98136	8.18573	8.41204	8.08275	8.27498	8.22105	8.23687	7.88301	8.48279	7.82408	7.98492	7.73499	8.05538	8.03245	8.82809	8.08633	7.90681	8.11677	8.23641	8.62167	8.37349	8.41648	8.98196	8.21779	7.67505	8.42079	8.48855	8.24781	8.10507	8.23415	8.56973	8.00948	8.27255	7.41513	8.2572	8.02355	7.92959
F2R	5.726	5.8678	6.25767	6.03879	5.59955	6.27987	5.59696	5.84934	6.35911	6.59047	7.17008	6.64824	7.37591	6.69544	6.74655	6.91039	6.7004	6.66934	6.7059	6.33085	6.47673	6.0267	6.60673	6.67639	6.49942	6.76196	6.60984	6.94238	6.89275	6.95465	7.18979	6.67868	6.46862	7.01036	7.17539	6.28778	7.44594	6.88702	7.21001	6.98913	7.72044	6.71425	6.62803	7.0397	6.52801	6.33181	6.29679	6.77445
RGL1	8.9629	8.88278	8.62602	8.90321	9.17746	8.70354	8.82175	8.34402	9.14938	9.67604	9.48567	9.45974	9.72699	9.68743	9.92222	9.46368	9.45159	9.34449	9.24923	9.10481	9.57245	9.05748	9.24789	9.44741	9.43723	9.65982	9.55844	9.70281	9.35774	9.3937	9.67871	9.37172	9.21435	9.49641	9.40721	9.087	9.64897	9.58183	9.3792	9.39167	9.48232	9.55065	8.99811	9.20344	9.03472	9.24404	10.0043	9.11206
TLE4	6.17859	6.17093	6.57193	5.98207	6.25606	6.18511	5.80948	6.05187	5.84718	7.06622	6.72431	6.04894	6.61453	6.69037	6.68367	6.73717	6.69627	6.73616	6.39156	6.9984	6.68279	6.4316	6.49878	6.51217	6.74908	6.72489	6.67534	6.65847	6.80183	6.88964	6.90463	6.76122	6.68841	7.25283	6.68532	6.47901	7.06087	6.91081	6.75001	6.75112	6.74472	6.95166	6.72686	6.72865	6.16402	6.54744	7.30615	6.4734
IL2RG	6.07051	5.80893	5.95879	6.82774	6.60876	6.28045	5.59678	6.52932	6.19679	8.68224	7.24271	6.87081	7.40518	7.85755	7.57119	7.45167	7.56241	7.88055	7.05578	6.91435	7.23789	6.21271	7.29168	7.22408	7.18201	8.21913	7.23261	7.29355	7.56643	7.54887	8.64055	7.90003	7.95291	8.94618	7.73146	6.74535	7.75351	7.24703	7.81303	7.56198	7.19407	8.41491	7.30685	8.15568	6.43459	7.66669	7.35056	7.32911
CCL3	5.09644	5.34735	5.30975	5.50935	5.03807	5.36267	4.50632	5.13657	5.30452	7.7008	5.94956	5.85588	6.56398	6.54798	5.73572	6.3646	5.92741	6.18735	6.03587	6.63043	5.86973	6.18586	6.03065	5.82083	6.1822	7.38562	5.60284	5.92071	6.12064	6.51137	6.03456	6.40471	6.38825	6.97013	6.27129	5.8586	6.82298	7.84041	6.51589	6.65025	6.0156	7.0434	6.66654	6.45763	5.88661	6.40423	6.5656	5.84018
RWDD2A	6.49322	5.95356	6.18085	6.02125	6.43109	6.23046	7.19056	6.82385	6.41838	5.26619	5.45089	5.92711	5.61687	6.16195	6.22615	5.45931	6.19868	5.66669	5.98847	5.64601	5.65305	5.85292	5.50901	5.48371	5.69207	5.34583	6.26552	5.66472	5.69842	5.7286	5.73236	5.42551	5.98392	5.54483	5.67194	5.68205	5.5622	5.6347	5.73452	5.99928	5.82517	5.60364	5.67073	6.03364	5.56407	5.46174	6.16033	5.67812
SC5DL	9.63338	9.65772	9.60189	9.59945	10.2483	9.56503	10.1173	10.8602	9.72505	8.71429	8.99642	9.30474	8.73353	9.4464	9.40841	8.84634	9.28623	9.11571	8.98362	9.20236	9.4289	9.36872	9.42954	9.36571	8.95752	8.85892	9.53045	8.89748	8.39162	9.28084	8.84358	8.69231	9.34295	8.60779	8.75029	9.15436	8.93191	9.11571	8.84811	9.20199	8.70276	8.74993	8.70544	9.27287	9.77721	9.01614	9.16857	9.46694
CSF1R	7.19538	7.89776	7.11435	7.95069	8.21973	7.60641	7.02222	6.39248	7.56526	9.08254	8.83755	8.03049	8.74906	8.69531	8.72616	8.2837	8.48279	8.32019	7.95906	7.86249	8.16658	7.88205	7.97633	8.26015	8.62735	8.86365	8.2972	8.77763	8.74373	8.83884	8.71308	8.88367	8.37617	8.88165	8.66252	7.98041	8.92672	8.21606	8.60124	8.50312	8.74906	8.9778	8.2024	8.26783	7.35787	8.41545	8.53875	8.12274
MSTO2P	7.48039	7.91165	7.70186	7.94595	7.10023	7.09019	7.07938	6.90212	7.37307	8.37846	8.80766	7.83117	8.44891	8.49306	8.81358	8.51367	7.85911	8.52913	8.63091	7.99971	8.53572	8.30848	8.33981	7.93263	8.32017	8.2404	7.91654	8.03953	8.48158	8.32104	8.47625	8.46659	7.60297	8.11539	8.54266	8.12884	7.59795	9.00892	8.52006	8.18366	8.33713	7.97436	8.23302	7.90897	8.10135	7.84299	7.55535	8.17377
ITGAM	6.30545	6.81499	5.93177	7.05357	7.18341	6.39419	6.08566	6.2375	6.68279	8.36938	7.83029	6.87809	7.79386	7.89081	8.09968	7.33264	7.56286	7.62935	6.96356	7.28203	7.06375	6.81027	7.27665	7.28349	7.55007	8.42005	7.47763	7.57057	8.15708	7.53635	7.8792	8.29376	7.80243	8.21096	7.95469	7.09712	8.14496	7.23473	7.97863	7.62162	7.90409	8.20956	7.20266	8.11593	6.73183	7.47835	7.24066	7.26369
ADAP2	6.84875	7.21984	6.65885	7.32618	7.56184	6.89644	6.84199	6.43718	7.29287	8.41594	8.13352	7.57666	8.34631	8.40484	8.61855	8.02606	7.91365	7.57404	7.61296	7.43367	7.57436	7.37488	7.28903	7.80386	7.99702	8.39755	7.63961	7.96756	8.40053	8.14941	8.18949	8.63204	7.83515	8.50045	8.1658	7.59348	8.67571	7.86609	8.10112	8.27904	8.37453	8.63588	7.52246	8.10316	7.02446	7.89725	7.79077	7.79756
FMNL1	5.59959	6.25609	6.23041	6.37149	6.1483	6.00333	5.68054	5.92995	6.44949	7.1577	6.74996	6.47229	7.10946	6.81606	6.943	6.86535	6.7646	7.12635	6.69131	6.58426	6.58294	6.33122	6.52912	6.61812	6.82022	7.12109	6.73555	6.59596	7.00717	6.78694	7.285	7.05298	7.02624	7.6574	6.71515	6.26434	6.97852	6.71377	6.90593	6.58972	6.5256	7.28494	6.94101	6.72049	6.49852	6.97329	6.16373	6.59896
PAIP2B	7.13126	5.91747	5.95318	6.44602	6.56187	6.86444	6.84814	6.82178	6.55907	5.60135	5.85426	6.04834	5.34089	5.80731	5.6179	5.63913	5.6189	6.13178	5.75799	6.27505	6.02118	6.4025	6.23306	6.02747	5.81368	5.95832	5.7032	5.96826	5.95346	5.90885	5.51445	6.07371	5.6109	5.85306	5.86545	5.95963	5.41926	5.63141	5.72145	6.00583	5.82522	5.67793	6.09586	5.7211	5.81591	6.09567	6.50523	5.87079
GNA15	4.90394	5.83959	5.19517	5.42015	5.79789	5.20076	4.78341	4.43012	5.61508	6.88741	6.35127	5.67446	6.37615	6.36955	6.93654	5.92612	6.05595	6.2655	5.7625	6.26595	5.82116	5.73839	5.87764	6.08058	5.93257	6.66462	5.9255	6.0717	6.45592	6.3128	6.16592	6.52212	6.0468	6.8289	6.09756	5.60278	6.49304	6.36557	6.28107	5.72007	6.35513	6.74464	5.97004	6.13528	5.42869	6.11742	6.22261	5.74986
EPB41L4B	8.9577	8.85895	8.22251	8.68696	8.95872	8.93507	9.14073	9.26675	8.6229	7.77346	7.83796	8.0752	7.76245	8.24098	8.28085	7.90763	8.39192	8.23042	8.26086	8.78485	8.13501	8.66117	8.14328	8.50251	8.15701	7.74682	8.2349	8.04813	8.23627	8.35117	7.61336	7.9258	8.60223	7.83251	8.00794	8.32838	7.59266	8.28683	7.93571	8.63277	7.69125	7.57175	8.12995	8.23784	8.02969	8.21758	7.71904	8.13694
TMED3	5.29084	5.87013	5.55637	5.92317	5.84704	5.68039	5.35634	5.74868	5.59391	6.31572	6.01082	6.07441	6.3248	6.56233	6.52601	6.22418	6.35706	6.02734	6.13496	5.8959	5.90026	6.26845	6.29403	5.66136	6.10348	6.59783	6.35088	6.22395	6.34717	6.02926	6.47705	6.28062	6.09829	6.80163	6.32638	6.01477	6.60967	5.97691	6.4575	6.63154	6.29821	6.63066	6.00192	6.54258	6.34366	6.24528	6.58512	5.84509
VAMP8	7.25822	7.91674	7.30232	8.26892	8.07459	7.25097	7.39048	7.04868	7.7535	9.42822	8.64339	8.2147	8.79924	8.92753	8.67066	8.33492	8.54362	8.26164	8.36423	8.02157	7.89853	7.82122	8.30816	8.31305	8.62016	9.28319	8.40052	8.55108	8.94886	8.56489	8.84375	8.98095	8.59302	9.43965	8.7873	8.15429	9.47006	8.33647	8.85276	8.53935	8.74244	9.07721	8.19805	9.04195	7.86267	8.51748	8.7249	8.3365
FYB	5.40779	5.40719	5.65929	6.37533	6.29017	5.88543	5.33256	6.0972	6.21347	7.25442	6.9617	6.63211	7.11613	7.1675	7.1869	7.10696	7.08753	7.29449	6.46778	6.29433	6.49951	5.73078	6.606	6.85311	7.0788	7.61303	6.92185	6.69615	7.19371	7.0248	8.09191	7.32122	7.35034	8.3918	7.12283	6.39662	7.62722	6.54233	6.97637	6.83658	6.87593	7.59422	6.79545	7.55464	6.24394	7.03985	7.00477	6.91449
CD48	4.33293	4.6897	4.73018	5.13065	5.24806	5.02047	4.24097	5.01197	4.38952	6.12083	5.4405	5.59965	5.77243	6.08311	5.85433	5.70477	5.61042	6.0968	5.51646	5.38741	6.10437	4.88275	5.48192	5.8865	5.5099	6.69351	5.65173	5.69412	5.85379	5.57446	6.78597	6.15778	6.19209	7.28367	6.06469	5.21709	6.04915	5.54301	5.57715	5.8078	5.67968	6.83204	5.87428	6.42579	5.0508	6.13174	5.85044	5.77056
STOX1	8.52677	8.17914	7.68325	8.08966	8.48828	7.99668	8.83914	8.50787	8.28898	4.94001	4.74944	6.49326	5.81368	7.15435	7.65048	6.16352	7.19233	7.33682	7.16206	6.39962	7.11486	7.66127	6.22354	7.28036	6.35653	5.9937	6.78951	6.04016	5.35235	6.01686	5.7338	5.12061	7.07739	5.39701	5.64225	6.85144	6.31978	6.7742	5.92974	6.56118	3.90966	5.76644	6.07425	5.88404	7.94622	6.97257	5.51701	7.36727
ALOX5	5.60822	5.70581	5.52668	6.45628	6.34348	5.82154	5.26602	6.04469	6.05089	6.95496	6.95	6.52355	7.02636	7.46585	7.16999	6.90578	7.17464	7.20458	6.28511	6.53855	6.50258	6.07694	6.16913	6.51655	7.15994	7.13808	6.94653	6.78046	7.42605	7.20607	7.86275	7.18081	7.07665	8.47153	6.74522	6.46714	7.34905	6.81674	6.81921	6.90558	7.16974	7.67942	7.2544	7.11129	6.09089	7.02794	6.95696	6.81289
CCL18	5.39086	6.5654	5.59746	6.92598	7.06951	4.3172	4.48044	4.76454	5.07903	9.95127	8.25018	7.22255	8.67558	8.26625	8.58474	7.04386	8.20769	6.41908	7.15906	8.85141	5.86266	7.33179	6.3889	7.13022	7.97705	7.64683	7.86808	7.86262	8.43035	8.42895	8.77815	9.0591	7.1665	8.99124	8.98221	7.28274	8.94099	7.60348	8.97518	7.45513	7.87564	9.19824	7.0503	7.91624	6.20564	8.56486	6.45579	7.43811
RNF144A	8.02222	7.5358	7.65431	7.75056	8.16565	7.50068	8.05247	8.25545	7.75054	6.84443	7.37214	7.4707	6.89948	7.21087	6.83416	6.62523	7.23425	7.22104	6.99614	7.60076	7.37073	7.62536	7.13328	7.38037	7.11944	6.65048	7.26906	7.33483	6.81013	7.26661	6.66214	7.4203	7.45766	7.03339	7.30266	7.32881	7.19945	7.31336	7.16546	7.57529	7.36763	7.12446	7.39403	7.00943	6.96883	6.9692	6.30026	7.16877
PTPRE	6.22155	6.71038	6.76209	6.90464	6.70771	6.37629	6.48161	6.22443	6.73999	7.98492	7.41848	6.97003	7.50583	7.27369	7.4392	6.9931	7.09601	7.35734	6.85531	7.50635	6.93502	6.89949	7.14727	6.85215	7.11104	8.09992	7.22927	7.09666	7.43689	7.1017	7.44987	7.52963	7.51345	7.92405	7.52458	7.10311	7.58619	7.62263	7.57899	7.34705	7.44632	7.79293	7.0726	7.70673	6.56736	7.39377	7.42534	7.22977
PYGM	8.30659	8.0418	8.19071	7.6678	8.31053	8.73283	8.92943	8.10238	8.29834	6.45421	6.84108	7.73064	6.92596	7.49316	7.48797	7.44291	7.97999	7.19806	7.80514	6.81411	7.47722	8.37405	7.47384	7.03681	7.01158	7.0606	7.49101	6.4499	6.27288	6.89646	6.74574	6.64085	7.4388	6.81011	6.95298	7.83818	6.81393	7.31741	7.04775	7.27934	6.84864	6.48331	7.62689	7.25527	7.35031	7.75638	7.51614	7.51943
GPR65	4.49286	4.54919	3.95794	5.08311	4.95813	4.32779	4.30974	4.12082	4.69758	5.70677	5.27477	5.18123	5.55533	5.8003	5.79289	5.41785	5.34958	5.63591	4.8794	5.15511	5.18114	4.66479	5.30917	5.457	5.52376	6.26949	5.20019	5.48679	6.02474	5.48143	6.26728	6.02368	5.60996	6.6261	5.60315	4.87771	6.38261	5.10519	5.68077	5.53819	5.41751	6.42876	5.15652	5.98431	4.92555	5.45826	6.22526	5.49761
ADAMTS10	6.3482	6.45326	6.60356	7.0897	6.61459	6.19624	6.70506	6.32262	6.43553	7.59141	7.94015	7.17211	7.59231	7.18528	7.49872	7.18607	7.29157	7.26713	6.9736	6.95586	6.97604	7.0671	7.05409	7.31185	7.23453	7.36058	6.88943	7.07003	7.51041	7.35803	7.69527	6.8053	6.73813	7.14009	7.00843	7.24551	6.96774	7.43963	7.14686	7.30427	7.39865	7.23722	7.34333	6.78548	7.34037	7.1365	6.45833	7.13496
EVI2B	8.03108	8.05278	7.52856	8.80991	9.2012	8.00195	7.42711	7.8878	8.25541	10.0085	9.27238	8.81221	9.2375	9.39045	8.98635	8.98396	9.2294	9.51371	8.84519	8.81275	8.85893	8.23007	8.94544	9.14435	9.35637	9.85703	8.96225	9.09515	9.53916	9.40713	10.0809	9.78496	9.70429	10.2535	9.56702	8.6263	9.62104	9.03428	9.64759	9.34899	9.08183	10.0074	9.1202	9.75849	8.1733	9.52485	9.43167	9.17916
PIK3AP1	5.35679	5.85859	5.12475	6.2131	6.16361	5.50792	5.25238	4.86449	5.75971	7.33033	6.60154	6.03877	6.92411	7.21065	6.78613	6.54709	6.50722	6.44879	6.08769	6.19317	6.06549	6.0127	6.27224	6.18674	6.61341	7.44114	6.48307	6.45455	6.97854	6.66174	6.93406	7.16006	6.55095	7.45925	6.87909	6.32081	7.44614	6.57042	6.90458	6.63593	6.76649	7.43628	6.44062	7.12493	5.55531	6.64374	6.49065	6.33168
CYTH4	6.32525	6.86957	5.86869	7.21002	7.1019	6.38633	5.89041	6.193	6.8402	7.88791	7.74854	7.19124	8.02592	7.95111	7.649	7.61745	7.54224	7.62905	7.04054	7.05449	7.03693	6.83186	7.14958	7.16431	7.64042	8.15598	7.63784	7.55061	7.85959	7.55674	8.14295	8.12458	7.81191	8.63747	7.82501	6.9661	8.03203	7.64541	7.78492	7.57041	7.80328	8.40724	7.48225	7.62157	6.3628	7.84762	7.44902	7.37562
EVI2A	4.47743	4.7382	4.14447	5.14285	5.13384	3.99504	3.91287	4.22591	4.51473	6.37642	5.8067	5.14302	5.56727	5.7628	5.83087	5.33424	5.30589	5.33657	5.02498	5.28503	5.08111	4.9542	4.90558	5.70925	5.94158	6.11816	5.21821	5.53864	6.16063	5.53256	5.91059	6.04622	5.88766	6.52445	5.54962	5.079	6.29336	5.1381	5.39298	5.69855	5.44536	6.17431	5.27951	6.02194	4.31554	5.90174	6.17695	5.5341
LRRK1	6.38293	6.50492	6.11184	6.78527	6.5411	6.10614	6.06727	6.0406	6.452	6.98956	7.09486	6.7686	7.10074	7.22943	6.82125	6.8924	7.05551	6.7567	6.54825	6.90978	6.37795	6.51308	6.76431	6.91904	7.23407	7.17971	6.47664	6.99504	7.31171	6.91206	6.86404	7.29598	6.75391	7.12664	7.00502	6.76282	7.18254	6.93552	7.08099	6.96474	7.05288	7.27288	6.8158	6.97028	6.52784	6.96404	7.02241	6.48314
GPT2	8.05706	7.6172	7.81025	7.57438	7.41536	8.26277	8.14632	8.12828	7.73627	7.17198	7.02679	7.28749	6.88406	6.88866	7.16154	7.07534	7.03991	7.32782	7.56846	6.60686	7.54392	7.7742	6.95441	7.18228	7.1902	6.7739	7.59357	7.29068	7.03596	7.18534	6.69538	6.20794	7.00839	6.88764	7.2576	7.16944	7.06225	6.89078	7.18517	6.72527	6.51687	6.10455	7.32902	6.79384	7.16847	7.26739	7.11118	7.42112
AZGP1	10.0342	7.97698	9.23598	8.74918	9.42382	10.1177	9.74704	9.42533	9.20753	8.25938	6.78639	8.96265	6.46631	7.53299	8.0046	6.74388	7.82526	7.84755	8.10252	8.67144	9.02256	8.97675	8.27585	8.44398	7.47612	7.35266	7.87268	8.17237	6.73049	7.52064	7.04582	7.10843	8.11767	7.5267	8.30018	8.554	7.2759	7.57928	8.35653	7.62258	7.43594	7.82778	7.49678	7.39127	6.72309	8.35236	8.10056	7.63372
BLNK	4.93092	5.21274	4.57879	5.05894	5.6735	4.63797	4.84348	4.61886	5.32328	6.37165	5.90642	5.47831	6.04092	5.55567	6.24813	6.12146	5.65481	5.36967	5.45356	5.56837	5.45104	5.17879	5.47018	5.69685	5.81019	6.14393	5.49681	5.78963	6.09372	6.00489	6.02422	6.15919	5.7188	6.12378	5.83525	5.30556	6.23963	5.72767	5.71338	5.85649	6.02747	6.67583	5.54621	5.70722	5.18307	5.74934	5.73176	5.63869
VAV3	5.02265	5.22591	4.5025	5.31137	5.36582	4.90586	5.27282	4.91117	5.39085	5.67959	5.73755	5.64562	5.78127	6.1864	5.92655	5.45158	5.61758	5.62872	5.22485	5.50337	5.51931	5.27492	5.42115	5.43813	5.76243	5.65214	5.64576	5.89068	5.89897	5.88826	6.18319	6.11213	5.73917	6.15171	5.76764	5.58917	6.15256	5.64033	5.9098	5.8703	6.08057	6.13075	5.73006	5.83265	5.4589	5.76739	5.32937	5.42239
MSC	5.87027	7.1564	7.1968	6.489	6.05554	5.11938	5.92663	5.72508	6.69533	8.05828	7.73031	7.92902	8.535	8.31643	8.61411	7.85321	7.42907	7.5626	7.6087	7.46838	7.80483	6.48539	8.71826	7.39151	7.64149	7.33259	7.93949	7.87719	8.17567	8.07117	8.05492	7.93065	7.33531	7.31944	7.15702	6.89569	7.85191	8.2795	7.07253	7.83475	7.96146	7.9976	7.19546	7.55949	7.81087	7.10554	5.79619	6.8398
RNASE6	5.41465	5.96795	4.71168	5.959	6.32615	5.35298	5.07913	5.34556	5.60958	7.18089	6.85785	6.11581	6.47623	6.5006	6.38323	6.18233	6.4064	6.15412	6.1809	5.71014	5.79054	5.7729	6.04545	6.5181	6.7249	7.18934	6.66348	6.65749	6.85931	6.68647	6.93446	7.08313	6.76025	6.85237	6.64769	6.28232	7.03412	6.28268	6.50496	6.82685	6.87963	7.07323	6.34178	7.36863	5.94837	6.26408	7.05909	6.36229
PTAFR	5.00002	5.59238	5.18447	5.54756	5.67757	5.21244	5.51847	5.59364	5.53862	6.83291	6.02334	6.00637	6.493	6.18599	6.01874	5.80497	5.98689	6.2544	6.07591	6.19089	5.57691	5.58419	5.86382	6.02203	5.94379	6.47784	5.78547	6.17979	6.11992	6.12623	6.44508	6.33248	6.14278	6.79543	6.0636	5.93823	6.24167	5.97049	6.18122	6.02503	6.06322	6.4891	6.01412	6.24903	5.43482	5.92579	6.00788	5.82689
NETO2	3.72571	4.63408	4.24709	4.63282	4.74225	4.28616	4.10017	3.95837	4.51715	5.18138	5.85296	4.96005	5.16256	5.53594	5.08053	5.14283	5.21124	4.75976	5.17687	4.99589	5.06165	4.80282	5.15219	5.01772	4.57563	5.39055	5.14515	5.02334	4.96225	5.08847	5.69154	4.96328	5.28333	5.25493	5.08639	4.72623	5.76088	5.09153	4.92677	6.12112	6.33108	5.32109	5.10738	5.66017	5.08778	4.80875	4.87866	4.81489
GREB1L	6.13501	5.9935	6.09587	5.90618	6.19957	6.2272	6.78669	6.02677	6.60476	5.50093	4.97336	5.9031	4.60743	5.54249	4.95339	5.169	5.44532	5.38612	4.73658	5.6158	5.57942	5.68274	4.97646	5.48076	5.60649	4.38237	5.29212	4.49628	5.1927	5.39745	4.3377	5.02102	5.75797	5.14242	5.97515	5.4325	5.41314	5.13092	5.79563	5.08135	5.19342	4.73372	5.88809	4.99853	5.41351	5.44023	4.7022	5.79267
ALOX5AP	7.40962	8.21469	7.52467	7.92649	8.12835	7.38888	7.75404	7.19778	8.31793	9.22743	8.87103	8.42433	8.95309	8.65615	8.86013	8.91622	8.10632	8.73742	8.09223	8.48266	8.45403	7.9592	8.47445	8.39195	8.99417	8.89839	8.21234	8.50881	8.81111	8.72007	9.2425	9.09782	9.13802	8.37651	8.34035	8.25394	8.86588	8.31225	8.4153	8.77253	8.61994	9.00567	8.24725	8.74316	7.9479	9.09173	9.15538	8.32057
FRMD4B	7.36391	7.93921	7.32249	7.97234	7.90135	7.28	7.10936	6.93203	7.76077	9.04717	8.42783	7.79606	8.72544	8.28936	8.39976	8.16663	8.40967	8.17206	7.93893	8.32476	7.97685	7.94733	7.97528	8.1577	8.48688	8.80898	8.38421	8.58948	8.67907	8.5757	8.59792	8.94784	8.46525	8.56901	8.50722	8.22899	8.73791	8.53825	8.49942	8.41525	8.81082	8.67858	7.93966	8.4981	7.70538	8.4077	9.888	8.1515
FCGR1A	3.96655	4.05431	3.7106	4.57833	4.47245	4.30112	3.56764	3.95722	4.57376	5.02878	5.49266	5.74517	6.21614	6.9809	6.06303	5.80362	6.02208	5.84056	5.34514	4.36382	4.66978	4.46018	5.32945	5.47342	6.10141	6.05982	5.09861	5.22633	5.8751	5.22436	6.8483	6.22529	5.1261	7.35921	5.64122	4.55063	6.77903	5.46063	5.71673	5.72878	5.35735	6.19889	5.39257	5.69886	4.38577	5.27789	5.9079	5.70304
DRAM1	6.46801	6.11659	5.84901	6.4012	5.9064	6.37297	6.08164	5.9164	6.22061	7.12822	6.28481	6.89764	6.87483	7.24572	6.60194	6.89724	6.7182	6.63904	6.59398	6.9753	6.55354	6.52178	6.38591	6.48931	7.26751	7.13637	6.52286	6.69711	6.86618	6.85501	6.8082	7.22106	6.40279	7.07018	7.19647	6.41455	7.32842	6.95705	6.98395	6.94136	6.74383	7.42877	6.70934	6.98699	6.58086	6.89908	6.91634	6.34524
FCGR2B	5.4194	6.4411	5.89375	6.23538	7.1345	6.3476	5.45059	5.09649	5.98491	7.71723	7.34065	6.51425	7.44019	7.06161	7.62567	6.95285	7.30491	7.02818	7.23764	7.04622	6.60422	6.42647	6.95554	7.24265	6.95584	7.21205	7.1261	7.45603	7.48408	7.3166	7.64827	7.68921	6.92143	7.74815	7.73175	6.73568	7.41952	7.29529	7.77351	7.17896	7.33092	7.96044	6.5712	7.4063	6.5914	7.32983	5.5204	6.81709
IQGAP2	6.70769	7.08441	6.56595	7.56253	7.60543	6.87705	6.50702	6.04108	7.11104	8.7966	7.90997	7.53475	8.00272	8.031	7.92855	7.7099	7.95997	7.76894	7.42477	7.61819	7.37211	7.12413	7.34282	7.53524	7.98474	8.81141	7.92927	8.02577	8.43409	8.07115	8.32865	8.62937	8.24386	8.2616	8.33162	7.53536	8.37483	7.85376	8.1825	7.987	8.17326	8.58259	7.71213	8.73462	6.99265	7.90514	7.6468	7.62283
ADH1A	8.9433	8.26359	8.63663	8.5683	8.77342	9.12504	8.69129	8.99603	8.76679	7.88498	8.00667	7.65317	7.74394	7.92296	7.85451	7.95305	7.80596	8.11062	7.99281	8.40644	8.16744	8.23339	8.08374	8.30596	8.38595	7.89346	8.04019	7.7863	8.06098	8.06956	7.39294	7.92596	8.35761	8.00368	8.39996	8.30876	8.20289	7.84133	8.47748	8.42578	7.06909	8.1818	8.29094	7.65304	7.81473	8.03802	8.6812	8.28593
CD209	5.50759	6.37732	5.5185	6.05666	6.65339	5.9729	5.3926	4.34757	5.48281	8.12354	7.11974	6.61516	7.56571	7.41707	7.83711	6.89046	7.32877	6.72438	6.33242	6.33824	6.70664	6.4922	6.64882	6.95297	6.82355	7.59371	6.89956	7.15438	7.13459	7.46678	7.5538	7.42135	6.96251	7.62957	7.19865	6.28361	7.51838	7.1051	7.28282	7.09457	7.4929	7.49465	6.27729	6.39248	5.83402	7.14968	5.90851	6.43418
UTS2D	6.75993	5.36258	5.39462	6.03623	5.34251	7.18247	6.55189	6.75784	6.70368	4.98102	4.24564	4.36002	5.00123	4.99273	4.41249	5.35862	4.39054	5.02793	4.67832	6.17233	5.43811	5.94033	4.35994	5.55197	4.87523	4.40585	5.34907	4.46882	4.75102	4.6525	4.73327	4.72895	5.05241	4.30459	5.0208	5.38242	4.75878	5.7636	5.12854	5.2441	4.93086	4.74213	4.36111	5.35272	5.24814	5.76866	5.52823	5.16271
TLR1	4.67166	5.23432	4.68844	5.52546	5.23943	4.81398	5.19328	5.17197	5.36588	5.89098	6.00036	5.76015	5.99815	6.07864	6.24011	5.7509	5.94095	5.87426	5.76637	5.40092	5.66129	4.9824	5.70949	5.93429	6.23377	6.35183	5.94182	5.80293	6.11962	6.09089	6.54012	6.5483	6.24256	6.86025	6.15587	5.48213	6.4885	5.63117	6.1001	6.06058	5.5274	6.65648	5.9056	6.05676	5.36877	5.81144	6.53205	5.53138
ANKRD53	6.50919	5.47205	5.64166	5.42465	6.85363	6.39874	6.07108	6.70865	5.8308	5.168	5.17378	5.19083	4.91139	5.57003	5.1992	5.10046	5.23525	5.26246	5.67289	6.12441	5.07306	5.97566	5.32448	5.40008	5.07364	4.67994	5.26977	5.11179	4.95944	5.26493	4.67375	4.84023	5.25694	4.31029	5.25029	5.29925	5.43014	5.56937	5.30833	5.54205	4.71035	4.80917	5.26507	5.05362	5.08869	5.04862	5.42183	5.47689
TNMD	8.55467	8.7507	8.13834	9.15702	8.0204	8.22222	8.57598	7.92295	8.88364	9.21126	9.4272	10.3318	9.4993	9.77611	9.61645	10.3213	9.86808	9.65919	10.287	8.83558	9.47452	8.62856	9.09469	9.71604	8.86762	9.39191	10.2318	9.68028	9.46353	9.14668	9.71855	9.00499	9.70557	8.90862	9.54284	8.70616	9.97922	9.67551	9.57074	8.93544	9.19619	8.94976	9.52148	9.93432	9.62008	9.72616	9.31164	9.98558
TM7SF2	8.23312	7.65064	7.89722	7.72176	7.89649	8.58727	8.04756	8.07601	8.16839	6.87609	7.01469	7.56049	6.85271	7.24902	7.25144	7.74585	7.25236	7.763	7.46026	7.44548	7.82068	7.96045	7.39851	7.59487	7.34493	7.13773	7.28148	7.13692	6.68638	7.09346	6.62407	7.02913	7.34906	6.73067	7.26488	7.4113	7.30142	7.66664	7.3193	7.14849	6.71852	6.81622	7.55694	6.8954	7.3226	7.42974	6.63711	7.58341
UCHL1	7.21094	9.40161	8.24487	8.77465	7.65986	6.91671	7.91506	7.82764	8.67289	9.31963	9.67496	9.3458	9.6736	9.17769	9.28872	8.97778	9.3696	9.14995	9.30644	9.12491	8.52401	8.06668	9.31875	8.90375	9.73071	8.6529	9.23338	9.30833	9.85359	9.26611	9.31824	8.99372	8.90488	8.53294	8.93451	9.14118	9.41777	9.47462	8.90956	9.32822	9.23025	8.9134	8.80567	9.43082	9.28667	9.03363	8.54462	9.37539
GPR50	4.81144	5.55528	4.71198	5.22705	5.64658	4.68262	5.88701	5.18642	5.40715	4.22829	3.90919	4.34064	3.9479	5.04023	4.32081	4.50408	4.45226	4.05233	4.5536	4.19679	5.28291	4.63519	4.08659	4.69436	4.47744	4.09241	4.72081	4.26017	3.97429	3.85	4.14859	3.91134	4.93628	3.95506	4.26241	4.17282	4.60638	4.49957	3.93407	4.48551	3.93605	4.24735	4.45151	3.9079	5.18387	4.18471	3.84922	4.83381
MAP3K5	8.35878	7.75696	7.70835	7.69855	8.78105	8.2928	8.297	8.4908	8.16993	7.09395	7.30513	7.35009	7.25803	7.77873	7.3045	6.86743	7.23292	7.21288	7.11796	8.31669	7.66027	7.71373	6.99417	7.64427	7.27078	7.27496	7.62842	7.32165	7.09509	7.37504	7.43679	7.22249	7.84816	7.84575	7.5064	7.36953	7.43987	7.26985	7.45931	7.30826	7.09498	7.41081	6.95695	7.37936	7.3964	7.32174	8.36465	7.50791
CCL3L1	5.26361	5.98276	5.61422	6.4419	5.99653	5.98955	6.044	5.74437	6.2603	8.23233	6.83318	6.37792	6.92411	7.11661	6.52874	7.01729	6.68181	7.01791	6.46169	7.58627	6.63682	6.9527	6.69173	6.28095	6.82945	7.69235	6.508	6.45827	6.48385	6.66914	6.8384	6.94651	6.79491	7.32101	6.98013	6.34734	7.42797	7.53548	7.11266	7.14965	6.9606	7.72877	7.78923	6.94928	6.27894	7.27262	7.0633	6.52648
CD163	5.87833	6.85988	5.5446	7.00813	6.55846	6.31413	5.78258	4.79816	6.09417	7.70767	7.53587	6.94446	7.8634	7.85043	7.64954	7.47631	7.34582	7.29143	6.71345	6.87548	6.79942	6.12229	6.67423	7.03741	8.054	8.34998	7.28825	7.30576	7.81159	7.52161	7.94487	7.85954	7.23457	8.39696	7.90651	6.7802	7.94441	6.91439	7.95301	7.45511	7.43401	8.39643	6.98041	8.11271	6.22044	7.43712	7.2843	7.49271
MRC1	7.54245	8.39678	7.22906	8.0361	8.35531	7.44962	7.4085	6.25938	7.98327	9.32442	9.00626	8.26679	8.86913	8.72931	8.80438	8.46444	8.67629	8.47173	8.19891	8.30717	8.2348	7.98647	8.02072	8.51197	8.87022	9.10405	8.79608	9.12883	9.10963	8.88971	8.909	9.01569	8.60727	9.17834	8.83619	8.17528	9.18606	8.41618	8.9158	8.55287	8.96797	9.06485	8.16232	8.93655	7.64749	8.67264	9.24263	8.43661
CTH	5.66812	4.62658	5.76625	4.64002	5.12407	5.86505	5.06669	5.9089	4.81191	4.28035	4.18276	4.47947	3.98519	4.12417	3.95711	4.18966	4.53504	4.42212	4.53213	4.83944	4.51088	4.89712	4.33731	4.22588	4.38062	4.32647	4.51328	4.19544	4.17836	4.159	4.14968	3.94586	4.819	4.12169	4.0951	4.319	4.36775	3.94477	4.31603	4.37258	4.21594	3.97966	4.45258	4.24784	4.3327	4.53345	6.07008	4.31087
FCGR1B	3.799	4.08363	3.8051	4.68766	4.44896	4.35577	3.59138	3.86472	4.63692	5.11046	5.62873	5.77945	6.34085	7.04661	6.13118	6.06968	6.16319	5.86359	5.42745	4.25798	4.44557	4.30498	5.61166	5.57923	6.25035	6.02857	5.14387	5.12463	5.90496	5.29283	6.95955	6.24984	5.15918	7.42237	5.70903	4.6697	6.85851	5.56278	5.79766	5.72921	5.50078	6.27154	5.4597	5.78872	4.49694	5.29899	6.0141	5.79255
GLIPR1	7.76666	8.71701	7.75671	9.22876	9.13522	8.03002	7.63062	7.7853	8.37227	10.4728	9.54568	8.94722	9.77992	9.66487	9.40147	9.23219	9.39952	9.13181	8.78893	8.96288	8.7391	8.93621	8.96819	9.00901	9.54301	10.505	9.2537	9.3361	9.96069	9.39848	9.89458	10.1347	9.75797	10.0967	10.0684	9.16715	10.1905	9.23808	10.0386	9.66532	9.50181	10.49	9.12441	10.2786	8.43056	9.459	9.29291	9.19591
CD86	4.82029	5.43396	4.95448	5.96959	6.25248	4.96982	4.4631	4.46434	5.23886	7.00952	6.46715	5.84919	6.50282	6.58425	6.26829	6.17082	5.98905	6.14272	5.75637	5.86957	5.82519	5.84947	6.08617	6.15848	6.63936	7.16042	6.10493	5.90825	6.53485	6.2168	6.68736	6.86853	6.19849	6.68256	6.34229	5.61797	6.83002	6.15501	6.4471	6.39271	6.50186	7.28264	5.89002	7.27764	5.18374	6.21741	6.39548	5.85587
STBD1	8.0368	8.03941	7.82392	7.71633	7.80991	8.33517	8.23534	8.12166	7.84487	7.5653	7.07006	7.44964	7.05423	6.97419	7.34915	7.19845	7.12276	7.64187	7.60406	7.44447	7.80155	7.39421	7.76607	7.64921	7.56478	7.06576	7.63978	7.48417	7.00632	7.3306	6.90947	7.09635	7.69412	6.94054	7.29078	7.45157	7.05939	7.27215	7.31755	7.31074	7.06043	6.90765	7.76061	7.5614	7.65569	7.85293	7.13714	7.74943
IL10RA	6.50748	7.30134	6.23851	7.21353	7.67095	7.1936	6.53566	6.12784	6.97348	8.42247	8.13881	7.40327	8.22273	8.18098	8.10075	7.55881	8.09958	7.83727	7.80376	7.04081	7.59626	6.7149	7.43169	7.76825	7.8444	8.45115	7.73081	7.83255	8.13086	8.08917	8.48952	8.3579	7.94899	8.61338	8.10872	7.59131	8.36723	7.77622	8.12175	7.80281	8.27326	8.53463	7.88838	8.21707	6.71534	7.8159	7.67513	7.8715
GRAMD1B	4.77611	5.05027	4.45422	4.63138	4.75729	4.55273	4.33373	4.37147	4.37284	5.10136	5.29756	4.85495	5.54544	5.72627	5.12437	5.17467	5.37787	5.07024	5.13891	4.98737	5.04834	4.54909	4.95026	5.33095	4.95619	5.32843	5.23401	5.05942	5.0123	5.37088	5.17187	5.20424	4.9939	5.37462	5.48692	5.10355	5.28897	5.05703	5.50372	4.82255	5.61404	5.80444	5.25469	5.22157	4.799	5.19358	4.85777	5.03323
CIDEA	9.43718	8.10019	8.09125	8.51961	9.17746	9.57505	8.83505	9.50767	8.39322	7.89557	6.31136	6.87139	6.2035	6.22197	6.8175	6.95149	6.9435	7.48152	7.53034	8.81456	7.37551	7.96015	7.62531	7.91186	6.94046	7.03754	7.00578	7.51091	7.52068	7.67077	5.87985	7.64829	7.85385	7.15693	7.96927	8.34901	6.96434	7.47655	7.8866	7.66472	7.09331	7.28355	7.93827	7.27388	6.33523	7.75861	8.69722	7.87374
TWIST1	9.01638	8.38522	8.78007	8.29927	8.71177	9.17742	8.87162	9.07322	8.15584	7.82383	7.76576	7.90275	7.46405	7.60019	8.08234	7.73462	7.89528	7.80448	7.73651	8.15952	7.90622	8.36008	8.35057	7.99596	7.85055	7.6297	7.89349	7.60525	7.53287	7.72411	7.29164	7.71027	7.92198	7.30294	7.76649	8.11635	7.47122	7.97955	7.80788	7.86828	7.5702	7.74937	7.82633	7.32426	8.12749	7.92776	5.57347	8.03721
C12orf62	8.83724	8.5244	8.3134	8.00619	8.83711	9.1264	7.97858	9.08157	8.5768	7.25794	7.84722	7.98924	7.8559	7.95192	7.57457	7.95319	8.00755	7.9641	8.34941	7.96153	8.27711	7.98852	7.86238	8.02281	7.92052	7.95903	8.00694	7.9296	8.29771	8.09364	7.69309	7.63136	7.85816	7.63563	8.11854	7.91135	7.57386	7.6787	8.1792	8.02685	8.06641	7.47648	7.99316	7.79552	7.64757	8.07946	8.59234	8.02205
NCKAP1L	5.58311	6.37926	5.32139	6.82763	6.75804	5.58282	5.4288	5.30502	6.08145	8.02788	7.27177	6.65573	7.44131	7.50798	7.53377	6.96649	7.14471	6.98542	6.56343	6.46937	6.52603	6.07427	6.52649	6.8541	7.41703	8.24639	7.12489	7.15455	7.79006	7.31287	7.68248	7.96772	7.44621	7.93762	7.65855	6.75355	7.96034	6.81981	7.63263	7.19215	7.51725	7.99512	6.72741	7.97947	5.92661	7.09964	6.9697	6.77989
ARRB2	7.1497	7.53704	6.88995	7.95722	8.08174	7.58639	6.96443	7.12353	7.65721	9.77121	8.4367	7.93694	8.57946	8.62604	8.45056	8.31391	8.43218	8.44736	8.05729	8.03028	7.87205	7.75105	8.07112	8.19062	8.47637	9.13529	8.28074	8.18485	8.74722	8.46717	9.0239	8.95551	8.68891	9.22175	8.66033	7.90836	8.9297	8.24014	8.67015	8.36205	8.46191	9.02074	8.21825	8.76619	7.40698	8.4782	8.22695	8.14298
SERINC2	5.65808	6.65114	5.83872	5.6581	5.83182	5.69783	5.51733	5.7874	5.69548	7.52843	6.39159	6.63357	6.8262	6.93934	6.66643	7.12512	6.7948	6.41189	6.66228	6.08405	6.39674	6.57418	6.60611	6.70227	6.44635	6.46581	6.53514	6.30211	7.12415	6.406	6.25325	6.7926	6.71235	6.29305	6.86617	6.36538	6.80734	6.40974	7.036	6.49328	6.69818	7.56221	6.50403	6.8261	6.37789	6.62364	5.79082	6.04425
NPC1L1	5.07191	5.21418	5.08675	4.27728	5.56999	5.26244	5.20593	4.83124	4.57098	4.47006	4.0792	4.17187	4.30071	4.32573	3.79499	4.3084	4.21412	4.48349	4.24293	4.17591	5.01435	4.20971	4.23477	4.70683	3.98807	4.0434	4.36987	4.13036	4.14303	4.10092	4.17814	3.98426	5.3831	3.8895	4.59446	3.99551	3.78972	4.5832	4.51598	4.22166	4.19441	4.40558	4.32541	4.07657	4.22022	4.30305	3.65582	4.18637
TTLL7	8.17968	8.04768	8.08777	8.09036	8.03016	7.7703	8.15527	8.43449	7.85654	7.17705	7.15357	7.38924	7.57898	7.41322	8.19841	7.39764	7.7368	7.33952	7.42174	7.88014	7.57496	7.4247	7.55272	7.65482	7.32064	7.38169	7.69662	7.40868	7.42445	7.68269	7.28049	6.99094	7.89341	6.7248	6.89373	7.43739	7.36438	7.5429	6.9922	7.08484	7.425	6.67359	7.36873	7.19396	7.62842	7.62936	7.62757	7.48821
CISH	8.07391	6.058	7.41017	6.42427	8.22248	7.08978	8.64155	7.30812	6.56427	6.47636	5.66586	5.94951	5.60863	6.48289	7.28581	5.9434	6.76537	6.29131	5.9105	7.15879	5.85527	6.77854	5.90527	6.16923	6.28725	5.87737	5.89307	5.66621	5.28392	5.87429	5.61704	5.7827	6.93709	5.99169	6.13839	6.60459	5.6866	6.21385	5.89161	6.14177	5.60501	6.05366	5.86378	5.84301	6.01792	5.96902	5.93774	5.9132
AMPD3	5.36315	5.68518	5.2725	5.74809	5.45854	4.47164	5.69473	4.95732	5.77031	6.45491	6.73067	6.44035	6.74379	6.53501	6.62692	6.17635	6.40043	6.15989	5.83491	5.782	5.56707	5.73875	5.87532	5.73713	6.011	6.16127	6.16592	5.91988	6.51227	6.27343	6.6421	6.17296	5.93552	6.12923	5.99794	5.76467	6.27357	6.19148	6.02877	6.16858	5.97828	6.18402	5.97724	6.36234	5.81069	5.95408	5.68236	5.93805
AIF1	6.00615	6.28519	5.87396	6.53196	6.5117	5.93334	6.10853	5.61574	6.15134	7.44667	7.13776	6.55674	7.02481	7.12591	7.33176	6.96378	6.85287	6.68054	6.43678	6.46328	6.48144	6.17051	6.51105	6.76405	7.08533	7.30869	7.04146	6.55946	7.36213	6.99344	7.34528	7.34936	6.86571	7.6032	7.23327	6.62889	7.51057	6.58947	7.02479	6.98617	7.23923	7.42177	6.55202	7.0483	6.02424	6.99777	7.08098	6.99852
PTPN6	5.78048	6.02887	5.4862	6.34094	6.61187	5.83043	5.48517	5.91511	6.04146	7.58976	6.83427	6.3534	6.95031	7.09138	7.00739	6.82896	6.83757	7.19804	6.34321	6.38237	6.58575	6.13734	6.53169	6.67663	6.67945	7.77897	6.92926	6.69311	7.24582	6.96532	7.33443	7.25487	7.10965	7.90911	7.10365	6.2392	7.3543	6.67433	7.15915	6.67059	6.75028	7.44055	6.73203	7.36472	6.0111	6.9847	6.6606	6.64156
ESR2	6.55052	6.49814	6.68479	6.09371	6.16144	6.65667	6.70187	6.28066	6.63302	5.573	5.4599	6.14609	5.61826	5.90624	6.13232	5.54532	6.36646	6.14465	6.17733	5.63136	6.04699	6.32857	5.66769	5.8589	5.54903	5.5932	5.96223	5.70087	5.58643	5.83473	5.51104	5.14799	5.89218	5.16216	5.40061	5.83498	5.42976	5.92974	5.4453	5.5592	5.4394	5.44652	5.85712	5.39174	5.78328	5.64724	4.36418	5.7635
HLA-DRB4	10.4921	10.7305	10.7759	10.8365	10.4382	10.4468	10.0802	10.4435	10.4476	10.9851	11.1498	11.256	11.1915	11.1561	11.2273	10.6593	11.1672	11.1918	11.32	11.119	11.0297	10.879	10.6328	11.0073	11.4447	11.2013	11.2041	11.2442	11.3591	11.2295	11.3579	11.3015	10.9681	11.2813	11.3831	10.6517	11.7428	10.8316	11.2736	11.2655	11.378	11.0308	10.8913	11.1547	10.3362	11.2522	10.6815	11.1071
KCNJ5	5.05198	5.52003	5.07306	5.36922	5.56306	5.03168	4.86986	4.77241	5.31202	6.71353	6.00287	5.73256	6.17745	5.90221	6.21671	5.69355	5.56036	5.4083	5.58988	5.8008	5.82644	5.31451	5.55377	5.74704	5.81423	6.62742	6.00689	6.01478	6.13545	5.80937	5.8098	6.52031	6.00511	6.25207	6.2617	5.54169	6.15502	5.85845	6.11102	6.1859	6.17586	6.37811	5.76478	6.24493	5.30492	6.19914	5.46495	5.59875
OR7E13P	6.37616	6.52788	5.92136	6.30228	6.38325	6.75096	7.16505	6.61651	6.48954	4.98779	5.92373	5.77432	5.11802	5.48242	5.81204	5.74212	5.62593	5.73324	4.86137	5.739	5.55109	6.23385	5.39769	5.43514	6.00715	5.77674	5.36446	5.95357	6.37443	5.77303	5.19297	6.14207	5.50909	4.81259	5.58174	6.29007	5.19678	6.05096	5.50823	6.07436	5.88127	5.85106	5.8931	5.33828	5.92299	5.31503	5.72815	5.87451
CCL13	3.87983	4.57681	3.87272	4.53721	4.34532	4.41345	3.67055	3.99984	4.13491	6.04884	5.08218	5.33807	5.52117	5.43444	5.62016	5.19348	4.92868	5.24726	4.43775	4.9806	4.17976	4.44252	4.58754	5.00221	5.33061	4.91661	5.14782	5.01198	5.38875	5.63135	6.09176	6.25345	5.17465	5.68799	4.99768	4.8474	6.14386	5.6806	5.20954	5.98428	5.30704	5.1102	5.1507	5.81357	4.91412	4.65665	4.33928	5.33331
PKD1L2	8.31444	7.2797	6.69253	7.56255	7.6344	8.2784	8.10592	7.58822	7.34326	6.07035	6.81124	6.72146	6.29237	6.77217	6.22669	6.3234	6.87908	6.75097	7.18418	6.69122	6.53884	7.47509	6.75481	6.75497	6.30163	5.97457	6.23698	6.38253	6.23503	6.93267	5.78122	6.63342	6.93306	6.52933	7.20504	6.95011	6.15246	6.58125	7.10651	6.86104	7.26453	6.01235	7.37599	6.2191	6.62531	7.19262	5.99643	7.06309
TLL1	5.87203	5.62721	5.63632	5.97152	5.22771	5.14799	5.27726	5.74289	4.79021	6.17174	6.8675	6.45233	6.89934	6.26719	5.80525	6.08248	6.14021	6.32262	6.34272	6.34488	6.31635	5.84855	6.17229	6.02673	6.05918	6.26855	5.9586	7.14854	6.28059	6.16916	6.73134	6.40552	5.43163	6.71259	5.99694	5.78198	6.55536	6.60814	5.94105	6.03072	6.49538	5.86027	6.3414	6.46395	6.37201	6.17215	6.02235	6.37302
C21orf81	6.17225	5.80233	6.12343	5.43574	6.08147	6.95285	6.76843	6.17298	7.76065	5.93856	5.10985	5.76415	4.92214	5.26728	4.6872	4.89429	5.12858	4.89396	5.21236	5.0697	5.48813	5.33233	5.57569	5.79101	5.21107	5.77904	4.743	5.48295	4.65767	4.90641	4.459	5.10508	6.12	5.1188	5.64118	6.20296	4.99207	4.3387	5.61307	5.75311	5.09737	5.39359	5.18759	5.47665	4.9726	5.033	5.77957	5.05099
CD33	6.1247	6.30971	5.80232	6.68433	6.67318	5.95522	5.66563	5.65177	6.17706	7.37838	7.18167	6.58831	7.3738	7.37881	7.38374	6.93244	6.88024	6.70693	6.4967	6.69143	6.40817	6.54999	6.73466	6.82535	7.1333	7.47692	7.0149	6.77516	7.36656	7.1542	7.2318	7.64268	6.87904	7.43283	7.14583	6.66341	7.55544	6.77128	7.25901	6.90407	7.15032	7.49186	6.59954	7.37568	6.15684	6.68563	6.21645	6.69175
NOX4	5.81354	6.25679	6.64585	6.31339	5.97304	5.7772	5.568	6.11189	6.99314	6.56861	6.73398	6.93522	6.90076	6.40002	7.12977	6.46668	6.51322	7.10317	7.07075	7.51524	6.9021	6.67737	6.50809	7.21112	7.36834	7.21308	6.71834	7.40633	7.42276	7.42401	7.0238	7.09587	6.69081	7.52423	7.09766	6.9429	7.64886	7.21083	7.16921	6.72521	7.33166	7.63439	7.69751	7.09551	7.02421	7.0026	6.27658	6.63475
MPZL2	4.87277	5.13051	5.22885	5.1727	4.86682	5.53492	4.73849	4.93159	5.07995	5.92898	6.32933	5.82217	7.57044	6.55556	6.10064	5.62387	6.06549	6.52397	6.94634	6.42938	5.76548	5.57267	6.31761	6.44708	6.24162	5.99603	5.86883	6.40898	5.8691	7.18383	6.63386	6.02735	4.58817	6.7476	5.78122	5.98158	6.24281	6.41039	5.94021	6.47227	6.36231	5.79765	5.35476	6.06072	6.05526	5.38067	6.79099	6.07878
SAMHD1	8.32344	8.76679	8.5777	8.90012	8.89594	8.41867	8.07696	8.43534	8.42576	9.97671	9.22996	9.0726	9.31496	9.53739	9.31004	9.06293	9.12517	8.99151	8.48851	9.26725	8.67633	8.87698	8.73695	8.94324	9.2004	9.74346	9.32542	9.27316	9.61321	9.36018	9.43683	9.5355	9.15895	9.71325	9.5389	9.06354	9.78787	8.96939	9.44786	9.17503	9.37852	9.65478	9.36823	9.79094	8.7442	9.17368	9.28231	8.97742
TFEC	4.6833	5.66011	4.51453	6.04481	5.81082	4.79485	4.95165	4.53732	5.36587	6.95888	6.28568	5.84833	6.5081	6.40559	6.59455	5.9868	6.10753	5.98122	5.98934	5.85935	5.62453	5.27397	5.75033	5.91097	6.1482	7.06906	6.18091	6.27007	6.66746	5.95663	6.16444	6.74294	6.29209	6.4522	6.3037	5.58415	6.7701	5.953	6.40655	6.51376	6.22195	6.83774	5.67082	6.97827	5.22714	6.28881	5.88316	6.03391
C22orf9	7.05866	7.34668	7.0424	7.54415	7.19267	6.70054	6.73135	6.92098	7.17591	8.65881	8.11275	7.41455	7.92545	7.94372	7.9699	7.96986	7.90286	7.72481	7.59521	7.48175	7.58727	7.28537	7.8908	7.477	7.84183	8.59262	7.6614	7.96992	8.3293	7.93942	7.73031	8.30097	7.78747	8.14075	7.93946	7.66078	8.43784	7.69048	7.9809	7.89411	8.03061	8.49459	7.63218	8.21413	7.51534	7.57261	7.01088	7.33902
IL2RB	4.58807	4.76021	4.92128	4.75864	4.92078	4.68215	4.69903	4.72993	4.86625	4.76839	5.83303	5.6215	5.58378	5.95438	5.49644	5.63026	5.79526	5.44809	5.26222	5.2921	6.0065	5.23438	5.46343	5.87417	5.16086	5.59717	5.50283	5.13162	5.19135	5.7817	5.73979	5.21634	5.50909	6.5203	5.46421	4.85031	5.8758	5.43033	5.58884	5.22049	5.20102	5.99237	5.32691	5.26854	4.92982	5.61575	5.38444	5.24962
PKP2	7.85228	5.99078	8.22231	6.82703	6.99339	8.67599	7.7067	8.31066	6.30638	6.22473	5.97561	7.42876	4.81928	6.33152	4.23917	5.6297	4.97839	5.52053	5.53005	5.33666	4.90603	5.3132	5.89383	6.05083	5.63016	5.6034	5.87269	4.90498	6.19848	5.50474	5.01299	4.80233	6.70524	5.21111	6.06768	6.46296	5.98351	5.35384	5.92323	5.20178	4.70609	4.73792	6.06279	5.41789	6.8627	5.84327	7.923	5.11934
ADCY7	5.66273	6.64522	6.15071	6.52418	6.53554	5.88386	6.33511	6.23463	6.63774	7.02791	7.14035	6.75567	7.23264	6.9734	7.31824	7.00122	7.02929	6.89587	6.89055	6.41954	6.48202	6.5702	6.59295	6.58965	6.67999	7.23132	6.96155	6.96621	7.06312	6.93187	7.21438	6.90343	6.78101	7.01552	6.95088	6.53213	7.09261	6.59197	6.95783	6.77279	7.20673	7.10454	6.76921	6.9494	6.69446	6.89791	6.31941	6.84765
MSTO1	7.42405	7.82521	7.61392	7.74072	6.84338	6.88079	6.99449	6.91418	7.22113	8.20672	8.61277	7.79695	8.36256	8.37905	8.47533	8.37943	7.60306	8.40526	8.23465	7.78236	8.47739	8.05833	8.19346	7.81297	8.24928	8.0771	7.70372	7.84215	8.27969	7.93727	8.25928	8.24945	7.37271	8.00781	8.32793	7.97632	7.37411	8.77102	8.35471	8.05129	8.15839	7.73298	8.03209	7.73278	7.7608	7.68507	7.34345	8.15541
DOK2	5.005	5.54011	4.97123	5.90581	5.95952	5.29681	4.66433	5.03182	5.30922	7.07834	6.2103	5.86196	6.33059	6.7138	6.51808	6.1416	6.16746	6.14182	5.8192	5.60168	5.77235	5.61076	5.90102	5.90506	6.30404	6.93173	6.23878	6.0552	6.64658	6.27102	6.66953	6.67979	6.1928	6.63856	6.39979	5.81907	6.95442	6.00463	6.52082	6.13637	6.36782	6.96068	6.22392	5.95075	5.44405	6.3316	5.56408	5.84379
LGMN	10.0988	10.5591	9.98776	10.4362	10.7172	10.318	9.99386	9.94826	10.1249	11.5398	11.2114	10.5886	11.1493	11.236	11.0208	10.7534	11.075	10.8052	10.6214	10.6039	10.5043	10.5906	10.6491	10.7465	11.0724	11.2335	10.7339	11.0214	11.2383	11.1817	11.1722	11.1847	10.8686	11.2692	11.1212	10.6425	11.2077	10.9528	11.1735	10.9914	11.1941	11.3306	10.5478	11.1081	10.0433	11.1657	10.4563	10.5198
P2RY13	6.37346	6.34338	5.60207	7.16389	6.98669	6.58313	6.3873	5.87692	6.45484	7.42979	7.56747	7.16965	7.31015	7.44055	6.74829	7.81406	7.55381	7.54033	6.74705	7.055	7.48097	6.80578	7.28145	7.61138	7.46456	7.88081	7.29627	7.38315	7.37312	7.62173	8.18911	7.23822	7.72853	8.03759	7.10688	6.52274	7.69643	7.00085	7.07341	7.65839	7.10787	7.37545	7.18022	7.63239	6.3422	7.46706	8.28794	7.11739
LILRB5	5.81392	6.39578	5.55638	6.45514	6.59474	6.09559	5.93003	5.87073	6.4085	8.068	7.05081	6.51031	7.42711	7.09798	7.60461	7.16635	7.15085	6.7535	6.63843	6.79572	6.3727	6.4034	6.66725	6.69897	7.15928	7.40857	7.06634	6.92501	7.59249	7.19935	7.27964	7.44657	7.03015	7.07937	7.40415	6.7132	7.52324	7.11364	7.53705	6.9335	7.35975	7.71792	6.64344	7.02684	5.95221	7.09981	6.53883	6.67712
CYSLTR1	6.40369	6.20705	6.42907	6.71918	6.34633	5.71902	5.98288	6.6139	6.44645	6.60488	7.12685	7.1401	7.17532	6.96716	6.5709	7.10115	6.84604	6.85704	7.00175	6.91694	6.88765	6.45123	6.82713	6.46379	6.81379	7.19118	6.75066	7.39248	6.83054	6.71245	7.30854	7.08038	6.70092	7.36319	6.92736	6.48511	7.31385	7.15661	6.80207	6.57709	6.89381	7.39791	6.72168	7.03296	6.6223	6.88732	6.99017	7.12849
SYK	5.37913	5.78639	5.24812	6.41999	6.29149	5.36889	5.21054	5.41048	5.79568	7.05756	6.7454	6.257	6.81736	6.78644	6.96135	6.2458	6.51208	6.41007	5.99634	6.33899	6.04038	5.75154	6.31007	6.28158	6.66539	7.1815	6.65685	6.45932	7.04236	6.41333	6.92017	7.23861	6.75492	7.38533	6.60533	6.3393	7.17664	6.30069	6.88489	6.52041	6.58015	7.21235	6.33017	7.00443	5.67945	6.40739	6.21219	6.22761
BCAT1	5.13634	5.74142	5.36605	6.13002	5.75071	5.25338	5.23496	5.27222	5.55819	7.12791	6.54627	6.27872	6.95547	6.62542	6.48701	5.768	6.59796	6.3905	5.51432	6.30325	5.76377	5.9075	6.2379	6.03571	6.48469	7.68236	6.31455	6.07162	6.9538	6.90951	6.8851	7.26133	6.38972	7.02028	6.67592	5.99632	7.05067	6.46954	6.7925	6.65489	6.41192	7.27261	6.00625	7.3092	5.99694	6.62808	6.68544	5.93533
RGS22	6.83859	6.49553	6.33297	6.89077	6.49939	6.24639	6.96857	6.94056	6.50168	5.33721	5.74976	5.99239	5.57013	6.23199	6.16792	5.70345	6.01516	5.79549	5.6792	6.77805	5.7663	6.44412	5.77847	6.24568	6.48659	5.62552	6.07017	5.90932	6.14369	6.09699	5.76152	5.70863	5.9593	5.35485	5.88535	6.17412	5.99057	5.71007	5.88219	6.12907	5.76322	5.34368	6.15369	5.60526	6.3993	6.19492	5.703	6.27077
C5AR1	5.7448	6.80023	6.58254	6.7831	6.8298	6.30627	5.5185	6.36271	6.85448	9.4102	7.48909	6.93826	7.70274	8.07891	7.74088	7.45714	7.42978	8.16566	6.95764	8.098	7.2969	7.01423	7.36994	7.02441	7.29934	8.79253	7.52813	6.95561	7.81869	7.69602	8.25489	7.84701	8.19385	8.81342	7.89673	6.44659	8.42578	7.90586	8.03888	7.28957	7.1588	8.56395	7.74868	8.28955	6.9393	7.65345	8.36388	7.5197
LDHD	7.86149	7.49968	8.22424	7.25521	7.92839	8.32337	8.18199	7.80476	7.73641	7.06723	6.98134	7.41941	7.03594	6.94587	7.22627	7.18298	7.19045	7.45568	7.7605	6.22963	7.65192	7.80413	7.48615	7.69833	7.06807	6.57274	7.52015	7.34328	6.7859	7.05924	6.81121	6.52748	7.03362	6.64168	7.28951	7.07266	6.81614	7.08037	7.2522	6.74639	6.83678	6.64706	7.07283	6.65585	7.25283	7.14886	6.90866	7.09744
CD4	6.63758	6.86597	6.73878	7.23248	7.23691	6.79208	6.7191	5.95471	6.59112	8.68384	7.93506	7.15506	7.91238	7.95563	7.70908	7.30704	7.78731	7.41815	7.08835	7.11433	7.11944	6.90334	7.17521	7.53322	7.64726	8.14548	7.6148	7.75451	8.06991	7.94131	7.93965	8.12139	7.53702	7.97616	7.92377	7.35494	8.09001	7.71663	7.89692	7.658	7.84064	8.25375	7.16044	7.81693	6.62347	7.65198	7.33251	7.55475
OSBPL3	4.69394	4.52058	3.91342	5.06099	4.9006	4.50973	4.55143	4.32021	4.60225	5.48	5.71608	5.27424	5.47485	5.44497	5.43769	5.35849	5.35841	4.68523	5.04355	4.92037	4.80869	4.80258	4.75427	4.9961	5.33444	5.80496	5.10869	5.2861	5.83537	5.42162	5.2932	5.75599	5.29385	5.62545	5.31623	5.03948	5.74045	5.31885	5.28582	5.23355	5.53746	5.7782	4.863	5.80574	4.59015	5.3543	5.14479	5.06327
SRGN	9.25745	9.90915	9.41546	9.76473	9.55683	9.63533	8.88306	9.27779	9.64585	10.4782	10.038	9.83943	9.95235	10.4333	9.47816	10.006	10.0291	10.5158	9.90764	10.1718	9.98974	9.86868	10.0694	10.018	10.0974	10.4894	9.91492	9.72419	10.3301	10.3797	10.7273	10.2824	10.2946	10.9543	10.1184	9.80881	10.5926	10.1814	10.0974	10.043	9.8507	10.5149	10.2814	10.3598	9.65732	10.3698	10.7581	10.3852
TMEM106A	6.72313	7.01901	6.61038	6.88693	7.14877	6.90696	6.66908	6.50173	6.92365	7.97753	7.35846	7.04054	7.70367	7.40526	7.83376	7.26776	7.45946	7.33734	7.0994	7.26683	7.10192	7.23538	7.19743	7.43643	7.47742	8.05219	7.29336	7.3393	7.63191	7.29298	7.60916	7.78137	7.34164	7.76018	7.55693	7.20984	7.66722	7.22251	7.61499	7.47139	7.74138	8.21373	7.03393	7.31576	7.07673	7.30504	7.14	7.06072
PLAG1	4.85312	3.48244	4.57377	4.90512	4.59223	4.77344	4.47542	5.40452	4.91102	3.57045	4.1841	3.74311	4.00486	3.07317	3.61581	3.72246	3.39827	3.93344	4.13162	3.77332	3.77237	4.30411	3.51794	3.8642	3.73308	3.94034	4.36715	3.92256	3.1125	3.81263	3.68279	3.79605	4.13247	4.33276	3.91769	4.42761	3.53498	4.08823	3.70927	3.8773	3.95597	3.89615	4.17733	3.66887	3.91863	3.38876	4.5898	3.41958
NPL	5.38826	5.53669	5.33502	6.20908	6.04416	5.53054	4.83571	5.13791	5.66211	7.76571	6.92498	6.27853	7.10728	6.77736	6.88556	6.37373	6.38889	6.27674	6.21519	6.2437	5.89199	5.6514	6.27213	6.30664	6.67545	7.89441	6.37349	6.57929	7.26459	6.76939	6.90344	7.59629	6.79397	7.4949	7.42448	6.35564	7.20906	6.61187	7.48452	6.92908	6.75901	7.58763	5.97653	7.49329	5.64631	6.50605	6.3383	6.25627
TSHR	3.68129	4.42729	4.37959	3.72915	5.12022	3.98606	4.63511	5.74535	3.47845	3.20315	3.94311	3.37019	3.95522	3.92071	3.20072	3.5266	3.50992	3.35807	3.40609	3.07674	3.48729	3.40544	3.64288	3.37978	3.21573	3.60808	4.30803	3.49686	3.455	3.36001	3.90275	3.45986	3.43768	3.9292	3.63261	3.53949	3.67904	3.50075	3.36958	3.30653	3.41288	3.46564	3.27965	3.45601	3.86405	3.34008	3.3128	3.30865
HMOX1	6.59787	6.6353	7.8483	7.00754	7.02556	6.5801	6.4179	5.99738	6.68825	9.2118	7.61938	7.6742	8.19513	8.43557	8.07817	7.63579	7.60806	7.35892	7.79038	8.78678	7.28742	7.64645	7.95796	7.38689	7.39626	7.91246	7.66715	7.53076	8.01944	7.75937	7.65651	7.7847	7.40407	7.81099	7.92863	7.08024	8.20024	8.02983	7.86248	7.95501	7.60623	7.7394	7.17948	7.80354	7.84832	7.56267	6.6379	7.30706
TNFSF8	6.24305	6.69233	6.13478	6.79729	7.04787	6.36964	6.28522	5.84852	6.43462	7.90982	7.4684	6.87727	7.28124	7.55951	7.32745	7.27182	7.22257	7.04711	6.96032	6.69193	6.99794	6.37115	7.11388	7.13704	7.39667	7.71411	6.69156	7.20509	7.45003	7.4564	7.882	7.86262	7.36981	7.95723	7.30083	6.89633	7.69422	7.11453	7.47213	7.29601	7.13169	7.99528	7.03097	7.49597	6.46055	7.23737	7.12249	6.88151
HRH1	4.59092	5.0287	4.82554	5.0028	4.87862	4.80247	4.42423	4.55915	5.28962	5.81585	5.71489	5.27462	6.05265	5.30967	5.91896	4.99597	5.44548	5.49899	5.20843	5.48262	4.96295	5.33506	5.16305	4.85227	5.58948	5.54618	5.45289	5.98267	5.69407	6.06	5.64722	6.29586	5.52864	5.75696	5.85129	5.26961	5.7703	5.95781	5.65984	5.50796	5.90235	6.23693	5.47907	5.21795	5.29741	5.44323	5.02769	5.38077
SIGLEC1	6.06406	6.67249	5.92751	6.5619	7.21375	6.67888	5.80438	5.80683	6.51363	8.15248	7.76239	7.01867	7.93346	7.77488	7.98914	7.17568	7.43294	7.07452	6.95019	6.65171	6.77722	6.60186	6.76647	7.14105	7.44223	7.72559	6.95784	7.34763	7.33206	7.62675	7.54378	7.81765	7.21789	7.76906	7.5149	6.94304	7.74876	7.06651	7.49321	7.18775	8.01997	7.80332	7.33355	7.16107	6.14464	7.40473	6.91084	7.37141
LPIN1	9.32601	9.04759	9.6168	8.82531	8.93853	9.85922	9.90433	9.3755	9.10757	7.94957	8.3178	8.56559	8.4155	8.66193	8.71015	9.03951	8.88196	8.66729	9.12538	8.30036	9.01192	8.38027	9.09823	8.80665	8.4551	8.3465	8.60844	7.87273	8.32332	8.35832	8.46886	8.36566	8.99666	8.13788	8.14429	8.73439	8.31848	8.4081	8.25141	8.32052	8.34305	8.26187	8.35037	8.52002	9.51636	9.16602	7.84333	8.45221
TNC	4.25908	6.77979	4.6184	4.78754	4.63794	5.61394	3.84647	4.04263	4.59178	7.65424	6.98334	5.50037	6.13384	7.43261	6.55537	6.4887	6.55295	5.69243	6.85718	5.84539	5.14425	5.33103	6.16775	5.79032	6.2278	7.64744	6.02982	6.07107	6.45707	6.46119	7.18332	7.54613	5.86148	7.09906	7.1783	5.80125	7.08823	6.39257	7.31833	6.50486	7.47888	8.38811	6.55553	6.98083	6.13063	5.75962	5.09034	5.92101
WDR86	6.29454	5.3346	5.27558	5.02441	6.23363	6.00084	5.99247	5.8316	6.05173	5.17756	5.04776	4.83125	4.93958	5.12846	5.19926	5.31611	5.00191	5.3025	5.19283	5.42488	4.93987	5.98744	5.42512	5.60952	5.11031	4.95863	5.17298	5.12036	4.78685	5.05294	4.93775	4.88938	4.83053	5.09551	5.44778	5.10202	4.91791	4.71304	5.27367	5.5176	5.08936	5.11118	5.3346	4.97156	4.81779	5.25935	5.25337	5.19127
CXCL16	5.97142	6.64813	6.03101	7.15089	6.59078	6.18616	5.80901	5.55029	6.45067	8.61145	7.47878	6.8273	7.47008	7.683	6.85058	7.08436	7.21332	6.95229	6.67425	7.36723	6.66069	6.89447	7.01399	6.96472	7.37648	8.51566	6.87609	7.10034	7.7296	7.38781	7.45674	8.04679	7.47979	7.54245	7.87614	7.08998	7.96555	7.50331	7.92249	7.33284	7.14533	8.13039	6.80915	8.08779	6.36403	7.11324	7.9257	6.89844
PLCB2	5.09491	5.46055	4.8579	5.97243	6.03642	5.38849	5.17137	5.35057	5.54697	6.61007	6.33217	5.86162	6.3259	6.35924	6.54615	6.07557	6.33852	6.47938	5.97168	5.80493	5.94844	5.68513	5.94226	6.28172	5.86477	7.1611	6.1394	6.03608	6.5939	6.40755	6.72309	6.75807	6.54737	7.37016	6.52704	5.79381	6.88513	5.91293	6.5545	6.29026	6.61967	6.95901	6.1881	6.76244	5.29419	6.46228	6.07409	6.19976
LILRB2	4.75133	5.35092	4.80773	5.48659	5.85021	5.33579	4.59936	5.22166	5.53806	6.86806	6.01289	5.70717	6.27107	7.02144	6.51901	6.1616	5.99582	6.01929	5.70869	5.60463	5.76484	5.43158	5.90518	5.59096	6.01097	6.40491	6.11548	5.67249	6.72659	5.91728	6.68235	6.55591	6.11036	7.15662	6.24568	5.71166	6.63717	5.87918	6.28309	5.98962	6.28075	6.97017	6.3668	6.24906	5.38934	6.26202	5.64079	6.17153
LSS	8.49041	8.38123	8.86419	8.38646	8.43545	8.80478	8.83055	8.82669	8.36588	7.48206	7.96208	8.26659	7.82487	8.17225	7.96703	8.27345	8.16643	8.08323	8.11848	8.22334	8.41114	8.09084	8.36636	8.31327	8.18777	7.82923	8.01081	7.59953	7.76541	7.92099	7.80134	7.92443	8.50715	7.57183	7.91668	8.01265	7.85657	8.07032	7.82257	7.82517	7.79936	7.66827	8.14969	7.70119	8.8545	8.1806	7.49386	7.89368
CR1	3.57912	4.37691	4.08943	4.58887	4.92173	3.86987	4.3469	4.20965	4.62368	5.8464	5.72411	4.76718	5.7617	6.1125	5.78668	5.4505	6.03897	5.30927	4.84158	5.07224	4.8905	4.38358	5.17038	5.50296	5.41401	5.19787	5.35433	5.15268	5.94674	5.61281	6.82572	5.73149	5.68161	7.47938	5.13321	4.43836	6.19052	5.35945	5.28206	5.38154	5.65388	6.53198	5.12849	5.52632	4.72056	5.56017	5.91302	5.29924
DMRT2	5.77131	5.90121	6.46074	5.55805	6.04968	5.64704	6.11405	6.92907	5.76578	5.32505	5.22436	5.5889	4.71673	5.33429	5.5961	5.15401	5.24399	5.80866	5.07612	5.34602	5.31298	5.69141	5.46255	5.47155	5.37795	4.67336	5.87345	5.18322	4.72243	4.5304	4.75147	5.23653	5.59841	5.04209	4.95149	5.2549	5.13425	5.60553	5.05871	4.95515	5.16828	5.37904	5.26718	4.54084	5.90126	5.11476	4.39241	5.09844
FERMT3	5.78926	6.23266	5.42736	6.57588	6.59628	5.74132	5.44662	5.62947	6.18899	8.24214	7.10377	6.65339	7.29198	7.50258	7.18179	6.84599	6.77356	6.94897	6.64769	6.51059	6.33174	6.11456	6.76675	6.6445	6.8834	8.26435	6.73395	6.91337	7.50859	7.10723	7.31918	7.64587	7.27325	7.75624	7.31867	6.54152	7.77351	6.63972	7.46806	6.90886	7.06069	7.63145	6.68295	7.71005	6.08256	7.03325	6.33213	6.83854
APOB	8.76923	8.39843	8.57543	8.42806	9.16322	8.49585	8.34216	8.47329	8.51385	6.6797	6.21656	7.08499	5.71966	6.97497	7.94372	5.36979	7.26376	7.66505	7.46872	6.75201	7.12912	8.17604	5.72369	8.1961	7.16093	6.78489	7.28482	6.7863	5.20762	7.1538	6.48091	6.18859	7.60626	6.498	7.21805	7.08338	6.52685	5.63976	7.21999	7.35104	4.96027	7.17314	6.08457	5.30709	8.31996	6.95936	3.98566	7.08888
LGI2	4.74857	5.87888	4.91234	5.49064	5.21616	5.21956	4.9424	4.31476	5.43577	6.55954	5.99593	5.64482	6.78569	6.28687	6.28002	6.14244	5.88372	5.87391	5.10431	5.69749	5.73785	5.40636	5.81708	5.7534	6.53342	6.23691	6.02826	6.15228	6.5722	6.6264	6.55216	7.01082	6.13921	6.09417	6.03063	5.50844	6.58829	6.34303	6.32762	6.23747	6.41492	7.11012	5.28073	6.31442	5.29623	6.25649	6.03029	5.71319
AVPI1	9.26503	9.4812	9.83228	9.46435	9.54333	9.86727	9.7092	9.58252	9.34949	9.6304	8.90863	9.24263	8.36524	9.13106	9.11857	8.86378	9.14899	8.90577	8.93385	8.89926	9.49581	9.40009	8.86176	9.19595	8.85316	8.5259	9.01941	8.87082	8.77631	9.05689	8.34452	8.58821	9.25861	8.7214	8.88138	9.12198	8.90919	9.1164	8.92284	8.75757	8.62509	8.69131	8.90924	8.69644	8.73217	9.2387	9.40688	9.39797
PARP15	4.4566	4.44666	4.34417	4.91281	4.73048	4.68465	4.2139	4.52445	4.44913	5.92748	5.42238	5.20356	5.33098	5.23611	5.2835	5.11154	5.2847	5.32673	4.91247	4.80392	5.46713	4.56973	4.78759	4.94483	5.55734	5.96474	5.29403	5.11336	5.74011	5.57911	5.63836	5.74699	5.52548	6.17039	5.45362	4.91623	5.5375	5.04595	5.22732	5.08864	5.36533	5.84945	5.01805	5.59756	4.59626	5.49788	4.67533	4.87376
CA3	6.90352	6.13498	6.16993	5.63463	7.05508	5.60158	7.14201	7.90983	5.88963	5.32668	5.07663	4.88961	4.84574	4.52608	5.85849	4.76673	5.54688	4.9053	4.66664	5.48838	5.11812	5.59909	4.54157	5.00128	4.97654	5.21229	4.97521	5.01692	5.76767	4.56163	5.32335	4.72088	5.27638	5.2149	4.8775	4.9314	4.86681	4.80506	4.93797	4.31001	4.64217	5.14259	5.73954	4.4392	6.01433	7.93283	5.21484	4.86964
NEDD4L	8.60089	8.31922	8.3246	8.35825	8.56189	8.56421	8.99905	9.07556	8.39009	7.64257	7.91833	8.31938	7.62902	8.3357	7.87491	7.5557	8.1732	8.12937	7.82138	8.37734	8.40497	8.12671	7.55878	8.23865	7.7582	7.39822	7.61531	7.32032	7.62321	7.90305	7.35895	7.71941	8.28155	7.00669	7.86762	7.87554	8.03644	8.14409	7.89743	8.1216	7.63266	7.25811	7.90565	7.81765	8.25692	7.75054	7.99589	8.28252
C10orf72	8.56674	8.10388	7.94667	7.99195	9.00963	8.54214	9.02404	8.16477	8.49524	7.66173	7.89953	7.69807	7.58957	8.28535	8.3342	7.82719	8.48004	7.7821	7.92446	7.99589	8.07943	8.03796	7.84975	7.99012	7.63834	7.86465	7.8352	7.86426	7.25544	7.70866	7.78199	7.48731	7.9646	7.48796	7.58722	8.0157	7.53871	7.73547	7.6729	7.95681	7.85837	7.97087	7.66915	7.70192	7.8418	7.93603	7.20552	7.71523
PECR	9.32745	8.98553	9.46219	9.00341	9.11507	9.35788	9.49916	9.62612	9.18456	8.28384	8.53571	8.77519	8.46212	8.72698	8.68803	8.83574	8.85815	8.74657	9.06489	8.40818	9.11266	8.92961	8.77647	8.92033	8.77152	8.30524	8.96278	8.40585	8.38696	8.65345	8.20636	8.46684	9.00644	8.42504	8.6525	8.99729	8.21259	8.69257	8.74184	8.81968	8.19872	8.15534	8.81785	8.73119	9.11171	9.05118	8.1405	9.17815
MLXIPL	9.53891	9.50299	9.5988	9.3263	9.78229	9.76153	9.84086	9.78194	9.48745	8.94026	8.88901	9.20006	8.62419	9.21425	8.58012	9.40207	8.90022	9.17601	9.02888	8.60402	9.43458	9.52946	9.3094	9.41089	9.12901	8.8019	8.79383	8.6195	8.67074	9.01443	8.59378	8.66453	9.07054	8.46421	9.38222	9.41195	8.70509	8.97944	9.41789	8.87833	8.65427	8.29275	9.07187	8.60907	9.22836	9.28959	8.95543	9.27808
PTPN3	7.21326	7.04393	7.1004	7.06415	7.65863	6.94824	7.59534	7.49891	7.61856	6.17589	5.96994	6.35132	5.84855	6.80095	7.26435	6.43706	6.61223	6.69361	6.77084	6.7367	7.15271	7.07663	5.99909	6.55951	6.38519	6.14799	6.30899	5.6413	5.73067	6.12153	6.06394	6.20155	6.71589	5.39284	5.99991	6.67326	5.53546	6.68494	5.97858	6.8223	5.9953	5.86008	6.35419	6.38208	7.18867	6.53896	6.87802	6.63025
LILRB1	4.90755	5.33249	4.82463	5.18756	5.18031	4.79119	4.54797	4.83453	5.06168	6.36911	5.71292	5.53347	5.94881	6.48532	6.00341	5.53559	5.49861	5.59374	5.42079	5.58624	5.51193	4.93808	5.57015	5.65669	5.76703	5.97703	5.59966	5.62404	6.20985	5.52972	5.76361	5.8941	5.72288	6.45069	5.71064	5.09632	6.25739	5.61121	5.97213	5.8789	5.67179	6.31679	5.52712	5.84757	4.78082	5.78024	5.42136	5.23729
KIT	5.95542	6.4929	6.27655	6.24558	6.36808	5.74455	5.36293	6.05099	6.25516	6.17057	6.89323	6.51061	6.82354	6.33084	6.35806	6.07557	6.73733	6.88479	6.86931	6.56436	6.7691	6.65326	7.27856	6.96591	6.89687	6.74071	7.26606	7.0188	6.30918	6.88303	6.78738	7.07038	6.48795	7.0292	6.79554	7.1044	7.05804	6.22007	6.83881	7.14284	7.47187	7.03822	6.48501	7.06784	6.84877	6.60628	6.75386	6.4786
PLAC9	6.74524	7.54921	7.26653	7.63443	7.40362	6.7242	7.10455	7.21979	7.65907	8.1393	8.33537	7.62463	8.32103	7.75005	8.48529	7.76164	7.51398	7.84349	7.6336	7.92654	7.65078	8.08474	8.28633	7.65694	7.91838	7.84222	7.98263	8.13742	8.41232	8.25001	7.99593	7.81895	7.75427	7.48868	7.57731	7.92596	7.97457	8.18594	7.74999	8.48294	8.16507	7.98131	8.12558	7.59566	8.2474	7.7656	7.04944	7.81872
HPD	4.47942	5.14419	4.89943	4.975	4.45546	4.26343	4.72144	4.61319	4.40235	5.20371	5.64179	5.85415	5.52039	5.21036	5.02134	5.61955	5.66567	5.78657	5.82541	4.42592	5.01039	5.13455	5.07801	5.28629	5.19919	5.04849	5.56774	5.48409	5.43519	5.43016	5.19926	5.27398	5.00251	4.60432	5.43859	5.33467	5.2087	5.48149	5.36116	5.12196	5.13905	5.08556	5.72023	5.43627	5.43815	5.48634	4.95484	5.22669
CDHR3	5.2125	5.0225	5.09403	5.07039	5.4132	5.08609	5.34772	5.60022	5.04107	4.15457	4.93333	5.18086	4.23805	4.45137	4.8148	4.60478	4.92023	4.71627	4.604	4.76625	5.02508	4.93064	4.97784	4.48737	4.5809	4.6045	4.68709	4.76137	4.09311	4.62288	4.28849	4.44862	5.12332	3.85171	4.06739	4.44507	4.55427	4.34859	4.69933	4.73519	4.85771	4.05005	4.53305	4.83202	4.5659	4.66529	4.27024	4.4783
PDE3A	8.05703	6.87385	7.43959	7.50469	7.51893	7.64572	7.64962	7.60595	7.13031	6.50895	6.62855	6.68589	6.63502	6.27348	7.06595	6.53497	6.82725	7.04679	6.99495	7	6.62976	7.11909	7.13495	7.09267	6.94141	7.26759	6.65254	6.61218	6.75188	6.34075	6.5505	7.09345	7.0373	6.52321	6.74128	7.39772	6.23722	6.95553	6.80859	6.72583	6.64851	6.81592	6.86819	6.24409	7.16911	6.53509	7.62287	7.06888
PLEK	5.89009	7.37832	6.66992	7.19022	7.27644	6.6704	6.4105	6.90903	6.99263	8.64859	7.86443	7.37582	8.00207	8.26804	8.18489	7.70359	7.71188	8.01142	7.33169	7.69222	7.1594	7.31267	7.39742	7.36895	7.77163	9.02492	7.73742	7.6482	8.5063	7.86434	8.54637	8.61107	8.22572	9.15531	8.4873	7.25133	8.43718	7.92614	8.40354	8.18774	7.87757	8.72797	7.57301	8.92795	6.86292	7.92771	7.42927	7.46323
ADH1C	9.60198	9.01054	9.15693	9.16366	9.40915	9.57749	9.29872	9.42423	9.31283	8.69168	8.70634	8.58019	8.35269	8.71252	8.44641	8.65361	8.51815	8.9755	8.73065	9.21119	8.70922	8.8314	8.79689	8.92099	9.0487	8.28994	8.6621	8.15993	9.05625	8.65241	8.12871	8.61962	8.83197	8.72814	9.12181	9.04181	8.81632	8.63078	9.03597	8.98965	8.04672	8.7393	8.88307	8.62571	8.52435	8.50044	9.54307	8.68987
WDFY4	5.18009	5.48972	4.91187	5.55377	5.65759	5.0381	4.93531	5.26849	5.34818	6.41661	5.94566	5.54935	5.96565	6.13163	6.13537	5.89051	5.77549	5.89812	5.55729	5.62358	5.4184	5.41323	5.46264	5.71692	5.98082	6.69199	5.79192	5.98431	6.03709	5.81056	6.35559	6.35835	6.15951	6.57395	5.9598	5.70947	6.34399	5.71831	5.92046	5.94939	6.1706	6.52323	5.61547	6.44028	5.46624	5.91187	5.73036	5.9368
SLC19A2	8.20336	7.56228	8.61519	7.08713	7.73174	8.39197	7.58084	7.80324	7.36951	7.78918	7.06047	6.81192	6.4995	6.94847	6.45031	7.09348	6.90055	6.79816	6.80371	7.815	7.49232	7.88317	6.84807	6.83668	7.16252	7.20096	7.09614	6.78184	6.68704	6.79424	6.77455	6.6298	7.04475	6.36048	6.85723	6.89886	6.7488	7.17491	6.81571	6.7007	6.67922	6.44441	7.08018	6.8096	7.0579	6.99423	7.93321	7.08796
RAC2	6.44754	6.78433	6.53661	7.35766	7.32483	6.63015	6.02297	6.86314	6.77431	9.35642	7.85836	7.20217	7.80962	7.96676	7.978	7.66648	7.49256	8.01679	7.24792	7.22253	7.52961	7.13294	7.81197	7.42503	7.50448	9.07438	7.72819	7.58872	8.01407	7.77697	8.48521	8.41165	8.32945	8.88215	8.1714	7.21249	8.3631	7.46045	8.17311	7.77667	7.58258	8.69259	7.42408	8.61935	6.85026	7.89895	7.82849	7.53941
LCP1	8.56729	9.20202	8.06863	9.95181	9.59712	8.48019	8.22152	8.47887	8.95767	11.0568	10.0528	9.6318	10.2857	10.5646	10.0669	9.8248	9.84902	9.91917	9.32181	9.5058	9.22268	9.07091	9.75971	9.5053	10.1656	11.3814	10.0385	9.88906	10.727	10.1388	10.6742	10.8907	10.5361	10.9281	10.645	9.58421	10.8876	9.83944	10.5405	10.3098	9.92138	10.9641	9.61169	11.1469	9.03667	9.98876	9.48417	9.62729
CSRP2	6.93359	5.91204	6.90866	6.65638	6.19562	7.69834	6.59244	7.00347	6.04634	5.58888	5.84502	5.96477	5.28487	5.09165	5.48513	5.96907	5.49249	5.71152	5.63493	6.93054	5.28328	5.94023	5.61389	5.86228	5.77116	6.32293	5.57417	5.27606	5.54812	5.53899	5.62183	6.05962	5.65203	5.57878	5.79096	6.52106	5.63493	6.19918	5.94317	6.01736	5.16781	5.23618	5.51601	5.9387	6.16333	5.74336	6.03035	6.50018
CD69	4.35665	5.10909	4.84396	4.76703	4.77566	4.92645	4.01001	4.21471	4.95525	5.55676	5.63352	5.42322	5.85651	6.39715	4.38684	6.33676	5.87741	6.67137	5.37342	5.59689	5.82316	5.69717	6.46436	6.16987	6.0264	6.91994	5.66958	5.80938	5.67724	6.21092	7.2249	5.92431	6.54139	7.96375	5.46588	5.26845	6.22054	6.07296	5.50925	5.86047	5.30988	6.78179	6.55317	6.06828	4.97825	6.79057	7.87842	6.17085
SPI1	5.69245	5.93314	5.50029	6.10748	6.25257	5.81067	5.73067	5.50365	5.70777	7.42887	6.59359	6.29507	6.71462	6.91843	6.87437	6.51226	6.49108	6.74144	6.1928	6.23792	6.05258	5.79769	6.40647	6.32162	6.54749	7.32705	6.48424	6.4823	6.88037	6.61339	7.10397	7.06013	6.93558	7.52233	6.80076	6.15235	7.14428	6.56598	6.92821	6.46525	6.60994	7.34443	6.52861	7.03204	5.63472	6.84631	6.17789	6.47559
PC	9.55582	9.28193	9.91771	9.01469	9.4278	9.73422	9.96626	9.40961	9.3227	8.84196	9.00278	9.16983	8.68769	9.01071	9.03456	9.2761	9.15742	9.04829	9.12188	8.60143	9.40192	9.36563	9.04346	9.16596	9.04278	8.58676	9.10378	8.75507	8.7958	8.94671	8.76347	8.42624	8.82478	8.7202	8.85813	8.95386	8.88118	8.84809	8.85237	8.89486	8.49533	8.38174	9.03368	8.3664	9.26469	9.004	7.97113	8.98689
ALDH1L1	8.214	7.49365	7.89051	7.93065	7.71181	8.59972	8.28617	8.0267	7.8091	6.86088	6.34328	7.60569	6.65011	7.16455	7.50417	6.95438	7.44787	7.07811	7.8713	7.27311	7.86753	7.81399	7.59594	7.10527	7.05124	6.33046	7.78018	7.11413	6.94883	7.4423	5.8229	6.36878	7.31207	6.40909	7.23423	6.98699	7.1613	6.95188	7.23332	6.95785	6.81708	6.80091	7.36171	6.89206	6.49927	7.17894	7.22809	7.14016
CD37	6.40746	6.54565	6.19891	7.10792	7.54525	6.71173	5.90701	6.42095	6.67271	9.00512	7.59648	7.00039	7.34576	7.86406	7.67569	7.45338	7.48604	7.79903	7.2744	7.28263	7.42518	6.65451	7.22674	7.15713	7.49745	8.11468	7.48731	7.34791	7.84573	7.66586	8.43444	7.97534	7.99432	8.89035	7.98446	7.21621	7.94589	7.3733	8.00824	7.51986	7.75094	8.38614	7.52982	7.7134	6.53018	7.73239	7.44709	7.57568
SLIT2	7.58574	7.86463	7.66543	7.59666	7.65406	7.2635	7.46372	7.27426	7.78351	7.87582	8.27683	8.04948	8.58441	8.17676	7.86072	8.22945	8.48503	7.51487	8.26389	8.10199	7.69512	7.82941	8.66022	8.23353	8.315	7.97356	7.97312	8.49055	8.76182	8.21655	8.50043	8.27039	8.12722	7.73546	8.04819	8.08542	8.34955	7.81318	8.12747	8.31336	8.79719	7.82468	8.14732	8.31864	8.44665	8.59216	8.99544	8.26959
DOCK10	6.586	6.80583	6.36003	6.91927	7.24694	6.30914	6.25491	6.50751	6.64285	7.60237	7.45596	6.93627	7.4344	7.82788	7.53708	7.42448	7.43452	6.9934	7.07951	6.91578	7.24474	6.83881	7.25934	7.33541	7.46354	8.38735	7.54823	7.5966	7.77902	7.37264	8.06504	8.10635	7.53319	8.4404	7.66	6.69735	7.98874	7.29596	7.62908	7.30016	7.51891	8.32738	6.91775	7.82017	6.79595	7.49303	7.42478	7.29763
STK32B	4.56382	4.9527	3.90471	4.76456	4.87754	4.36332	3.88735	4.71679	5.01251	5.55786	5.77661	4.6387	5.52662	5.36723	5.51931	5.44643	5.17092	4.87369	4.91371	5.22096	5.27978	4.83332	5.20167	4.87425	5.31906	5.41207	5.38672	5.57316	5.23592	5.02862	5.12553	5.59611	5.1016	4.90607	5.40446	5.0279	5.63118	5.04766	5.16929	5.72555	5.7752	5.69379	4.99162	5.62637	4.75878	5.05294	5.59918	4.82777
PTPLAD2	5.98545	5.01917	5.37255	6.04492	6.39926	5.62499	5.69444	5.45735	5.97482	6.70972	6.72716	6.35471	6.72296	6.54568	6.24373	6.62098	6.5308	6.46938	5.8764	5.58159	6.20533	6.09371	6.29509	6.66096	6.46054	6.81032	6.41328	6.57782	6.79745	6.42153	6.97229	6.77054	6.42054	6.78698	6.29083	6.13741	6.85116	5.83367	6.35268	6.42805	6.6762	6.86465	6.15179	6.58873	5.87007	6.36401	6.83763	6.10136
IGSF6	6.62145	6.96857	5.6994	7.74334	7.9397	6.46239	6.12663	6.24005	6.90447	9.58629	7.86539	7.62523	8.37497	8.41205	7.93734	8.04712	7.75991	7.87539	7.68226	7.71833	7.25037	7.04263	7.85021	7.69835	7.96988	9.70408	7.96833	7.79297	8.36829	7.89934	8.30248	9.06373	8.55324	8.93032	8.90959	7.45831	8.45245	7.92498	8.84034	8.63125	7.72631	9.01265	7.20337	9.24775	6.97141	8.07867	7.90621	7.75113
FAM20A	5.06832	5.58952	5.24006	5.64	5.33859	5.01213	4.41198	4.7501	5.45057	6.627	6.32327	5.68078	6.31661	6.49462	6.30528	5.73274	6.24387	5.9005	5.8172	5.4317	5.37491	5.32004	5.81334	6.01177	6.49977	6.49198	5.69861	5.67549	6.03638	6.00418	6.08764	6.73454	5.60607	7.19848	6.72029	5.7655	6.56036	5.80939	6.52302	6.29141	6.39004	6.94888	5.63671	6.28011	5.53898	5.83811	6.09929	5.72062
ABCC5	5.55057	5.62268	5.28925	6.05382	6.06888	5.70835	5.69396	5.53763	5.90338	6.58363	6.44487	5.88089	6.48019	6.14655	6.658	6.22402	6.2062	6.12046	5.7481	5.97307	5.92481	5.89123	6.13647	5.95053	6.21366	6.79201	6.08853	6.31578	6.42245	6.4798	6.35085	6.69209	6.30691	6.54656	6.63758	6.03162	6.70564	6.15766	6.50749	6.43462	6.55184	6.94783	6.02758	6.37576	6.00892	6.46091	6.25259	6.06982
HCLS1	6.15514	6.00797	5.96319	6.57369	6.2971	6.37307	5.93009	6.1318	5.8079	6.91529	7.14703	6.6711	6.73187	6.98988	6.93335	6.68066	6.81656	6.9949	6.66784	6.83234	6.60055	6.28061	6.2089	6.47029	7.06282	7.49502	6.74506	6.6682	6.918	7.00635	7.57106	7.04589	7.02272	7.83552	6.95693	6.57511	7.24329	6.52651	6.8091	6.52071	6.83428	7.17263	6.88134	7.10265	5.87097	6.79798	6.65347	6.90942
HPGDS	5.88578	6.39199	5.30117	6.29393	6.54374	5.79266	5.38601	5.626	6.52728	7.70592	6.77716	6.76342	7.37221	7.11508	7.18184	6.68075	6.86422	6.62185	5.5094	6.97782	6.60227	6.9551	7.02828	6.71429	6.93174	7.04157	7.07597	7.50957	7.89224	7.081	7.16095	8.24049	6.98795	6.53472	7.05153	6.91662	7.57227	6.66008	6.9035	7.16083	6.9919	7.94999	6.05338	7.69909	6.34037	7.23135	7.16458	6.61482
GCNT1	5.27404	5.70228	5.1864	5.53054	5.31388	5.15344	4.8625	4.85945	5.34661	5.82237	6.23593	6.28615	6.132	6.35594	5.91612	6.20873	6.32594	5.94925	6.36939	5.40122	5.42755	5.02183	5.83603	6.27598	6.06785	6.53265	6.21708	6.2864	6.35147	6.25567	6.74977	6.44297	5.99343	6.29143	6.01109	5.61688	6.64529	5.70557	5.92792	6.18896	5.94723	6.9005	5.54987	6.5468	6.15986	6.16069	7.78333	6.05601
HLA-DPA1	10.3681	10.9762	11.0476	11.2571	11.0759	10.2435	10.4294	10.3504	10.5313	11.5304	10.3951	11.3288	11.481	11.147	11.2253	11.4101	11.5013	11.2723	11.628	11.387	11.4483	11.1912	11.008	11.5817	11.496	11.6139	10.7172	11.2707	11.5463	11.6995	11.6439	11.7566	11.105	11.7303	11.394	11.4355	11.8841	11.665	11.3714	11.0258	11.1707	11.8423	11.2706	11.5116	10.8506	11.4855	11.341	11.0497
SYNC	6.30462	7.66871	7.24191	7.21511	7.04668	6.53039	7.35813	7.0214	7.46398	7.54764	7.34626	8.14004	8.31524	7.97514	8.05399	7.71223	8.09345	7.85438	8.1337	7.48479	7.71145	7.62954	7.52063	7.88316	7.80105	7.3432	8.5376	7.95789	8.10973	8.1304	7.739	7.72559	8.0761	7.57228	7.58012	7.69019	8.05832	7.45155	7.59711	7.69398	7.23949	7.81839	7.74658	7.71111	8.10628	7.70725	7.10408	7.64775
CCL5	6.52278	5.60853	6.80109	6.98133	6.59677	6.79359	5.62604	6.79061	6.58941	7.17487	7.0312	7.34595	7.11728	7.74719	7.44053	7.98476	7.76602	7.8688	7.50117	6.98997	7.51595	6.56925	7.00597	7.29209	7.33364	7.87459	7.42429	7.70332	7.39379	7.66895	8.95976	7.23473	8.30272	8.68478	7.2386	7.09004	7.98257	7.45411	7.27657	6.87561	7.11052	8.27901	7.80206	7.2124	6.75214	7.57687	7.83763	7.65563
SLA	5.11002	5.30639	4.43459	5.02498	5.12856	5.02916	4.73696	4.77379	4.88863	6.57247	5.58298	5.24841	5.75346	6.13276	5.64202	5.65852	5.7487	6.211	5.32299	5.75099	5.80834	4.74399	5.561	5.33579	5.98487	6.71732	5.41253	5.6957	5.85741	5.82535	6.60192	5.92195	6.24829	6.69665	5.93103	5.25455	6.34028	5.63619	6.04419	5.83579	6.05379	6.49951	5.5971	6.18576	4.86363	5.71083	5.52298	5.75751
EMILIN2	5.78021	6.29094	5.97776	6.3529	6.65435	5.76226	4.96395	5.93095	6.23126	7.78662	6.87528	6.34559	6.92391	6.91909	7.05208	6.36403	6.68332	6.76822	6.42678	6.75298	6.43726	6.61866	6.44882	6.35971	6.83127	7.94579	6.75418	6.70442	6.97473	6.66854	6.86228	7.33834	6.86737	7.3444	7.18417	6.40318	7.52979	6.51816	7.3591	6.50198	7.16641	7.39349	6.77001	7.47499	6.41246	6.7406	6.93071	6.51007
SVIL	8.33775	7.69725	7.75542	8.21056	7.89811	8.05513	8.59577	8.50635	7.67083	6.76699	7.33115	7.17273	7.17526	7.55908	6.84102	7.53638	7.53869	7.95308	7.42731	7.39545	7.81535	7.55724	7.45028	7.73464	7.4827	7.65193	7.25103	7.45059	7.12939	7.50316	7.22917	7.59308	7.60446	7.40026	7.30044	8.01644	7.0963	7.36963	7.16526	7.67187	7.21455	7.47927	7.38259	7.32471	8.22558	7.8957	7.47886	7.30342
EXPH5	5.88764	5.13305	5.47527	5.94731	5.24826	6.04682	5.26804	5.42804	4.97428	4.42604	4.44243	5.29276	4.51304	4.48571	4.11255	4.11494	4.69416	4.25639	4.62832	5.84507	4.68053	4.79128	4.62027	4.33554	4.42692	4.79035	4.30536	4.22097	4.72639	4.52506	3.93369	4.42399	4.75262	3.9218	4.407	5.13811	4.40904	5.15614	4.72355	4.50686	3.93104	3.89138	5.32583	4.76272	4.08556	5.28425	5.32406	4.809
SECTM1	6.01335	5.7938	6.4286	6.21447	6.29334	6.48301	5.7865	6.12793	6.0736	7.26971	6.57246	6.93625	6.81962	7.894	6.59876	7.02013	7.08301	7.4415	6.9491	7.26785	6.58798	6.35113	6.92666	7.16798	6.82507	7.08926	6.50047	6.56787	6.71902	6.90836	7.50697	7.09471	6.76894	7.86709	7.06949	6.21842	7.00373	6.96924	7.12201	6.66964	7.10059	7.44263	7.15707	6.59721	5.67793	6.96821	7.31944	6.94786
SYT17	6.6961	6.86616	6.14506	6.00701	7.40832	7.50921	6.69213	7.03488	6.28038	5.31753	5.64558	5.75592	5.48855	5.43689	5.98679	5.75608	5.74846	6.36357	5.79227	5.725	6.73178	6.13235	5.33922	6.16362	5.53451	5.49568	6.197	5.27114	5.57377	5.20327	5.50915	5.53696	5.79555	5.55805	5.48649	5.61808	5.37272	5.60717	5.57138	5.53434	5.50312	5.59906	5.59368	4.91831	7.021	5.20887	7.33056	5.97588
CD200R1	4.19449	4.18823	3.77138	4.2874	4.75958	4.09027	3.60033	3.75447	4.50032	4.78584	5.36646	4.72381	5.5382	5.09081	5.58435	4.32187	5.17116	5.01735	4.31875	4.38983	4.92537	4.01073	4.63954	4.9993	5.11155	5.11923	5.05642	5.25566	5.45702	5.39402	5.62518	5.90453	4.96227	5.56887	5.00384	4.56619	5.82446	4.61259	5.06546	5.44953	5.8207	5.4512	4.47116	5.26176	4.36197	5.21984	4.97872	4.68601
LYZ	9.67692	9.91221	9.87645	10.8679	11.0401	8.9294	8.66211	9.73793	9.96219	12.0123	10.7233	10.5383	11.3584	11.1377	10.9967	10.359	11.0697	10.9644	10.8269	10.9244	10.9023	9.54641	11.0406	11.3073	11.2323	11.8833	11.0487	10.7354	11.2802	11.2035	11.7577	11.5193	11.3272	11.7401	11.7152	11.0726	11.3711	11.2904	11.667	11.4446	10.838	11.7463	10.4114	11.9597	9.80223	11.0537	10.1025	10.5989
HLA-DQA1	9.75588	9.88281	10.2431	10.7017	10.7708	8.9973	9.1561	9.81176	8.9696	10.7781	10.6293	10.937	11.2668	11.0821	11.1	10.9622	11.3039	10.9091	11.57	11.1147	10.491	10.3338	9.99523	11.1448	11.4514	10.9844	10.7985	11.1553	11.159	10.9792	11.8836	11.5556	10.7203	11.1367	11.4975	9.30857	12.037	10.0638	11.5291	11.2852	11.3956	10.6087	10.5455	11.5041	9.9942	11.1535	10.8641	10.8812
LGALS9B	6.23409	6.72362	6.13285	6.85496	6.87926	6.34379	6.09185	5.91471	6.23161	8.58874	7.26534	7.25666	7.35478	8.01903	7.25659	7.33714	7.20068	7.06765	7.10844	6.8436	6.77898	6.66915	7.12435	7.01806	7.20627	8.16401	7.01723	7.01959	7.56962	7.20814	7.39175	7.91966	6.9444	7.62574	7.60377	6.70173	7.87351	7.03099	7.75464	7.413	7.30137	7.79898	7.39679	8.01425	6.61186	7.07692	6.32462	6.9722
LRIG1	9.70221	9.57353	9.68442	9.18609	9.2532	9.85554	9.71796	9.44365	9.29774	8.85689	8.78315	9.11405	9.33627	8.91844	8.75821	9.02697	8.90282	9.20744	9.36652	8.15168	9.12267	9.21865	9.2879	9.24898	9.33054	9.01854	8.98909	8.86788	9.26579	8.64277	9.24454	8.90008	8.88316	8.71272	9.05192	8.83759	8.64771	9.04177	8.97018	8.66695	8.25324	9.10427	8.67748	8.45497	9.22377	8.94206	8.45409	8.96726
KIAA1598	7.20394	7.66297	7.41554	7.76908	7.81382	6.99038	7.08027	7.13126	7.41227	8.48541	7.9345	7.76015	8.07579	8.08994	8.09231	8.13796	8.00461	7.5761	7.54852	7.573	7.55825	7.56947	7.72486	7.56565	8.14392	8.62294	8.08966	7.92962	8.61361	7.9381	7.98585	8.54833	8.15658	8.10717	8.27622	8.036	8.12271	7.87265	8.17893	7.90427	8.05381	8.24012	7.82945	8.53237	7.83377	7.76286	8.08746	7.68798
GAS2L3	5.82633	6.32647	6.46263	6.42931	6.17404	5.72113	5.55819	5.75194	6.23437	7.25862	7.07435	6.38293	7.08928	6.71304	6.74822	6.74233	6.76005	6.26812	6.3942	6.79083	6.17786	6.38156	6.47441	6.34208	6.8859	7.3193	6.69632	6.57819	7.02328	6.73896	6.73993	7.29899	6.81454	6.64296	6.65965	6.41992	7.39098	6.74237	6.53821	6.87411	7.32175	6.96812	6.36434	7.05097	6.37962	6.7923	6.42179	6.3087
C21orf15	5.08647	4.52739	5.60555	3.82377	5.64803	6.2687	5.58044	4.96071	7.21768	5.9505	3.26223	4.27589	3.73255	4.37276	3.70092	3.22592	4.39651	3.42589	3.92491	4.39778	4.06768	3.03281	4.18383	4.7948	3.98614	4.46791	3.53095	3.44392	3.53998	3.51654	3.52699	4.0664	5.14366	3.25029	4.33285	4.66643	3.59238	2.69506	4.04218	4.67856	3.38674	3.3987	3.38604	4.1449	3.99786	4.04534	4.92829	3.767
KYNU	4.31455	5.30654	4.4777	5.4577	5.48778	4.33234	3.94728	4.55059	5.3212	7.43172	5.99074	5.41622	6.21094	6.60124	5.90803	5.65683	5.65817	5.2653	5.19451	6.24032	5.19083	5.43773	5.24802	5.40235	6.0481	7.18825	5.81213	5.73522	6.69849	5.90223	6.25395	6.97412	5.93036	6.3459	6.37342	5.64191	6.56811	6.35881	6.35782	6.18547	5.92341	6.93438	5.59619	7.25945	5.25547	5.66802	5.67901	5.46308
SLC38A1	6.04073	5.77513	6.23656	6.25072	6.10755	6.10885	5.18556	6.20187	5.73441	6.49928	7.00629	6.60001	6.83053	6.90486	6.56148	7.08705	6.82123	7.28895	6.74718	7.13728	7.00216	6.82542	6.73683	6.68172	6.86725	7.18744	6.70148	7.19347	6.61334	6.87012	7.85853	6.84069	7.27245	8.05817	6.41463	6.41189	7.14662	7.08938	6.3376	6.79068	7.06979	7.0675	6.94143	6.86704	6.41255	6.97922	9.30771	6.73608
SLAMF8	4.70917	5.51633	4.02072	5.7675	5.21639	4.16221	4.5316	4.1224	4.87819	7.70254	6.2776	5.92528	6.51971	6.7348	6.53727	5.84962	6.10677	5.76382	5.62444	5.10824	5.09361	5.26386	5.87919	5.91075	6.39202	7.63668	5.73564	5.86304	5.96697	6.61134	6.50899	6.88235	6.07277	6.81553	6.7575	5.63106	6.82808	5.38724	6.85547	6.37558	6.23586	7.0725	5.49284	7.16727	4.80949	5.45112	5.28341	6.01726
IFI30	8.46513	9.40922	8.00261	10.3081	9.82022	8.5593	7.77717	8.52257	8.87146	11.5531	9.98318	9.74293	10.6527	11.0062	10.3534	10.0282	10.0207	10.2052	9.57381	10.0381	8.88096	9.31385	10.201	9.32075	10.2182	11.9189	10.1795	9.93866	11.0899	10.4377	10.7213	11.236	10.7733	11.0945	11.1378	10.2026	11.3246	10.3061	11.0889	10.6538	10.2161	11.3659	9.86968	11.279	9.07401	10.1946	9.30529	9.97146
ADAMTS15	7.32425	7.46645	7.35382	6.80295	7.61746	7.05129	6.29655	6.87378	7.12541	8.53309	8.07904	7.77918	7.86638	8.03293	7.38759	8.0084	7.77867	7.52515	7.87305	8.1287	7.58505	7.5991	8.47688	7.67799	7.65677	7.76219	7.8183	8.00006	8.60451	7.95037	7.91872	7.93785	7.69937	7.3953	8.04563	7.57439	7.84755	8.45965	7.92038	7.9112	7.71346	7.71703	8.1044	7.91602	7.53134	7.66162	6.67834	7.49319
BTK	4.39767	4.74401	3.85952	5.13136	5.24684	4.45915	3.85438	4.0571	4.6256	5.93963	5.3238	5.07446	5.75478	5.44111	5.47819	5.21854	5.35534	5.30499	4.70267	4.92739	4.79931	4.59794	4.99195	5.12246	5.41003	6.12692	5.21662	5.10075	5.82913	5.45799	5.79722	6.12051	5.64739	5.95165	5.88781	4.83168	6.14483	5.15441	5.74778	5.61244	5.45453	6.37301	5.11948	5.93945	4.90531	5.16893	4.95773	5.30493
OSMR	7.83739	8.21076	8.92286	8.13396	7.83099	7.72275	7.62547	7.72362	8.18506	9.18065	8.31785	8.43052	8.94569	9.04618	8.56674	8.49654	8.67559	8.65354	8.44855	9.45303	8.04382	8.87808	8.60076	8.76122	8.90394	8.72848	8.38688	8.60606	8.60797	8.76014	8.77811	8.82906	8.39057	9.13868	8.82652	8.27383	8.77317	9.3384	8.76487	8.56343	8.54137	9.01984	8.24669	8.7901	8.60878	8.32733	9.3636	8.42532
ABCC3	4.38556	6.09477	5.28683	5.37865	5.40444	5.4399	5.22302	4.43391	5.53022	7.27721	7.18333	7.66428	7.25733	7.64504	7.08302	7.22686	7.47151	6.29279	7.56119	4.72995	6.41735	5.50345	7.07877	6.72457	7.03337	6.44928	7.1698	7.02382	7.0565	7.15868	7.31616	6.29681	6.10853	6.53625	6.4486	5.38201	7.34688	5.40404	6.50375	6.05869	6.94845	6.60974	5.83959	7.77968	6.00471	7.1977	5.29149	6.39224
ITK	4.24698	3.93987	4.73755	4.19978	4.48117	4.42899	3.86177	4.59082	4.24177	5.04931	5.01852	4.7488	4.99515	5.39384	5.01175	5.35208	5.59541	5.41827	5.21814	5.29568	5.37918	4.93299	5.16564	5.01489	5.0266	5.56531	5.23603	5.15949	5.08939	5.08412	6.64398	5.01158	6.1225	7.0748	4.93632	4.35219	5.57263	5.45771	4.969	4.86608	4.7822	5.87478	5.52047	5.1636	4.48199	5.74902	5.235	5.10357
TBX4	4.99889	4.64776	4.86927	4.78651	4.83579	6.11975	5.1865	5.23226	4.77786	4.64662	4.19919	4.67843	4.30621	4.40462	4.69664	4.33081	4.47196	4.14863	4.22231	4.70541	4.70573	5.18487	4.17163	4.59573	4.40244	4.44798	4.25224	4.25316	4.1286	4.42846	3.96274	4.28368	4.53484	4.19587	4.4581	4.72712	4.49614	4.61744	4.32829	4.70661	4.41048	4.58919	4.73441	4.2083	4.22393	4.4772	3.71369	4.74594
ARHGAP15	5.95089	5.75199	5.66085	6.17623	6.25575	5.65845	5.78675	5.96835	5.81107	6.28881	6.48772	6.26871	6.60997	6.76883	6.1412	6.38435	6.50239	6.35813	6.29502	6.16848	6.15289	5.77863	6.3101	6.52182	6.54602	7.02793	6.57675	6.50625	6.55489	6.463	7.27731	6.8185	6.84814	7.66764	6.70871	6.25391	6.97727	6.32464	6.68565	6.53567	6.70267	6.8921	6.5487	7.09565	6.17168	6.81748	6.78285	6.3128
HLA-DRB3	10.5775	10.7733	10.8394	10.5631	10.4248	10.5529	10.0028	10.5994	10.5896	10.9127	11.0144	11.2139	11.2964	11.2435	11.3051	10.615	11.0884	11.1411	11.4065	10.6884	10.8925	10.9705	10.6385	10.9412	11.4376	11.329	11.3728	11.2884	11.3234	11.1651	11.4865	11.1851	10.9826	11.2077	11.5311	10.6925	11.793	10.8684	11.5054	11.3143	11.3668	11.0936	10.8388	11.1796	10.4333	11.5168	10.7673	11.3197
BMX	4.28233	3.791	4.19189	4.25751	3.93823	4.22845	3.34095	3.98696	3.90799	4.54591	4.9817	4.35475	5.41624	4.52322	4.25218	4.64146	4.34858	4.69939	4.84903	4.37834	4.64396	4.16445	4.61608	4.42128	4.5042	4.57156	4.39052	4.84539	4.44701	4.92314	5.22964	4.59427	3.89741	5.07711	4.44367	4.22671	4.79129	4.52578	4.51398	4.78913	4.98035	4.24449	4.67909	4.61079	4.75765	4.52029	4.55374	4.37112
SHMT1	8.3925	8.24066	8.68117	8.47484	8.37336	8.32963	8.87683	8.57357	8.23662	7.6066	8.03171	8.21703	7.3915	8.36623	8.29351	8.26111	8.14598	8.08589	7.89001	7.42084	8.35991	7.75498	7.42953	7.93764	7.39919	7.77635	8.22839	7.62048	7.67944	7.69477	7.78963	7.55154	8.11715	7.62465	8.10576	7.68044	7.31862	7.64059	8.22337	7.35603	7.59797	6.77901	7.54781	7.7345	8.07368	7.6736	7.22733	7.4277
LGALS9C	5.59173	6.20585	5.61734	6.30769	6.31778	5.7589	5.63575	5.35825	5.76977	7.94311	6.67539	6.65302	6.77985	7.47136	6.6247	6.67423	6.67574	6.59835	6.38827	6.2662	6.25352	6.04989	6.53114	6.43437	6.58794	7.28576	6.39393	6.55582	6.99976	6.67806	6.83214	7.29095	6.28047	6.97666	7.03946	6.12953	7.26622	6.39537	7.12211	6.83792	6.72041	7.19502	6.73661	7.3964	5.9919	6.44571	5.86961	6.42442
SLC7A7	5.43049	5.64542	5.05229	6.40075	6.27237	5.23716	4.96805	5.27087	5.48248	7.69985	6.75476	6.2018	6.68899	6.8501	6.6258	6.3916	6.40516	6.34847	5.93106	6.04142	6.11335	5.56026	5.98429	6.04987	6.68365	7.58824	6.30401	6.50887	7.04503	6.44365	6.92228	7.27805	6.50923	7.20493	6.89796	6.36904	7.27431	6.07641	7.03627	6.48609	6.50772	7.45225	6.31973	7.14758	5.30482	6.44399	6.98316	6.42427
C12orf39	10.0208	7.83632	8.89311	7.90403	9.12295	10.9819	8.69669	9.86314	9.09053	6.21098	5.55432	6.93447	4.96428	5.88404	6.73644	6.60894	5.86209	7.97651	8.54204	6.69025	9.23228	9.69174	6.51224	8.78124	6.39587	7.35084	8.27832	7.7598	5.27182	7.05264	5.42767	6.1214	7.81636	5.78599	6.84921	8.03917	7.08489	7.2763	6.8715	6.95788	6.09792	7.5156	6.44399	5.9132	6.70658	6.66779	6.62439	8.86142
MSR1	5.36283	7.19058	5.59137	7.62182	6.8096	5.29726	5.12416	4.79051	6.30215	9.60853	7.99294	7.38473	7.98308	8.55569	6.91219	7.54786	7.09729	6.8836	7.13843	7.34142	5.61942	6.73388	7.43039	7.128	8.02682	9.60519	7.33913	7.11195	8.71419	7.74171	8.11833	9.00222	8.12952	8.29565	8.99939	7.42401	9.01477	7.92844	8.93759	8.07802	7.76625	9.25958	7.17886	9.23367	6.54354	7.69974	7.58797	7.23125
ARHGAP4	5.48008	5.63103	5.70913	5.88296	6.22868	5.69935	5.46807	5.37769	5.98799	6.75166	6.49167	6.05184	6.53596	6.29951	6.61642	6.49376	6.47251	6.5161	6.13247	5.93251	6.11258	5.79894	6.10751	5.93164	6.25819	6.72405	6.11839	5.92441	6.45841	6.32258	6.75981	6.4981	6.46397	7.22346	6.19358	5.99859	6.65316	6.32194	6.58526	6.27719	6.50284	6.72939	6.29169	6.38411	5.6118	6.36251	6.015	6.2821
BASP1	6.53089	7.05096	6.93607	7.02595	7.29744	7.15434	6.72588	7.25946	7.4076	8.50525	7.67736	7.18966	7.95057	7.8218	7.84732	7.60965	7.70234	7.95435	7.50581	7.83876	7.10968	7.68479	7.93557	7.78	7.96004	8.05871	7.49485	7.71892	7.70318	7.72502	8.43954	8.15095	8.11551	9.41991	8.19832	7.22426	8.21427	7.85019	8.08463	7.71616	8.14085	8.73324	7.7733	7.8181	7.15066	7.96207	7.46452	7.6821
ETV5	5.65474	6.00657	5.80113	5.73711	5.86061	5.11399	5.62089	5.20852	6.05369	6.7324	6.07257	6.02401	6.56022	6.64041	6.56929	6.41212	6.36036	5.81495	6.05717	6.29139	6.00814	5.93668	6.17974	6.00529	6.49067	6.89172	6.51942	6.36859	6.64635	6.2591	6.26458	6.4393	6.12808	6.25196	6.3876	5.8959	6.83977	6.41065	6.34037	6.43899	6.34527	6.53495	5.63292	6.29603	5.91065	6.11605	7.09633	5.92919
ARPC1B	8.18851	8.53092	8.34539	8.77992	8.50436	8.47692	8.17605	8.39958	8.51667	9.7589	9.22169	8.77178	9.14213	9.23548	9.1814	9.00377	8.96964	8.81432	8.71938	8.75171	8.80439	8.77154	8.76799	8.68135	9.14007	9.7945	9.02185	9.26839	9.10412	8.95225	9.48215	9.14616	9.21408	9.65131	9.23802	8.61133	9.47151	8.7083	9.28512	9.03348	9.02321	9.70369	8.84621	9.43738	8.44056	9.16376	8.60825	8.80394
NCF2	6.06552	6.47434	5.4698	7.01065	7.26897	6.23652	5.75249	6.44376	6.6389	8.36298	7.47192	6.7507	7.71228	7.28337	7.50869	7.12741	7.39282	7.89514	6.65254	7.36174	7.00917	6.34361	6.94645	6.91641	7.3495	8.5508	7.43595	7.34037	7.96975	7.56276	8.36957	8.07531	8.18155	8.82748	7.67379	6.96524	8.15693	7.38452	7.65957	7.60539	7.43497	8.37805	7.67906	8.33518	6.3032	7.5994	7.38347	7.17628
CSF2RB	5.4825	5.98362	5.45057	6.06241	6.18295	5.6924	5.22547	5.77418	5.81129	6.9501	6.38155	6.29992	6.78435	6.60799	6.45622	6.68736	6.59423	7.10454	6.36687	6.3044	6.23627	5.64629	6.53492	6.49242	6.4809	6.93856	6.34061	6.29269	6.53148	6.45613	7.36856	6.86003	6.81977	8.13541	6.44324	5.8939	6.7567	6.71135	6.37816	6.3534	6.33399	7.18915	6.46995	6.33173	5.72677	6.87353	6.51754	6.58277
TSPAN33	6.45022	6.17503	6.57342	6.38843	6.02341	6.03349	6.0991	5.88216	5.80957	7.02468	7.28625	6.52203	6.50681	7.25513	6.80106	6.72184	6.72883	6.64501	6.8027	6.13648	6.7595	6.53676	6.59978	6.79155	6.67495	7.16639	6.44429	6.85956	7.13377	6.86352	7.10189	6.75847	6.66503	6.97682	6.7487	6.21248	7.34855	6.7039	6.61513	6.76498	6.42075	7.51895	6.8314	6.97361	6.39264	6.88195	6.37063	6.36032
HLA-DQB1	8.07281	8.01967	7.97234	8.51587	8.5977	7.1504	7.49967	7.90652	7.4935	8.46036	8.85706	8.75856	8.81647	8.56048	8.90946	8.0603	8.98903	9.14199	9.03519	9.00325	8.79928	8.22122	8.23658	7.83448	9.29155	8.60609	8.5561	9.13939	8.79605	9.4254	9.02268	8.33468	8.51449	9.315	8.9657	8.16844	9.42208	8.09014	9.01523	9.0244	8.48294	8.9501	8.75282	9.26048	8.52963	8.74971	8.13487	8.85327
SELP	6.38817	6.18797	6.69681	6.64211	5.2821	5.82697	5.94804	5.68287	6.08715	7.55576	7.23609	7.04083	7.78087	7.28285	6.67073	7.15039	6.49758	6.81676	7.13156	7.85597	6.96812	6.49349	6.82848	6.81034	6.69083	7.41777	6.26227	7.59597	6.84969	6.63698	7.51499	6.94506	6.0857	7.74151	6.71348	6.41943	6.74851	7.16007	6.82859	6.93037	6.91058	6.36949	6.52953	7.16768	6.85917	6.93594	6.41967	7.11271
CCR1	4.84649	5.09554	4.71064	5.46956	6.0947	4.877	4.14687	4.67295	4.98761	7.57196	6.07903	6.07071	6.58292	7.07745	6.47175	5.75374	5.91751	6.20008	5.42959	5.85832	5.49551	5.35914	6.01111	5.54279	6.25247	7.55678	6.18832	6.2474	6.97418	6.06697	6.44227	7.07451	6.04965	7.3714	6.65328	5.34739	7.26655	6.25107	6.55567	6.13955	6.32001	7.59035	5.88975	6.90457	4.97262	6.26323	5.59328	5.53103
EGFL6	5.69348	9.79537	8.46022	9.34788	6.87654	8.15517	8.49227	5.07632	8.12528	9.30022	11.2772	10.8238	11.4454	9.84224	9.99207	10.3963	10.7626	10.0653	10.1883	7.86284	10.1487	9.77372	10.4313	9.92901	10.4907	10.632	8.92685	10.4532	11.2351	10.9706	9.80023	9.66151	9.39943	9.42082	8.80597	11.0127	10.1682	10.8438	8.70938	11.1534	10.7522	9.97771	10.9988	10.9516	10.757	10.3294	6.02123	9.12671
IKZF1	4.96003	5.43394	4.80001	5.67192	5.60049	5.1807	4.74354	5.04219	5.10361	6.58918	6.03376	5.56865	5.94378	6.14891	6.12674	6.00385	6.09203	6.40399	5.46398	5.56973	5.93269	5.37495	6.05858	5.65865	6.01058	6.84978	5.93326	6.07254	6.38432	6.06552	7.05157	6.00697	6.49104	7.33902	5.85483	5.25681	6.28178	5.54762	6.13607	5.87868	5.87393	6.85005	6.23248	6.3636	5.08849	6.36059	5.97451	5.684
LGALS9	5.04575	5.66681	5.6203	5.86725	5.93621	5.47593	5.81095	5.16866	5.68594	7.04235	6.06498	6.24697	6.24963	7.17804	6.45253	6.11	6.43342	6.21249	6.41842	5.7097	5.57809	6.05129	5.9885	5.87391	6.24825	7.18407	6.12473	6.24386	6.51123	6.17334	6.43896	6.98767	6.12158	6.53074	6.73041	5.87637	6.77395	6.23534	6.69475	6.35789	6.4712	6.72436	6.3836	7.02412	6.15636	5.91603	5.84815	6.10404
RNASET2	5.03058	4.89158	4.76677	5.10076	5.28874	4.91096	4.65952	4.94548	4.95672	5.80429	5.5813	4.93525	5.53741	5.5879	5.49143	5.48395	5.51609	5.56618	5.01248	5.55767	4.94884	4.87589	5.2409	5.64935	5.75264	6.37023	5.5405	5.43924	5.83972	5.61075	6.0439	5.90301	5.75644	6.26864	5.70121	5.40163	5.803	5.36012	5.65565	5.52144	5.4884	6.13033	5.3518	5.9531	5.11582	5.85413	5.55367	5.45901
MYO1F	5.5171	5.6703	5.37657	6.2615	6.51337	6.04867	5.26699	6.49036	6.25457	7.32086	6.8524	6.41083	6.80335	7.1136	6.95088	6.81372	7.04661	7.71547	6.47551	6.55302	6.69899	5.95256	6.68444	6.7175	6.64753	7.67675	6.71988	6.50347	7.06016	6.86995	7.84338	7.30572	7.77675	8.60553	6.91354	6.26915	7.49252	6.69395	6.92924	6.68301	6.92392	7.54169	7.10452	7.22161	5.77731	7.27743	6.80749	6.99272
DAPP1	3.88658	4.32597	4.20069	4.9958	4.74174	4.39717	3.66412	4.61772	4.61398	5.06989	5.31228	5.05002	5.29909	5.77345	5.24585	5.01268	5.2318	5.86127	4.89395	4.81339	5.01416	4.46025	4.81235	4.97507	5.28453	5.85306	5.22264	5.0429	5.58033	5.19967	6.05181	5.67047	5.74547	6.68386	5.30537	4.55091	5.9383	4.6574	5.15999	5.00389	5.27256	5.81138	5.38864	5.77524	4.59307	5.32038	4.96613	5.16932
ARL4C	4.5494	5.26371	5.22464	4.84382	5.01506	5.11445	4.49431	4.54902	4.58812	6.24972	5.55106	5.11387	5.41798	5.67854	5.30554	5.09385	5.44834	5.76769	5.55325	5.93737	5.94511	5.50989	5.19965	5.2978	5.13101	5.66752	5.31846	5.3791	5.69128	5.30765	6.07907	5.61802	6.07975	6.56351	5.80328	4.97148	5.84847	5.84328	5.59091	5.17369	5.70931	6.53644	5.58938	5.14921	5.18084	5.70878	5.59155	5.1929
C5orf30	8.32231	7.53955	7.71221	7.28313	8.57387	7.48898	9.16197	8.95649	8.22088	7.03827	7.4868	7.2392	7.23825	7.48377	8.44842	7.24271	7.60756	7.09622	7.43076	7.40802	7.49913	7.1949	7.47364	7.19998	7.5721	6.89843	7.5653	7.33222	7.15349	7.50368	7.30161	7.36284	7.71615	6.90216	7.3657	7.29359	7.41174	7.56348	7.43372	7.88771	7.31068	7.07108	7.24403	7.9243	7.38927	7.23323	7.39432	7.12334
HCST	4.99992	4.99219	4.95357	5.94031	5.76599	5.32785	4.96221	5.16519	5.29867	7.53853	5.77183	5.84714	6.17734	6.63022	6.27217	5.81171	6.03062	6.04625	5.8421	5.75212	5.51571	5.83897	5.92689	5.92554	5.91531	7.50302	5.97003	6.1929	6.61315	6.11701	6.44026	6.66423	6.26332	6.77262	6.41531	5.65605	7.07705	6.10199	6.58872	6.33816	6.22008	7.11578	5.80905	6.57889	5.214	6.07016	6.09108	5.84603
TNFAIP3	6.78251	7.15125	7.936	6.8887	7.10045	6.82757	6.47163	6.47682	6.72868	8.2847	7.72021	7.30299	7.76318	8.03771	7.39137	7.85009	7.82787	8.00632	7.38752	9.42498	7.43307	8.08764	7.80461	7.33328	7.60999	8.36331	7.43401	7.65819	7.70129	7.61294	8.46732	7.76632	7.9506	8.347	7.65306	7.03525	7.67368	9.154	7.51551	7.70105	7.52671	7.9881	7.97064	7.90463	7.75698	7.71507	8.32769	7.40989
ITGAL	5.39621	4.92176	5.50547	5.71786	5.67532	5.49982	4.49061	5.66077	4.99748	6.19734	5.94915	5.69376	6.06352	6.6077	6.2429	6.49578	6.52111	6.64396	5.93061	5.94222	6.40373	5.37685	5.91905	6.04703	6.07504	7.05288	6.06017	6.16624	6.29115	6.23966	7.44546	6.43992	6.95122	7.77909	6.5279	5.59077	6.82663	6.0397	6.51702	6.03938	5.88844	7.16785	6.39095	6.08938	5.28964	6.67451	6.00116	6.14699
RET	5.0093	5.62826	5.59689	5.50759	5.47158	5.1489	5.90589	5.43469	5.50585	5.01556	5.00726	5.23704	5.01193	5.66159	4.63156	5.53483	5.24337	4.72261	4.9466	4.4978	4.26124	4.8897	4.62668	4.5533	4.32596	4.63849	5.10585	4.88716	4.84959	4.54434	5.07157	4.79508	4.80368	4.9064	4.64168	4.54704	4.8782	4.34271	4.44428	4.42946	5.04846	4.74812	4.54699	4.93433	5.56164	4.13251	4.40493	4.40531
LILRB4	4.98821	5.42953	4.90473	5.96814	5.98526	5.06612	5.0869	4.48963	5.45726	8.09355	6.86402	6.08742	6.62613	7.32266	6.70928	6.28627	6.199	6.02259	5.805	6.08613	5.68455	5.28793	5.9812	6.00363	6.62024	7.88641	6.20615	6.01519	6.95212	6.36675	6.54688	7.59212	6.41494	7.25053	7.16426	6.09997	7.19412	6.37249	7.22281	6.90238	6.63158	6.98114	5.92455	7.44624	5.21199	6.6666	5.76405	6.02772
ITGB2	6.91199	7.33028	6.74209	8.10823	8.22974	7.00408	6.72293	7.10186	7.1716	10.1334	8.72477	7.76834	8.83974	9.04036	8.7401	8.37232	8.2652	8.54758	7.45152	7.92549	7.74675	7.20551	8.20154	7.8304	8.27084	10.1075	8.58479	8.41245	9.25174	8.67086	9.17977	9.66696	9.14182	9.30499	9.30839	8.14053	9.30973	8.33659	9.32253	8.87515	8.42891	9.47472	8.20976	9.80255	7.52896	8.39095	7.65506	8.33982
CECR1	6.24801	6.67698	6.19721	7.01809	7.00638	6.26663	6.28871	6.12584	6.24363	8.93204	7.51842	7.14141	7.58573	7.94988	7.34801	7.4669	7.42938	7.09739	7.17054	6.83666	7.15128	6.50084	7.04764	7.16531	7.62861	8.71445	7.49546	7.17415	7.98729	7.34224	7.77084	8.56551	7.56086	7.9038	8.57266	7.47982	8.10216	7.59274	8.48881	7.52296	7.46062	8.32223	6.97667	8.38233	6.39157	7.27428	6.73379	7.15441
BIRC3	5.45065	5.73105	6.0009	5.80466	5.40084	5.27837	4.97058	5.15988	5.54866	6.22588	6.16465	5.8746	6.21753	6.34068	6.20327	6.11303	6.08901	5.97022	5.97757	6.62699	5.71634	5.845	5.88331	5.93498	6.24747	6.63164	5.90523	5.95995	6.18779	6.13564	6.80887	6.29902	5.8538	7.14336	5.98149	5.78132	6.08353	6.63389	5.90602	5.8573	5.91309	6.50255	5.8842	6.4189	5.58181	6.16346	6.96772	6.00756
LOX	7.81082	9.21077	9.21499	9.54843	8.5636	7.8551	9.12081	8.28343	9.09994	9.20103	9.83205	9.59814	9.56457	9.69629	9.39982	9.28397	9.76222	9.50319	9.3057	8.49896	9.50706	9.1406	9.5198	9.64115	9.66152	9.01832	9.78383	9.57321	9.65581	9.49573	9.51489	9.36839	9.27871	9.59223	9.23383	9.21589	9.77731	9.44143	9.31987	9.33965	9.46544	9.06044	9.37656	9.43835	9.59114	9.49444	9.19428	9.52012
PRUNE2	5.53243	6.74352	8.19149	5.90911	6.47186	8.14645	7.29948	8.06785	5.85033	4.56824	5.52182	5.19514	5.53375	5.42448	4.54105	7.22151	5.37373	5.43131	5.20127	3.96442	6.16089	3.99368	5.35691	4.93136	4.87935	4.92584	6.18186	4.71854	5.37219	4.96937	5.45874	5.31725	6.92993	5.16993	4.86182	5.12099	4.60362	5.43656	4.861	4.97049	5.49821	5.25208	4.39823	4.87242	7.74271	5.80462	5.90281	5.60659
C1orf162	6.88352	7.27442	6.19006	7.66188	7.81909	6.85543	6.27756	6.21497	6.78561	9.51592	8.06475	7.61895	8.32418	8.79487	8.09579	7.98437	7.95294	7.79946	7.4649	7.2687	7.29768	7.19468	7.88586	7.95332	8.10498	9.41019	7.56147	7.87178	8.54361	8.23565	8.43872	8.80859	8.02113	9.12396	8.73087	7.42171	8.98192	7.73073	8.70113	8.21824	8.17686	9.12182	7.75852	8.99011	6.41709	7.83347	8.24322	7.94237
PYCARD	6.58208	6.60089	6.20433	6.95833	7.37413	6.45871	6.04023	6.01106	6.57127	7.88399	7.31508	6.81671	7.42451	7.42313	7.14325	7.27374	7.11757	7.22593	6.92448	6.92281	6.9421	6.89406	6.83395	7.13633	7.22442	8.02149	6.81654	7.18999	7.4291	7.14003	7.50073	7.69655	7.33158	7.87742	7.37288	6.82829	7.6237	6.86798	7.57071	7.19461	7.30401	8.00094	7.0786	7.28064	6.37709	7.3571	7.48393	7.15856
SLAMF6	4.41497	4.32968	4.94441	5.07726	4.95661	5.02032	4.66776	4.90961	4.34966	5.96136	5.55464	5.42686	5.52948	6.06451	6.05436	5.85829	5.83359	5.72727	5.27442	4.9343	5.85132	4.29617	5.12971	5.64173	5.56978	6.19464	5.47949	5.7358	5.84583	5.85792	6.97366	5.90792	6.34568	6.85128	5.71739	5.25952	6.23536	4.79521	5.76207	5.42345	5.51056	6.62065	5.69031	5.84375	4.72797	5.80858	5.50155	5.63715
MAP1B	9.13553	10.0232	9.26859	9.68619	9.17928	8.6761	8.87884	9.24477	9.72689	10.0528	10.226	10.1138	10.3701	9.75719	9.74337	9.97696	9.84068	9.45349	9.79343	9.77789	9.17561	9.2599	9.93303	9.89081	10.0767	9.91306	10.0528	9.77288	10.4557	10.3753	10.0846	10.0075	10.2112	9.62216	9.74631	9.78048	9.95028	10.1184	9.72829	10.0358	10.0407	10.1372	9.89056	10.0527	10.2339	9.45181	10.1116	9.7382
CTSG	5.0371	5.6787	5.65584	5.51003	5.80886	5.48032	5.24907	5.6888	5.45293	6.41385	5.93614	5.75209	6.35133	5.50451	5.74504	5.39412	6.04869	5.99412	6.27617	5.8907	5.56936	6.38679	6.44946	6.42969	6.59709	6.42578	6.09799	6.2244	5.81111	6.20909	6.07408	5.97648	6.35507	6.99262	6.21015	6.36605	6.62017	5.9487	6.27902	6.5207	6.48319	6.65626	6.06695	6.15538	6.39926	6.24568	5.45676	5.97314
FUCA1	6.64579	6.81916	6.74641	7.13789	7.00863	6.97564	6.74926	6.74324	6.58409	7.74099	7.29193	7.058	7.68537	7.48684	7.34796	7.25536	7.41422	7.10385	6.96545	7.05206	7.09044	6.90461	7.08693	7.18426	7.53967	8.14655	7.53126	7.26955	8.10506	7.39989	7.42522	7.78074	7.16775	7.91298	7.81123	7.33458	7.47419	7.04463	7.81701	7.52892	7.71354	8.1173	7.40525	7.84586	6.90005	7.52861	7.48121	7.19533
GPR137B	7.87777	7.77806	7.54361	7.93399	8.23579	7.35082	7.52185	7.13276	7.73066	8.83603	8.65282	7.75895	8.58388	8.53059	8.53608	8.3254	8.25761	7.60443	7.9278	8.28947	7.67151	7.80201	8.35132	8.05463	8.52679	8.75193	8.28096	8.6542	8.93783	8.53014	8.44099	9.07042	8.09092	8.4706	8.56996	7.97598	8.73387	8.2928	8.52677	8.32727	8.55464	8.7056	7.88981	8.66843	7.93839	8.12465	8.36585	8.24187
CORO1A	6.54649	6.80569	6.76684	7.42881	7.44403	7.12922	6.27313	7.2689	7.1013	7.97157	7.72844	7.4285	7.91592	8.25822	8.15816	8.13803	8.04214	8.51226	7.31655	7.50264	8.04988	7.05998	7.8427	7.76245	7.77819	8.7258	7.85262	7.61702	8.27459	7.73016	8.8833	8.08118	8.51287	9.40053	7.91293	7.17827	8.54575	7.67684	7.92655	7.54282	7.78926	9.2666	8.14572	7.99327	6.6361	8.35248	7.96262	7.87897
JAK3	4.34211	4.57897	4.56633	4.77164	4.74426	4.37622	4.40651	4.679	4.8186	4.99559	5.35512	5.15684	5.4525	5.83593	5.21084	5.43634	5.48767	5.68645	5.20826	5.06447	5.10149	5.05698	5.56341	5.21839	5.268	5.58525	5.19725	5.0405	5.18575	5.15055	5.88029	5.42312	5.30696	6.94627	5.29254	4.86623	5.7118	5.2997	5.14638	4.73501	5.03222	5.89449	5.01016	5.2657	4.63029	4.92549	4.95687	5.22152
FAT3	4.7622	4.33143	5.26612	4.57554	4.67347	5.39133	5.16345	4.69713	4.39014	3.25399	3.74034	3.97866	3.85977	4.30749	3.45161	4.05444	4.59002	3.96618	4.69472	3.11656	4.86064	3.94433	4.62325	4.10928	3.76172	3.8854	4.23416	3.63121	3.27185	3.29704	3.86383	3.45817	4.00863	3.41988	3.84366	4.52837	3.38827	3.53493	3.94717	3.74749	3.41764	3.15684	3.45229	3.80362	4.66545	4.74934	4.29202	4.35361
HEY2	5.69363	6.13558	6.16975	5.70774	5.45173	6.84927	5.05108	6.28568	6.04812	4.58989	5.25392	4.98361	5.70449	4.58223	5.52537	4.97646	4.52781	5.62533	5.31663	5.52311	5.27989	4.93555	5.3322	5.57012	4.9266	5.29794	5.23503	4.8001	4.64576	5.4677	5.42311	5.19542	5.24828	4.93909	4.78341	5.23345	4.71068	5.40354	4.73945	5.36835	4.55145	4.83397	4.84326	4.70311	5.55677	5.45303	5.83691	5.83106
ENC1	5.04784	5.1001	5.03177	5.56727	4.95202	4.7465	4.76481	4.93587	5.52016	5.66983	5.80776	6.03412	6.10207	5.96076	6.08632	6.72195	5.64787	5.98919	5.60085	5.37108	5.24664	5.1286	5.89944	5.45405	5.61467	5.92945	5.86419	6.93362	5.6642	5.91477	6.1581	5.68803	5.29941	5.56807	5.84778	5.33707	5.94968	5.65696	6.08274	5.43466	5.69881	5.66678	5.67374	5.63533	6.26952	5.23746	5.64466	5.45746
PARVG	5.03686	5.37592	5.02221	5.94511	6.11175	5.10878	4.85728	5.3511	5.39039	7.0499	6.24344	5.52282	6.39297	6.68087	6.53678	6.01774	6.40248	6.22745	5.36909	5.7462	5.6668	5.30223	6.03668	5.81715	6.21661	7.0904	6.05297	6.05729	6.83987	6.22386	6.76648	7.08484	6.24836	7.44353	6.53455	5.78184	6.7591	6.17316	6.51021	6.19359	6.40587	6.91125	5.94174	6.73552	5.60923	6.19532	6.12345	6.20779
BIN2	5.19761	5.02957	5.00501	5.73851	5.62301	5.42335	4.8471	5.49502	5.69306	6.62167	6.22681	5.83584	6.27424	6.59264	6.1792	6.43042	6.33806	6.74628	5.67296	5.88057	6.17965	5.25368	5.90575	5.96081	6.09286	7.03011	6.30846	5.93936	6.34827	6.36555	7.22449	6.52462	6.85592	7.6881	6.06436	5.49404	6.65342	5.75652	6.0693	6.10558	6.03597	6.86615	6.5552	6.50537	5.11426	6.49162	5.83526	6.16173
SLAMF7	4.13605	4.38778	4.16189	4.91898	4.44826	4.29844	4.34822	3.94504	3.96022	6.59648	4.94195	5.18325	5.27954	6.14925	5.71169	5.05142	4.96742	5.16187	4.92496	4.67104	4.48527	4.47782	5.12236	4.72024	5.44983	6.84691	5.08397	4.98315	5.8702	5.20777	5.76592	6.09151	5.56186	6.29923	6.20647	4.76165	5.89863	5.21487	6.01972	5.63795	5.03602	6.52328	4.87624	6.54843	4.70955	5.12507	5.19896	4.96807
RASGRP1	4.85945	4.86837	4.99487	5.26675	5.13301	4.92157	4.60253	5.30002	4.77976	5.18937	5.28264	5.3358	5.61984	6.03566	5.73278	5.95461	5.91878	6.04792	5.4595	5.37667	5.65742	5.3926	5.49871	5.54785	5.55464	5.92657	5.79585	5.67579	5.87201	5.62182	6.85981	5.78517	6.45936	7.07912	5.75621	5.20206	6.14623	5.78191	5.55431	5.1622	5.75743	6.26446	5.39857	5.53228	5.09729	5.9233	6.0915	5.44911
TGFBI	7.12506	8.03871	7.59475	7.67395	8.1714	7.39075	7.40133	7.20259	7.7399	9.01073	8.32981	7.70785	8.38964	8.18477	8.7144	8.14959	8.22973	8.02421	8.12098	8.11154	7.91896	7.89428	7.72948	8.13851	8.34298	8.19711	8.43788	8.57501	8.85551	8.21595	8.33384	8.86706	8.49078	8.37729	8.48826	7.79581	8.77299	8.41948	8.42127	8.01465	8.53875	8.78789	7.84695	8.57555	7.41238	8.33766	8.11296	7.91488
BGN	8.48339	9.04211	8.6809	9.0308	9.55065	8.85311	8.5647	8.40006	8.98705	9.91719	9.83609	8.9748	9.9607	9.57421	9.39367	9.80406	9.77238	8.91994	9.2544	8.92787	8.90021	8.94921	9.47272	9.36536	9.33285	9.47581	9.29856	9.9114	9.58169	9.84092	9.72025	9.81383	9.08482	9.69846	9.72174	9.52554	9.76958	9.42169	9.7377	9.24967	10.2822	10.2965	9.67528	9.56554	9.04342	9.42842	9.87264	9.44926
KCNJ2	4.74894	5.53615	6.3188	5.78808	5.19054	5.26322	4.86067	5.24153	5.68662	5.8449	6.10822	5.84325	6.81621	5.94409	5.57114	5.84223	5.73972	6.08508	5.99667	6.37794	5.71794	5.96362	5.96176	5.72588	6.03817	6.1223	6.19573	5.91496	6.16119	6.43153	6.33239	6.12219	5.64432	6.75508	5.97763	5.79952	6.77499	6.51038	5.88999	5.92891	5.77926	6.09473	6.17446	6.20317	6.35387	5.96534	6.73362	5.82949
ACSS2	10.2806	10.2915	11.0039	10.3743	10.4418	10.5556	10.9192	10.7939	10.2157	9.4475	9.80057	9.89292	9.6632	10.0649	9.94979	10.3174	10.2008	10.1012	10.0201	9.54861	10.4833	10.1845	9.98734	10.0313	10.0679	9.55784	10.2338	9.65055	9.55457	9.76581	9.62635	9.62122	10.282	9.35886	9.66912	10.1905	9.59984	9.85254	9.66104	9.83325	9.7199	9.31703	9.93249	9.5492	10.9884	10.0822	9.14672	10.1711
IL12RB2	4.626	4.86772	4.6815	5.00968	5.3722	4.65983	4.93283	4.81534	5.32251	5.33867	5.92379	5.41715	6.16677	5.89574	6.10576	5.372	5.60303	5.3413	5.53094	5.2328	5.42851	4.69995	4.77677	5.65557	5.75464	5.84722	5.63073	5.75435	5.82432	5.86182	5.94956	5.52696	5.42343	5.79392	5.34786	5.40087	5.88814	5.47523	5.34072	5.92707	5.46538	5.78629	5.12788	5.47677	4.80164	5.27601	5.87869	5.75783
SNORA73A	9.24798	9.1457	8.76933	9.53835	8.90699	8.90396	8.8573	9.33737	8.66561	9.61049	9.74652	9.38355	9.78639	9.73892	9.52182	9.69693	9.2137	9.26188	9.24338	8.97865	8.96786	9.24398	9.62297	9.6308	9.97629	9.63305	9.54812	9.95079	10.045	9.80068	9.65105	9.71773	9.69827	10.3744	9.66964	9.64273	9.80346	9.44254	9.49543	9.58294	9.97757	9.60486	9.58953	9.58411	9.28076	9.65647	10.4728	10.0161
NCAM2	5.54365	4.76685	4.56623	4.67477	4.54557	4.58373	5.85501	4.83565	4.39318	3.81121	4.00984	3.96241	4.16932	4.6592	3.74646	4.0406	4.23648	3.93464	4.29703	4.23261	3.80516	4.00365	3.75453	4.58336	4.44709	4.05436	4.47418	4.1181	4.2405	3.84006	4.2547	3.88837	4.56972	4.50324	4.36777	4.39907	4.08088	4.0628	4.2989	3.74694	4.27076	3.78548	4.39869	3.72678	5.06995	4.30112	4.81752	4.22894
CHST11	7.22074	7.19054	7.4863	7.42063	7.38837	7.40023	6.45737	7.20396	7.15328	8.82254	7.91505	7.5675	7.99672	8.30701	7.91667	7.86959	7.80459	8.30283	7.76526	7.73048	7.39992	7.63366	7.99235	7.60027	7.75258	8.83149	7.74281	7.71764	8.17666	7.88546	8.58273	8.55203	8.2877	9.05037	8.28104	7.29551	8.40322	7.80966	8.18807	7.62758	7.93588	8.68376	7.58506	8.52188	7.10948	7.93149	7.99844	7.84854
MYBL1	4.35075	3.99129	4.56094	4.68832	4.68748	4.79875	4.29722	4.44067	4.07399	4.53398	5.16662	5.03748	4.79542	5.13768	5.24728	5.07927	5.30822	5.41695	4.6168	4.86837	5.36111	4.52213	4.6393	5.06618	4.934	5.66284	5.08377	4.7364	5.1577	5.24099	6.17065	4.92888	6.06885	6.0727	5.02384	4.81719	5.65058	5.02638	5.03024	4.69743	5.03951	5.35721	5.07514	5.22635	5.09526	5.5386	5.26961	4.9751
TTPA	6.0613	5.74215	6.85056	5.76612	6.33198	6.61324	6.17312	6.39046	6.13776	5.10621	5.44785	5.74651	5.46258	5.74833	5.68919	5.74467	5.61543	5.66874	5.4423	5.87347	5.68939	5.84919	5.47904	5.71849	5.90072	5.34323	5.67232	5.67867	5.55146	5.66604	4.74584	5.85177	6.10065	5.10277	6.14364	6.07704	5.37344	5.96735	5.92022	5.8565	5.21461	5.29554	5.95858	5.29556	5.51494	5.40636	5.61186	5.98649
CD180	4.60118	4.62936	4.30003	5.52086	5.5135	4.28715	4.16776	4.30836	4.70795	7.03186	5.65976	5.4186	5.96408	6.49871	5.89864	5.43349	5.39526	5.31414	5.04044	5.3555	5.39733	5.1489	5.28108	5.23963	5.71114	7.22553	5.96319	5.67261	6.32106	5.63244	5.68516	6.67331	6.08069	6.88087	6.32147	5.03463	6.84222	5.18705	6.23546	5.50178	6.04138	7.08011	5.05826	6.29447	4.84483	6.20477	5.55489	5.45233
C1orf38	5.73611	6.7065	6.03702	6.49752	7.13174	6.45047	5.73019	5.82019	6.12572	8.53018	7.25988	6.57842	7.23653	7.39413	6.96366	6.94756	7.09776	7.20597	6.93136	7.29295	6.4695	6.5357	6.51344	6.74538	7.08881	8.13743	7.25202	6.61913	7.54209	7.53084	7.88593	7.65878	7.40464	7.85533	7.33119	6.67007	7.82889	7.41419	7.37331	7.02594	7.1707	7.67924	7.08285	7.75761	5.83439	7.08819	6.97369	7.11476
PKNOX2	6.84586	6.75494	6.52653	6.74701	7.02035	7.37705	6.85571	6.65535	6.32363	5.72921	5.89927	6.14594	5.74217	5.4846	6.11775	6.06844	6.44756	6.02106	7.06314	5.96644	5.81741	7.30006	6.28072	5.67979	5.88973	5.89896	6.2005	6.06791	5.81803	5.80979	5.58946	5.68103	6.51183	5.46139	5.81836	6.35478	5.70989	6.15303	5.67244	6.70323	5.83912	5.93791	6.46824	5.81946	6.18776	6.39148	5.62801	6.54377
CFH	8.34122	9.05033	8.86665	9.22176	9.185	8.9462	8.40636	8.95082	8.92473	9.38498	9.85316	9.10062	9.99954	9.09521	9.40051	9.41082	9.32238	9.59035	8.95303	9.0114	9.09752	8.89413	9.29226	9.05447	9.8237	9.65049	9.95904	9.93373	9.5483	10.1647	9.69002	9.41615	9.47737	9.73326	9.49765	9.65809	9.74413	9.24539	9.39037	10.0824	10.0992	9.56725	9.77793	10.2755	9.77322	9.44003	9.39207	9.1742
NLRP3	5.17945	5.3463	5.09191	5.34852	5.5288	5.09696	4.51682	4.32745	5.53862	7.24863	5.95706	5.58432	5.86353	6.13187	5.75908	5.47244	5.78108	6.07024	5.41795	6.47041	5.68154	5.7941	5.356	5.48538	5.84466	6.0226	5.55236	5.60509	6.09088	5.84099	6.07306	6.12897	5.96733	6.65618	5.75881	5.3644	6.15104	6.89117	5.64483	5.91411	5.95476	6.35326	6.39755	6.16333	5.1618	5.70259	6.77406	5.57582
HLA-DPB1	9.60125	10.7839	10.8943	11.1314	10.8877	10.2988	9.83009	10.2496	10.3733	11.588	10.5131	11.5563	11.5062	10.1319	11.3086	11.4636	11.2908	11.3643	11.6846	11.452	11.3687	11.1999	10.5794	10.4652	11.5314	11.594	11.0213	11.5786	11.3087	11.3939	11.7155	11.5523	10.9597	11.8761	11.1537	11.3308	11.9817	11.543	11.1893	10.5209	11.2716	11.8988	11.2245	11.2122	10.6153	11.5315	11.0425	11.1158
TFRC	7.38327	8.04554	7.70837	7.96008	7.44498	6.41107	7.20899	7.04702	7.63469	9.73402	8.26859	7.87329	8.64516	8.54067	8.08306	7.95055	8.13705	8.08103	7.63223	8.23688	7.82589	7.77318	7.92127	7.9679	8.62352	9.65043	8.0789	7.84826	8.71279	8.40626	8.48744	9.0592	8.43967	8.57197	8.99084	8.09942	8.83764	8.68274	8.85227	8.48456	7.62242	8.88919	8.16859	9.36694	8.30566	8.29865	9.54234	8.00304
DRD1	2.79942	3.62962	3.13002	2.77671	3.28528	2.70334	3.50433	3.0102	3.68715	4.35162	3.96772	4.17163	4.4701	3.85858	4.20409	4.69706	4.09872	4.02947	4.06014	3.0922	3.6262	3.42629	3.77865	3.66484	3.76568	3.94591	3.86138	3.79613	4.05124	4.0733	4.2544	4.26051	3.97445	3.6923	3.3997	3.74365	3.28607	4.63519	3.26336	4.0848	3.52779	4.86068	3.58844	4.11411	4.65886	3.76207	3.47232	3.69757
LYVE1	9.39579	10.2933	9.34007	10.2317	10.2086	9.77366	9.32161	9.03226	9.95483	11.3284	10.6331	10.1272	11.0684	10.6945	11.0414	10.5411	10.4438	10.2084	9.21757	10.4542	10.4684	10.1556	9.84978	9.97327	10.8373	11.052	10.8544	11.0755	11.4087	10.8294	10.882	10.8307	10.7949	10.9195	10.7033	10.1033	11.2729	10.2878	10.6315	10.5852	10.9888	10.7203	10.2675	10.644	9.81665	10.9153	11.3679	10.0649
SLC15A3	6.24685	6.6525	6.11329	6.73551	6.80294	6.35699	6.24633	5.92082	6.48311	8.26079	7.10787	7.21238	6.99447	7.50914	7.03369	7.15623	6.94182	6.93324	6.99933	6.94936	6.70396	6.52612	6.82513	6.87166	7.03403	8.1974	6.61877	7.04108	7.52969	7.06082	7.05744	7.71412	7.00356	7.28601	7.68424	6.71948	7.45033	7.03751	7.60371	6.98182	7.10285	7.44855	6.97729	7.87142	6.31712	6.95774	6.80957	6.93648
CST7	5.78237	5.43138	5.98935	5.90867	6.29842	6.04724	5.75905	6.30231	5.68231	6.53758	6.39173	6.21385	6.07743	6.69709	6.58316	6.68494	6.67561	6.66652	6.33126	6.59635	6.49873	6.04521	6.41495	6.35007	6.32319	6.88229	6.54726	6.51666	6.48822	6.62812	7.69017	6.38663	6.80374	7.46049	6.63623	6.1068	7.11849	6.77418	6.70269	6.26622	6.14965	7.25843	6.64774	6.32702	5.98537	6.63759	6.55548	6.34016
FBLN7	7.09687	6.15167	5.75478	6.71643	6.54834	6.21442	6.86997	6.96009	6.09562	6.24467	5.73795	5.85014	5.7132	5.81371	5.55952	5.18927	5.62252	5.83297	6.00871	6.89751	5.78201	5.88264	6.05218	5.95737	5.74831	6.05072	5.59896	5.38108	6.13541	5.76538	5.76857	5.70769	5.41478	6.27455	5.60749	5.80942	5.7609	5.94529	5.7347	6.63997	5.93246	6.15481	5.66932	5.16856	5.74802	5.60991	5.68708	5.66404
ACSM5	8.1428	7.12271	7.21345	7.99745	7.87413	8.2141	8.3901	7.95988	7.85855	6.68404	7.215	7.46602	7.21067	6.53128	7.39236	6.65653	7.15592	7.40255	7.02748	7.55449	7.60552	7.93249	7.15111	7.4459	6.89682	7.04959	7.26657	6.77339	7.20882	7.63182	6.57186	7.12995	7.21602	6.50096	7.02815	7.85533	6.9962	7.6347	7.13654	7.26851	6.99277	6.94141	7.70981	6.67507	6.85246	6.42655	6.83937	7.3177
LILRB3	5.21617	5.57444	4.95045	5.88016	6.10315	5.32309	4.68432	5.8428	5.8535	7.72066	6.41737	6.01812	6.42693	6.79646	6.93118	6.06282	6.09333	6.89489	5.87615	6.0576	6.09992	5.33408	6.19622	6.10625	6.51564	7.10794	6.39786	5.9372	6.89132	6.17505	7.22325	6.80105	6.85797	7.24669	6.87074	6.17402	6.97382	6.3568	7.02706	6.10162	6.38626	7.33619	6.14305	6.80717	5.30657	6.84974	5.79413	6.26227
GLB1	7.6304	8.5306	8.38607	8.30705	7.79859	7.85601	8.09258	7.71877	8.46996	9.01283	8.74419	9.11385	9.47874	8.8875	9.07767	8.79819	9.02404	8.37442	9.37413	8.14682	9.01156	8.09219	9.13059	8.58355	8.43224	8.5237	9.28581	8.86804	9.12186	9.11941	9.08886	8.5474	8.86204	8.34686	8.58361	8.35395	9.30694	8.69922	8.38853	8.64917	8.93493	8.67868	8.45518	9.25883	8.48314	8.69569	8.05601	8.46394
LRRC25	5.66573	6.0766	5.46874	6.10521	6.20555	5.97975	5.92462	5.70265	5.75588	6.92598	6.48737	6.21	6.64996	6.95897	6.82152	6.21286	6.67441	6.64931	6.15223	6.11645	5.98994	5.73028	6.04239	6.46374	6.86205	7.09694	6.56182	6.42743	6.78969	6.80921	6.83364	6.78305	6.61289	7.22567	6.58201	6.24137	6.82484	6.53565	6.58295	6.2873	6.6643	7.17398	6.55368	6.70421	5.56576	6.58141	6.0621	6.40865
RASSF5	5.36304	5.97812	5.72542	5.77417	6.12753	6.11358	5.03164	5.7284	5.79489	6.83405	6.3489	6.0404	6.22415	6.69689	6.30077	6.43796	6.5092	6.86567	6.0544	6.71106	5.92075	5.9111	6.50545	6.08941	6.26229	6.98148	6.26721	6.07144	6.25219	6.16385	7.17128	6.48379	7.05123	7.76789	6.53969	6.03982	6.48912	6.68972	6.6204	6.21701	6.40714	7.02071	6.68172	6.47285	5.662	6.59179	6.7618	6.39658
KLRK1	4.62725	6.212	4.94834	5.3291	4.59322	4.96277	4.57783	5.33362	5.24493	5.2782	6.76733	5.72831	5.29085	6.32416	6.53887	6.63384	6.71698	6.29309	6.00267	5.5305	6.41267	5.4552	5.63786	5.68755	5.73567	6.59283	5.36526	6.90657	5.62916	6.23767	7.17909	6.99988	6.59783	7.00081	7.01825	5.1114	7.57403	6.00329	6.9099	5.964	6.08511	6.65996	6.45372	6.05155	5.08358	6.38539	6.40717	6.19113
HLA-DQA2	5.672	5.404	6.01944	6.2032	6.26179	4.91801	5.1226	5.81864	5.40512	6.30607	5.998	6.41668	6.32337	6.40691	6.40552	6.54164	6.62388	6.35762	6.57426	6.67357	6.02867	5.68344	5.74924	6.3824	6.53451	6.06205	6.03799	6.51619	6.23808	6.53733	7.30788	6.87443	6.39369	6.79381	6.86173	5.86719	7.47662	6.21506	7.00901	6.48939	6.28479	6.0547	6.13592	6.84559	5.96065	6.12896	6.23873	6.22727
SERPINB8	6.20228	6.93868	7.0361	6.83997	6.54238	6.45425	5.76842	6.43645	6.71981	7.86403	7.07071	7.15709	7.37578	7.15531	6.80861	6.86184	6.99469	6.70561	6.8159	7.30758	6.8292	7.24831	6.79418	6.70004	7.25464	7.68438	6.95828	7.19827	7.49906	6.93263	7.13987	7.38863	6.99704	7.23461	7.415	7.19935	7.50766	7.47543	7.35601	7.30701	6.8929	7.58612	7.0403	7.33059	6.5968	6.92152	6.95338	6.80461
PIK3R5	5.06216	5.43865	5.16967	5.70772	5.83319	5.28856	4.80391	5.2801	5.40899	7.34714	6.14422	5.74923	6.31219	6.48597	6.35236	6.14247	6.32243	6.31838	5.86187	5.76764	5.78974	5.40912	5.80377	5.91272	5.8837	7.22743	5.7406	5.9336	6.49888	6.07353	6.7456	6.65477	6.5335	7.17615	6.54726	5.7684	6.65888	6.05577	6.63568	6.00427	6.01509	6.96572	5.88053	6.48915	5.09544	6.26832	5.48205	5.95422
CD2	4.56767	4.23162	4.27197	4.5191	4.6606	4.57874	4.20522	4.53451	4.32581	4.74009	4.92084	5.12739	4.97695	5.19845	5.33626	4.99807	5.58987	5.30493	5.2663	4.53383	4.8171	4.62961	4.91395	4.88977	5.14622	5.36844	5.05746	5.47521	5.25281	5.24988	6.37787	5.24314	5.65697	6.41337	4.89759	4.81423	5.49869	4.76681	5.00728	4.76965	4.95034	5.65702	5.22562	4.9592	4.26414	5.18155	5.54472	5.20184
C17orf87	5.08074	5.32057	5.21201	6.07852	6.05638	5.65582	4.88061	5.07896	5.5954	7.42718	6.0453	6.18785	6.54475	7.13488	6.44727	6.36249	6.36659	6.44968	5.54893	5.91423	5.98607	4.96608	6.00345	6.15409	6.20841	7.49668	6.42326	6.23142	6.65904	6.80722	6.72719	7.01078	6.32411	7.26779	6.69772	5.99716	7.42927	6.13926	6.18833	6.66786	6.48497	6.99822	6.41905	7.15122	5.15074	6.46923	6.29667	6.21393
GZMK	4.22891	4.27253	4.6075	5.25087	4.36198	4.76554	3.96451	4.18526	3.94652	4.52897	4.86336	4.81221	4.97241	5.69025	5.58932	5.74313	5.46312	5.41625	4.77073	4.8888	5.37374	4.63872	5.06415	5.35561	5.615	5.63703	5.38809	6.05896	5.30148	5.61473	7.0103	5.12879	5.56353	6.26627	5.11229	4.56506	5.62866	5.25437	4.78563	5.09967	4.84921	6.007	5.28742	5.80734	4.549	5.05326	6.12321	5.33963
CCL8	5.00542	5.72837	6.45357	5.29467	5.07973	5.39769	5.23024	3.99637	5.65915	7.15127	6.20126	6.09598	6.6159	6.57602	6.60683	6.17359	6.10404	6.10354	5.79939	7.32654	5.97314	6.64696	5.92847	6.20362	6.11402	6.74386	5.92333	5.92649	6.19573	6.59293	6.12072	6.20739	5.87608	6.25347	5.67514	5.73488	6.35574	7.88298	5.68531	6.33335	5.50517	6.66918	6.45904	6.31549	5.66055	5.84142	6.61675	6.1372
RGS1	4.52043	6.10522	5.38101	5.98533	5.01608	4.56313	4.74149	4.50242	5.35823	7.3772	6.63676	5.64668	6.62121	6.83127	4.98402	5.96396	6.16691	6.45226	5.85708	5.98889	5.29819	5.65639	6.29296	5.85264	6.56795	8.2413	5.73289	6.65222	7.12719	6.5965	7.37812	8.18897	6.75274	7.42324	7.56128	5.94467	7.45111	7.12877	7.58621	7.04195	6.71033	7.43468	5.87032	8.58253	5.53066	6.90471	6.74419	5.59341
TRAF3IP3	4.60419	4.66208	4.25936	5.25407	5.15372	4.71831	4.24521	5.27274	4.97311	5.18556	5.57236	5.15758	5.54149	5.57309	5.63134	5.66172	5.5523	5.84547	5.44621	5.69168	5.65362	4.71443	5.25261	5.38768	5.18267	5.8959	5.71864	5.47358	5.62581	5.51382	6.4783	5.65273	6.18372	7.11493	5.48316	4.8881	5.67058	5.44174	5.52487	5.38074	5.47537	6.21472	5.86589	5.30786	4.73884	5.98874	5.51527	5.48992
CD68	9.75607	9.97846	9.62496	10.4242	10.4589	9.84123	9.39278	9.28369	10.0148	11.8468	10.7368	10.3113	10.8661	11.037	10.6219	10.4095	10.3248	10.4216	10.2667	10.5284	9.95653	10.2302	10.4746	10.3529	10.6025	11.6102	10.3582	10.5167	11.072	10.6949	10.6847	11.2607	10.7653	11.0261	11.2249	10.3227	11.2012	10.6387	11.2072	10.7091	10.7005	11.388	10.0867	11.3421	10.0677	10.5501	10.0627	10.2448
SLC2A9	4.47879	4.72008	4.42064	4.97682	4.69764	4.53399	4.32149	4.33918	4.44927	5.93333	5.41022	4.87991	5.51679	5.54561	5.31246	5.25292	5.21357	5.14753	4.6894	4.53732	5.27065	4.52088	4.8857	4.92029	5.23844	5.96688	4.81076	5.07141	5.50347	4.70127	5.28401	5.3434	4.90792	5.12777	5.71502	5.0282	5.2846	5.1653	5.50997	5.17976	5.43928	5.55055	4.55917	5.51076	4.6314	5.33382	5.06081	4.93718
ANKDD1A	5.37061	6.6902	5.83096	6.05917	5.47542	5.90555	5.92037	5.51071	5.78435	6.21771	6.33937	6.74034	6.63595	6.4611	6.37641	6.97878	6.94498	6.00717	6.63817	6.43277	6.38936	6.14578	6.54016	6.34871	6.44376	6.32749	6.04962	6.51936	7.11254	6.9998	6.39778	6.66691	6.5512	5.98757	6.35905	6.51767	6.39752	6.49817	6.28595	6.46598	6.37111	6.23856	6.60469	7.06422	5.85876	6.91851	5.62314	6.48327
CMA1	5.95936	6.97428	6.32453	6.68796	6.40184	5.68146	5.74723	6.03114	6.32181	7.17249	7.19332	6.72113	7.56788	6.66175	6.1758	6.07675	7.07761	6.81874	7.02428	7.00018	6.65622	7.21781	7.20839	7.4963	7.11248	7.26786	7.48712	7.19385	6.1599	7.43019	7.03393	6.88683	7.57489	7.92551	7.43273	7.04221	7.56428	7.00155	7.47746	7.39059	7.65116	7.48583	7.23393	6.79147	7.54708	7.43162	5.5913	7.16593
GPR183	5.2631	6.35756	6.30858	6.10862	5.85492	5.05807	4.70292	4.43367	5.1329	8.6278	6.8491	5.88632	6.76659	7.11086	5.27333	6.44268	6.35601	6.16306	6.16435	7.56638	5.70209	7.32968	6.53055	6.3594	6.70741	8.03642	5.71994	6.30882	7.13558	6.84897	7.02477	7.32511	6.89641	7.54246	7.16367	5.65307	7.27346	7.83023	7.02032	6.84604	6.33478	7.34037	6.08515	7.48291	6.02563	6.6818	7.48433	6.32501
SCN9A	5.08965	5.87714	5.04168	5.59066	5.98778	5.43944	5.22016	4.56712	5.51982	6.51445	6.42365	5.65962	6.38803	5.99987	6.61863	5.69334	6.17282	5.79343	5.04279	5.69978	5.53905	5.70102	5.59919	5.71875	6.62567	6.5828	6.03794	6.53942	6.71672	6.52715	6.42184	6.73071	6.35447	5.77125	6.0502	5.95059	6.34938	6.03437	6.10122	6.16065	6.53751	6.25627	5.79903	6.09621	5.59974	6.32046	5.879	6.24571
P2RX6	4.44692	5.84699	5.79881	5.58384	5.10675	4.97314	5.19162	5.20883	5.27981	6.06665	6.9989	6.7131	7.01006	6.78387	6.34199	6.81517	6.74733	6.05344	6.5369	5.02367	6.534	5.08005	6.73574	6.16073	6.70481	6.11917	6.64094	6.20025	6.50444	6.50023	6.78939	5.78817	5.56146	6.21896	6.02829	5.84055	6.34852	6.37135	5.96718	6.36259	6.24115	6.08932	6.42948	6.46583	6.56341	6.78308	4.19862	5.96536
ACPP	4.05271	4.2598	4.21117	4.54265	5.17709	4.14255	4.44031	4.49451	4.62454	5.28434	5.07989	4.92845	5.33235	5.37422	5.83278	4.87809	5.0609	5.25786	4.6998	4.65909	4.69564	4.37408	4.86303	4.80645	4.97145	5.15928	5.01862	4.85517	5.51812	5.0261	5.5664	5.00883	5.33603	6.0991	5.01629	4.8344	5.94187	4.60388	5.0164	5.02859	5.35595	5.78528	4.906	5.14517	4.82564	5.23826	5.12539	4.82719
CMKLR1	6.42996	7.47917	6.44357	7.17774	7.05515	6.62454	6.20949	7.2085	6.76466	8.15293	7.78247	6.83307	7.9745	7.65187	8.0865	7.26269	7.56991	7.6808	7.21216	7.01738	6.96637	7.29035	7.15142	7.19173	7.96736	7.86045	7.52062	7.80759	8.05209	7.94285	7.74125	8.10217	7.74383	7.91622	7.78488	7.42329	8.16338	7.62776	7.67971	7.89668	8.12804	8.44585	7.07162	7.61554	6.60004	7.58015	7.01981	7.13979
PLA1A	4.35805	4.11273	4.64318	4.57051	4.2095	4.60563	4.34263	4.32672	4.96134	4.78764	5.27505	5.41615	5.14285	5.97079	4.92845	6.0174	4.76999	4.53765	5.64171	4.95008	4.54834	4.93774	4.76465	4.85466	4.93065	5.44153	5.13645	5.48271	4.82404	4.95295	5.51452	4.88811	4.54744	5.08603	4.85874	5.36194	5.09207	5.01249	5.02997	5.2497	4.81184	5.17655	4.53509	5.45728	4.99186	5.16518	4.90975	5.08123
ITGAX	5.41224	5.736	5.24821	6.60974	6.71817	5.44799	5.12094	5.98194	6.19189	9.03518	6.90766	6.36758	7.28413	7.37965	6.96785	6.84802	6.82011	7.57585	6.29864	6.96785	6.31552	5.96251	6.92849	6.61378	6.44962	8.94082	6.82622	6.5316	7.59452	6.90451	7.9087	8.11185	7.66763	8.23548	8.02	6.36657	7.81415	7.19399	8.01259	7.32011	6.65569	8.1266	7.04935	8.37154	5.7473	6.86028	6.56055	6.78996
SLC35F1	5.32561	5.98985	5.47209	5.70697	4.5764	5.29051	4.90475	5.67176	5.62602	4.30815	4.88389	5.31286	3.97162	4.92267	4.3448	4.71806	4.98707	4.95401	5.16615	5.11855	5.2758	4.61407	4.46393	4.84789	4.43814	4.50318	5.01768	5.17871	3.9026	5.0245	4.51748	4.10336	4.76791	3.98379	4.87508	4.6154	4.37613	4.27286	4.81546	4.93676	4.77686	4.06642	4.59333	5.00246	4.35935	4.72692	4.79488	5.14275
KCNAB2	5.48656	5.97717	5.36949	6.43649	6.59342	5.38697	5.36353	5.47512	5.80157	8.28619	6.98092	6.42193	7.05438	6.99216	6.93072	6.61836	6.63501	6.58002	6.46933	6.18243	5.99128	5.81317	6.45532	6.18497	6.60066	7.99799	6.53272	6.7177	7.28352	6.482	7.11545	7.44952	6.96992	7.48559	7.40359	6.40334	7.44638	6.43484	7.4124	6.76497	6.74238	7.80557	6.28638	7.8413	5.72249	6.77172	6.0878	6.48658
GPT	6.98918	6.2896	6.77703	6.24909	6.82551	7.19638	7.17336	6.50731	6.98394	6.07266	5.78119	6.46949	6.12559	5.94569	6.31557	6.34825	6.18175	6.64131	6.84326	5.65394	6.87854	6.95622	6.39973	6.59822	6.1974	6.1343	6.25235	6.26426	5.85498	6.27611	6.05731	5.61937	6.03737	5.95123	6.08214	6.22592	5.9092	6.14213	6.05409	6.15964	5.83677	6.15277	6.28037	5.95349	5.99592	6.45706	5.64886	6.43588
FAR2	7.15285	7.86009	7.24126	8.0149	7.48278	7.08205	7.31538	7.28966	7.59295	8.05401	8.407	8.01863	8.95987	8.08264	8.36838	8.38293	7.8195	7.63286	8.437	7.32063	7.62127	7.32334	8.05201	7.76604	8.01527	8.45663	8.0116	8.15687	9.0337	7.78233	8.52176	8.60315	7.87139	8.12733	8.16915	7.68481	8.56273	8.29427	8.11004	8.2264	8.38695	8.0816	8.42033	7.91525	8.47525	8.15581	7.60208	7.99219
ODZ3	8.49361	8.24291	8.45777	8.05258	8.10622	8.7262	8.16102	8.59108	8.08787	7.53092	7.06746	7.6601	7.51678	7.39146	7.50268	7.4274	7.73371	8.05771	7.73942	8.03238	7.99884	8.18755	7.6721	8.00435	7.99712	7.1042	7.79934	7.99538	7.69838	7.9071	6.77292	7.47105	8.36853	6.8894	7.74004	7.83114	7.93724	8.23395	7.7267	7.61532	7.24534	7.59611	7.99604	7.26332	7.5184	7.5807	8.01415	8.13407
NDRG4	7.93903	6.08746	5.86081	5.80323	6.23271	8.85277	6.10548	6.72976	5.55959	5.53414	5.41778	5.81846	5.33333	5.33347	5.32955	5.29264	5.6314	5.57836	5.66754	5.87277	5.71892	6.1077	5.74362	5.82217	5.56919	5.3643	5.68406	5.68356	5.25513	5.91423	6.19736	5.6744	6.10308	5.48103	5.5101	6.09944	5.04134	5.32948	5.47519	5.87872	5.33517	5.29019	5.65426	5.52675	5.50614	5.64629	5.5215	6.26144
ARHGAP30	4.6473	4.87139	4.41107	4.97134	5.02145	4.83918	4.47804	4.59441	4.73992	5.88329	5.36891	4.99733	5.47326	5.53238	5.56737	5.3987	5.38448	5.64825	4.92752	5.09664	4.9671	4.91115	5.08795	5.06466	5.24053	5.75517	5.21234	5.10962	5.62137	5.31003	5.98738	5.64023	5.67591	6.40521	5.3044	4.98002	5.68421	5.18033	5.30598	5.02771	5.13302	5.79302	5.28784	5.51796	4.38054	5.39752	5.21006	5.17522
IL10	4.21547	4.8495	4.24052	4.59473	4.38138	4.24491	4.05173	4.17363	4.05606	5.97754	4.85359	4.34407	5.36785	5.15384	4.70472	4.92584	4.92325	4.77546	4.86601	4.76635	4.65723	4.83363	4.85732	4.52137	5.10413	5.93274	4.81553	4.72919	5.17003	5.0089	5.0144	5.62735	4.86799	5.96798	5.0999	4.42136	5.70822	5.36347	5.49458	4.75038	5.06169	6.25167	5.05968	5.36411	4.50577	5.18148	5.6146	4.76672
CPA3	7.27303	7.43297	7.52912	7.12302	7.1905	6.62841	5.90262	6.86412	7.0723	7.78571	7.48578	7.23089	8.42578	7.15764	6.98409	7.00291	7.27207	7.68957	7.56429	7.57865	7.55976	7.95596	8.17124	7.81186	8.04714	7.60588	8.00789	8.12928	7.15494	8.00719	8.03527	7.61668	7.48367	8.50659	7.68256	7.94395	8.16428	7.26959	7.76221	8.16644	8.06598	8.29941	7.40312	7.82413	7.56488	7.82398	8.50798	7.70354
HGF	5.69838	5.62559	5.75472	5.95423	5.67082	4.74723	4.66212	5.41777	5.48013	6.39746	6.26344	5.46416	6.74128	6.09691	6.00504	5.80719	6.12793	5.52765	5.68975	5.98566	5.58248	5.86299	5.73249	5.82177	6.27484	6.18083	6.12509	6.4971	6.35818	6.15085	6.46111	6.77123	6.01648	6.73972	6.40337	5.753	6.39927	6.15511	6.44175	6.09608	6.11085	6.67444	5.698	6.54968	5.52714	6.07307	6.66281	5.93828
SAMSN1	3.78782	4.06703	4.08335	4.11917	4.04203	3.98844	3.63241	3.34442	3.98066	5.21849	4.2717	4.40195	4.24114	4.75174	4.73831	4.46555	4.35835	4.56641	4.25134	4.95264	4.02337	4.22939	4.37173	4.45478	4.33125	5.4354	4.3281	4.47976	4.65785	4.21594	5.26987	4.7676	4.68474	5.67753	4.39222	3.98486	5.03051	5.0598	4.48858	4.74156	4.78256	5.20744	4.27411	4.54752	4.13759	4.81435	5.29554	3.93255
CCL4L1	4.53814	5.05628	5.7439	5.43616	4.8247	5.18081	5.08613	4.4346	5.38465	8.59961	6.39425	5.69049	5.94639	6.5054	5.64907	6.70014	6.03598	6.38547	5.61345	6.98042	6.49971	6.76476	6.04492	5.81154	5.99622	7.53918	5.08555	5.56337	5.45114	5.9053	6.39659	5.81032	6.38751	6.41408	5.97315	5.53078	6.568	7.54343	5.827	6.5483	5.7489	7.01706	6.9772	5.89259	6.02295	6.41136	7.66085	5.3809
P2RX7	5.22987	5.69636	5.1323	6.29129	6.01541	5.19633	5.22023	4.75616	5.38545	7.06084	6.56955	6.35102	6.73803	6.49304	6.50791	6.18046	6.03214	5.92498	5.84923	5.62147	5.54702	5.35383	5.86663	5.87219	6.54492	7.29725	6.21538	6.35189	6.98055	5.67885	6.61524	7.02719	6.23819	6.56284	6.68923	5.85275	6.85276	6.29219	6.8323	6.23308	6.23794	7.30823	5.55056	6.58317	5.60338	6.25669	6.41297	6.32245
EMR2	4.85761	4.90492	5.08763	5.68954	5.52914	5.44087	4.85577	4.91094	5.36436	7.19077	6.39208	5.61945	6.26348	7.29179	6.00742	6.07325	5.9879	7.17899	5.69225	6.54456	5.42726	4.9048	6.27796	5.86723	6.27715	7.64498	6.13643	5.56028	6.58611	5.96632	7.09585	7.03813	6.8133	8.66401	6.42779	5.66128	6.69978	6.07838	6.53161	6.36671	5.60262	6.69925	6.14353	7.12515	5.5185	6.75643	5.9042	6.08523
PLEKHG6	7.19258	7.54849	6.99395	6.89672	7.19441	7.09988	7.51364	7.51731	7.53237	7.25806	5.96301	6.77017	6.49903	6.97211	6.81009	6.98317	7.13191	6.54331	6.78045	7.13079	6.87722	6.86675	6.706	6.86596	6.3103	5.93609	6.82166	6.56221	6.32855	6.67139	6.05028	6.25018	6.60642	6.07182	7.11754	6.91829	6.83496	6.70145	7.18324	6.38349	6.26701	5.77456	6.5599	6.62338	6.55117	6.45016	5.5535	6.27327
S100A4	7.21258	8.22631	7.85103	7.54814	7.53491	7.1953	7.46575	7.1166	7.52095	8.63615	8.34594	7.81684	8.3886	8.59904	8.67995	8.71138	8.33048	8.54061	7.8342	7.76041	7.58468	7.69785	8.07018	7.59061	8.82879	8.24508	8.0025	7.93322	9.13027	8.4569	8.81744	8.57698	8.37006	8.40276	8.44173	7.8719	8.47765	7.76551	8.48746	8.14352	8.60638	8.83219	8.12275	8.54344	7.98209	8.50366	7.22743	7.77731
LAPTM5	9.54543	9.72288	9.03968	10.1121	9.72056	9.25786	8.88698	9.33442	9.4664	11.525	10.2811	9.96421	10.3373	10.6399	10.0914	9.9208	10.0044	10.3278	9.76274	10.2489	9.86494	9.69403	10.0758	9.80101	10.1097	11.379	10.0898	10.0858	10.5889	10.1701	10.4769	10.9993	10.3958	10.842	10.9217	10.1035	10.9228	10.1737	10.9272	10.3643	10.152	11.0551	10.1534	11.0796	9.28984	10.0718	9.62362	9.79952
GPR77	4.22582	4.85753	4.35288	5.06235	4.99114	4.52738	4.38834	4.63879	4.7724	6.13229	5.47764	4.97018	5.2383	5.73705	5.11291	5.14067	5.54485	5.8087	5.04897	5.26439	5.23143	4.37318	5.3655	5.24089	5.51908	6.10716	5.0623	4.94217	5.8775	5.51257	5.8299	5.36633	5.45969	6.53443	5.40436	4.73803	5.69816	5.1049	5.64921	5.2656	4.87551	6.10956	5.08943	5.4572	4.68066	5.31143	5.49742	5.20369
CD300A	4.97756	5.22586	4.9597	5.95157	5.74068	5.28158	4.42504	5.42162	5.34392	7.18891	5.89177	5.83313	5.88699	6.83377	6.25824	6.23995	5.69586	6.49768	5.5512	5.99444	5.53588	5.11038	5.93382	6.0163	5.81144	7.2304	6.01886	5.82177	6.60136	6.11713	6.63321	6.80685	6.34744	7.34622	6.54694	5.79591	6.7346	5.91835	6.46273	6.29572	5.99077	6.87856	6.1478	6.92185	4.88835	6.02939	6.17488	5.91479
TLR8	4.69689	4.61431	4.48989	5.10569	5.10527	4.58286	4.0316	4.83282	4.74125	5.90363	5.18031	4.99091	5.44304	5.98331	5.50287	5.23391	5.28842	5.65852	4.98955	4.94686	4.94404	4.71235	5.08735	5.31311	5.57599	6.02477	5.54627	5.19822	5.61248	5.54901	6.03883	6.0479	5.79168	6.76562	5.64036	4.87427	5.94272	5.33357	5.97398	5.78906	5.46606	6.21906	5.20105	6.11855	4.2266	5.65995	5.49876	5.54423
LHCGR	6.8447	7.61354	6.19405	6.34309	4.50244	5.62647	6.19537	5.35217	6.97109	7.3266	6.90909	7.0606	7.71409	7.28253	7.8755	7.70594	7.01314	7.25941	8.06133	7.15114	7.85083	6.8874	8.14711	7.38084	7.41551	7.03547	7.66448	7.74751	7.55126	7.39302	6.15043	7.62268	7.0712	6.88664	7.21327	6.41506	7.60969	7.86532	7.28985	7.36729	6.78039	6.73578	7.01001	7.25335	7.25199	7.2325	5.53674	7.32698
ECHDC3	9.00348	9.00077	8.41867	8.31893	8.87042	9.13225	9.27245	8.87049	9.08119	8.11607	7.44403	8.50723	7.92564	8.28395	8.02894	7.78	8.62118	7.48186	8.38302	8.60326	8.35458	8.711	8.16147	8.7167	8.30449	7.31001	8.81945	8.04316	7.37527	8.27467	7.88779	7.44588	8.68166	7.40743	8.25948	8.56948	8.42514	8.09538	8.22671	8.31207	7.5996	7.69371	8.55351	8.26131	7.92231	8.0937	8.56097	8.56258
ANGPT2	7.23625	6.49367	6.06602	7.09217	6.06084	6.30682	6.03942	6.50342	6.33603	7.54702	8.06704	6.76346	8.56721	7.59924	6.45298	6.97818	6.95477	6.92093	7.81573	7.84466	7.07249	7.16708	7.46858	6.97737	7.05861	7.95624	7.2045	7.65423	7.90092	7.25228	7.80088	8.13578	6.03157	8.28049	8.32181	6.78291	8.42682	7.64204	8.23173	7.57979	7.85355	7.68406	7.52095	7.69566	6.81783	7.28403	6.71709	6.89285
ADRB1	7.28134	6.40686	6.37336	6.23478	6.89093	7.0281	7.79056	6.9142	6.69658	6.19041	6.28413	6.29069	6.02142	5.89428	7.31451	6.03858	5.91279	6.08879	6.50265	6.19274	6.40979	6.48144	6.12662	6.2758	6.38582	5.82655	6.273	6.16601	6.35368	6.40326	6.10701	6.04543	6.1427	5.96794	6.00565	6.60424	5.51586	6.80422	6.18156	6.60771	6.14326	6.37887	6.14713	6.15707	6.37334	5.91453	6.47555	6.21502
COL6A6	6.64348	5.5183	6.43745	5.29397	7.51952	7.77236	7.28263	6.36807	6.02209	4.40359	5.79406	5.58147	4.29948	6.0324	5.80118	4.89961	5.12408	6.67478	5.10101	5.55825	6.68069	6.56266	5.69736	5.87425	3.73634	4.13201	6.53989	4.31502	4.3528	4.99257	5.61835	4.43971	5.35852	4.49117	5.03827	4.45157	4.65769	4.24954	5.37362	4.8887	4.47203	3.84385	4.83583	4.0637	5.72183	4.57699	5.81393	4.76583
TRAT1	3.88444	3.62031	3.9824	4.18113	3.93032	3.87773	3.50565	4.2058	4.00916	4.29985	4.58443	4.18116	4.61949	4.98726	4.73289	4.66298	5.38082	4.87069	4.48036	4.31533	5.23697	3.79821	4.50305	4.81041	4.7042	4.91707	4.97924	5.04201	4.75974	4.67367	6.30897	4.78529	5.44973	6.84592	4.41899	4.35853	4.91034	4.65645	4.44018	4.36338	4.46451	5.73449	5.0989	4.75748	4.36937	5.27252	4.74758	4.77759
RHOH	4.01021	3.76235	4.5215	3.96575	4.05164	3.93365	3.97623	4.20737	3.84874	4.78774	4.44749	4.40802	4.60877	4.71367	4.61221	4.76476	4.57528	4.91249	4.68666	5.0611	4.2318	4.49935	4.47935	4.93557	4.65109	4.64257	4.24956	4.66094	4.49638	4.53092	5.61521	4.68586	5.06104	5.99794	3.96613	4.36151	4.86863	4.67039	4.40616	4.19526	4.66652	5.30836	4.52135	4.21364	4.21656	4.78478	4.98034	4.8815
CASQ2	8.37802	8.6288	9.08652	7.76759	8.07762	10.6134	7.89725	8.17885	7.45514	6.74343	7.46296	8.1695	7.56765	7.04146	7.89165	6.95476	7.96677	7.59929	8.37017	6.09147	7.74168	7.62601	7.20507	7.74791	6.55375	6.07889	8.39185	7.42756	6.45116	7.81915	6.9131	6.54376	7.91069	6.7051	6.59922	7.95556	7.6493	7.24014	6.48707	6.94785	6.61224	7.43085	7.51051	7.14096	6.59039	6.73691	6.58066	7.73817
ALDH1A3	5.60953	6.24867	5.57198	5.98284	5.55965	5.1844	5.44529	5.43283	5.67076	7.01299	6.31192	5.8729	6.30665	7.31911	6.61298	6.26377	6.72589	5.93619	5.92119	6.25781	5.53605	5.67806	6.39187	6.35214	7.01584	6.60555	5.74929	6.2227	7.76743	6.41517	6.24589	7.19572	6.17504	7.08255	6.85812	6.06932	7.02478	6.44187	6.89108	6.61215	6.61159	7.19167	6.41546	6.43225	6.23713	6.12692	7.28347	5.82901
MERTK	6.70994	7.05997	6.21259	7.48579	6.94211	6.79072	6.06731	5.94501	6.60362	8.4004	7.63878	7.11326	7.60619	7.34833	7.08356	7.3385	7.36958	7.43964	6.95512	7.0178	6.97947	6.7677	7.36319	7.04316	7.53178	8.00229	7.10981	7.42659	7.40928	8.02747	7.7569	7.3518	7.25928	7.13197	7.31092	7.64403	7.58317	6.96694	7.26862	7.30351	7.1522	7.37802	6.92169	7.62871	6.53135	6.97074	7.73412	7.28153
TM6SF1	5.97813	6.21859	5.28675	6.56526	6.13629	6.19409	5.85106	5.86804	6.41248	7.16643	6.83585	6.38889	6.83848	6.45972	6.52749	6.3733	6.68227	6.90124	6.61533	6.44013	6.40378	5.87047	6.42986	6.46238	6.71323	7.30082	6.40168	7.12822	6.88469	7.02455	6.90773	6.91401	6.47162	6.84596	7.17634	6.76947	7.17601	6.12974	7.0943	6.74929	6.54878	6.86777	6.61673	7.42938	5.93578	6.50454	6.27232	6.91224
RASGRP4	4.59864	4.73711	4.56637	5.27373	5.27716	4.76218	4.70134	4.7384	5.29322	5.95969	5.47081	5.02628	5.32923	5.7617	5.6227	5.45215	5.53059	5.94305	4.98032	5.12956	5.16544	5.02838	5.02967	5.40861	5.52403	5.75322	5.62244	5.46133	5.60628	5.80141	6.00823	5.79782	5.63672	6.64042	5.64921	4.87565	5.76663	5.20578	5.42625	5.29906	5.67086	5.95795	5.65168	5.44045	4.7557	5.96468	5.42769	5.46601
RASA4	6.57273	7.04685	7.69327	7.67503	6.60529	6.7242	7.06675	7.56061	7.86173	7.41632	8.206	8.23777	8.88439	7.41243	7.52451	7.66138	8.00949	8.17643	8.76778	7.84874	7.30847	7.588	8.03581	8.07293	8.32752	7.96597	7.05372	7.76461	7.75917	7.65739	8.35062	8.32867	7.33458	8.47205	8.05123	7.64664	7.86569	8.19884	8.10586	7.80185	8.12119	7.95084	7.38257	8.23148	8.55927	8.29957	7.81606	8.09714
CXCR4	4.67904	5.2718	6.01694	5.65967	5.44876	5.44257	5.14005	5.39909	5.44241	7.1575	6.73604	5.76636	6.11544	6.7095	5.3223	6.18233	6.43578	6.82069	5.93666	7.01528	6.34623	5.80245	6.49154	6.09588	6.00061	7.13188	5.79286	6.00759	6.15078	5.87438	7.59366	6.1658	7.42531	7.61805	5.60663	5.31125	6.93198	6.95931	5.69076	6.02325	6.08539	6.74747	6.35308	6.58951	5.73552	6.70181	6.97575	6.28997
TSGA10	5.68295	6.46579	6.16641	5.95611	6.03618	6.00643	6.3536	6.17905	6.0835	4.5192	5.15734	5.63848	4.93884	4.97016	5.12704	5.39509	5.44033	5.97198	5.498	5.02624	5.66648	6.15037	5.37625	5.96406	5.56757	5.14801	5.39717	5.44128	5.04216	5.09936	4.90752	5.16437	5.60506	5.08679	5.6164	6.03181	5.00204	5.20207	5.57309	5.28136	5.12921	4.52489	5.51362	4.42439	6.41577	5.40258	5.67072	6.15003
CD300C	5.16257	5.39228	4.88333	5.53045	5.35187	5.48586	4.95352	5.07652	5.38053	6.77153	5.80501	5.54125	6.01155	6.29807	6.01096	5.59094	5.61709	6.00605	5.40433	5.66338	5.34994	5.25461	5.54263	5.32447	5.66729	6.76496	5.71486	5.72535	6.26107	5.71876	6.00583	6.17563	6.10966	6.09501	6.34685	5.48124	6.41382	5.82992	6.37113	5.94136	5.96848	6.63858	5.6804	6.14401	5.42272	6.04206	5.46272	5.87
IL7R	4.88463	5.29112	5.00865	5.59657	5.94828	5.58098	4.70218	5.82123	5.27043	6.47211	6.1673	5.80131	6.21678	6.83036	5.80012	6.25279	6.76298	6.82896	5.7956	6.14017	6.8598	5.37335	6.53802	6.5999	6.27932	6.86921	6.22087	5.72805	6.69107	6.25106	8.02315	6.15929	7.36218	8.38815	5.80335	5.27268	6.49687	6.35771	5.56097	5.85845	6.42961	7.30695	6.7484	6.44502	5.58092	6.98884	6.8713	6.83887
CD97	7.82103	8.07506	8.06748	8.20269	8.44589	8.21606	7.72823	8.04032	8.23712	9.44495	8.5093	8.24462	8.49822	8.80175	8.51414	8.77737	8.47824	9.02625	8.45138	8.7345	8.42895	8.3763	8.35927	8.38858	8.14573	9.2056	8.68435	8.51431	8.75876	8.60119	9.15561	8.82338	8.98129	9.54834	8.79349	7.96607	9.08099	8.94959	8.74827	8.50394	8.53631	9.35504	8.8947	8.79378	8.19639	8.88278	8.28127	8.45026
PRKCB	5.20036	5.07885	4.74806	5.78778	5.90658	5.30714	4.55354	5.69699	5.27567	6.70293	6.15916	5.65258	5.75805	6.37547	5.97041	6.13377	5.97888	6.46072	5.76886	5.89129	6.12557	5.19833	5.72254	5.71256	6.11667	6.78455	6.25382	5.62309	6.05006	6.21838	7.27146	6.16372	6.83557	7.50477	5.84063	5.31498	6.98411	5.84695	5.89998	6.03773	6.0183	7.10805	6.35865	6.78857	5.39022	6.34579	6.65253	6.10358
SFRP4	6.04459	9.20717	8.25137	7.47031	7.78208	5.21512	7.51007	6.87865	8.21219	9.24234	7.94278	8.79661	8.86892	9.21457	9.61474	8.49847	9.07487	8.10003	8.28707	7.98287	7.71865	7.76368	9.48523	8.4834	8.48004	7.63251	9.34759	9.58493	9.42378	8.71873	8.30959	8.86067	8.60626	8.6975	8.43747	7.84678	9.51794	8.60083	8.44389	8.13029	8.88093	8.00107	8.57663	9.35267	8.68483	8.39345	9.40918	8.42126
HPSE	3.64576	3.77039	3.54009	3.80167	3.82607	3.4925	3.38835	3.3269	3.63097	4.77243	4.01783	3.75073	4.15912	4.67549	4.29946	3.84051	3.97088	4.07352	4.00913	4.27708	3.98216	3.76707	3.81252	3.90595	4.17107	4.25551	4.20047	4.09403	4.66411	4.14436	4.72389	4.66579	4.58199	4.9242	3.83884	4.11834	4.65047	4.27189	3.89244	4.2211	4.57435	4.45412	4.37319	4.34286	3.96523	3.99368	5.88762	4.0748
GAPT	3.41526	3.70063	3.841	4.36023	4.39595	3.14811	3.53693	3.76655	3.99649	3.95118	4.38437	4.46184	4.25072	4.9215	4.80223	3.85874	4.40279	4.68833	4.331	3.89994	4.48968	4.33045	4.75578	4.55932	4.84313	4.83649	4.25138	4.25354	4.799	4.41479	5.21816	4.49284	4.41361	5.88195	4.31902	4.20594	5.03	4.2796	4.42134	4.05719	4.81613	5.50574	4.85805	4.48495	3.69444	4.92649	4.61039	4.53959
LST1	6.42355	6.63147	6.10933	6.92035	7.28324	6.74247	6.39186	6.55797	6.62028	7.83486	6.9334	6.91672	7.3374	7.70376	7.21699	7.35123	7.27499	7.46817	6.98813	6.73194	7.15466	6.65869	7.04665	7.21321	6.91117	7.81206	6.94368	6.98596	7.21197	7.02885	7.84345	7.55914	7.69196	8.2698	7.15811	6.98282	7.65324	7.09984	7.12121	7.33299	7.18939	7.56782	7.35811	7.60886	6.36065	7.59196	7.21133	7.3323
TNFRSF12A	5.14745	5.4291	6.3778	5.47804	5.35247	5.24953	5.54186	5.32131	5.673	7.10692	6.01968	6.08293	6.4432	6.85651	6.54143	6.44114	5.79492	6.01557	6.0242	6.81599	5.9703	6.22761	6.52032	5.72121	5.74239	6.47227	5.75943	5.75809	7.01682	6.02416	6.07176	6.26691	6.24952	5.95872	6.07739	5.7407	6.57644	6.84429	6.10525	6.12052	5.87349	7.17561	5.71652	6.21598	6.20939	5.70022	6.51253	5.75853
WAS	4.94523	4.90982	5.28088	5.6749	5.7747	5.6006	4.86229	5.40237	5.14	6.80373	6.01123	5.45292	5.95644	6.16202	6.09071	5.94172	5.81835	6.45504	5.77723	5.71003	5.4659	5.29481	5.42245	5.84558	5.79359	6.34793	5.75443	5.74916	6.05345	5.97364	6.59801	6.12472	6.33876	6.96273	6.02076	5.61336	6.3871	5.85978	6.03639	5.74194	5.9357	6.39264	6.04301	5.856	4.95484	6.203	5.74035	5.87163
RPS6KA1	5.51954	6.02238	5.27676	6.08066	6.2835	5.51398	5.55208	5.60299	5.82707	7.83333	6.5636	5.91736	6.88392	6.89878	6.68852	6.28076	6.27927	6.72404	6.20838	5.99492	6.17922	5.98358	6.36486	6.11801	6.41861	7.92076	6.47288	6.38105	7.0817	6.54171	6.90885	7.2465	6.86208	7.62413	6.83127	6.02088	7.23091	6.23533	6.81222	6.51422	6.33126	7.51959	6.43481	7.28703	5.75967	6.34757	6.41397	6.08788
LHFPL2	6.82444	7.26945	6.95039	7.27889	7.36989	6.75087	6.60392	7.00821	6.96483	8.80568	7.77921	7.10876	7.71513	7.84311	7.56648	7.42416	7.35044	7.4136	7.29807	7.77775	7.10728	7.3813	7.43253	7.05087	7.57127	8.19227	7.50183	7.85668	8.33833	7.72706	7.45703	8.00999	7.45976	7.62556	8.00416	7.34603	8.02099	7.758	8.03707	7.61735	7.80277	8.33544	7.34702	7.91101	7.33727	7.40147	7.19556	7.10121
AMICA1	5.32256	5.54036	5.37038	6.74151	6.82398	5.5453	5.31761	6.66676	6.57304	6.89375	7.15997	6.43267	6.81165	7.11411	6.9961	6.82906	7.2787	7.91204	6.96972	6.35731	6.62804	5.73936	6.91298	7.27634	6.93014	7.48819	6.92739	6.35359	6.96828	6.89009	8.39934	7.67796	7.76176	9.0792	7.22644	6.15419	7.46739	6.76335	7.22882	6.80502	7.22968	7.85368	7.33758	7.46669	5.7151	7.28977	7.23036	7.21485
ALPL	5.65346	7.24391	7.18881	6.43522	6.31754	6.38376	6.24934	5.91839	6.7403	7.34929	7.92852	7.41727	7.74961	8.59012	7.63284	7.35599	7.7103	7.68859	7.83138	6.97787	6.83124	7.36491	7.27812	7.66408	7.32775	7.41457	6.9851	6.67671	7.87298	7.53927	8.24252	8.12381	7.00848	9.40194	7.52213	6.47879	8.23676	7.36026	7.61556	7.36647	8.09154	7.7924	7.80275	6.75595	7.02935	7.44233	5.91483	6.81717
SYNPO2	7.35794	7.4191	6.71649	7.73368	7.20275	6.86175	7.09254	7.46916	7.27963	7.73888	7.95271	7.47375	8.51917	8.35039	7.81043	7.69073	8.21402	7.70479	7.81345	7.8732	7.60068	6.95246	8.21358	7.65563	7.69996	7.77082	7.88628	8.58574	7.91026	8.22329	8.30068	8.12277	7.30331	8.70412	8.01192	7.42695	8.22993	7.99811	7.9868	7.62586	7.93593	7.71593	7.50977	7.746	7.11848	7.94864	8.65079	7.77393
IVNS1ABP	7.1489	7.54185	8.21669	7.28298	7.25051	7.30862	7.00364	6.5972	7.62699	8.43903	7.79627	7.86059	8.31193	7.90155	7.31215	7.77142	7.69748	8.21419	7.99623	8.40117	7.76182	8.15017	8.07716	7.46644	7.57231	8.2408	7.83228	7.56854	7.76073	7.97471	8.37523	7.98466	7.99524	8.54098	7.84371	7.27404	8.26836	8.33196	7.74874	7.49967	7.5161	8.02452	7.86128	8.07336	7.92964	7.81167	8.29702	7.63291
MAB21L1	5.7227	4.43623	5.45076	5.80531	5.2163	5.37226	4.95219	5.84442	5.56783	4.24596	5.53631	4.97878	4.18779	4.90009	5.20463	4.75114	5.00959	4.9334	4.84554	4.75988	5.05268	4.74498	4.39483	4.9375	4.90035	4.57037	4.72102	4.46756	4.017	4.73315	4.76806	4.57997	4.55133	4.07899	4.85769	5.30105	4.4692	4.25499	5.067	4.92058	5.01681	4.10573	5.21456	4.58007	4.77355	4.63605	4.17454	5.00392
FGR	5.81724	6.17048	6.16771	6.71113	6.89993	5.91097	5.33998	6.37995	6.28607	8.67675	7.03971	6.59673	7.1896	7.15653	6.88857	6.87085	6.89609	7.38732	6.66971	6.71556	6.95077	6.527	6.96884	6.44197	6.79693	8.26942	7.02534	6.52434	7.53016	6.84006	7.57112	7.52575	7.2764	8.00329	7.51274	6.52242	7.49482	6.87056	7.83826	6.91067	6.75272	7.63507	7.07563	8.03101	6.06245	7.1779	6.41852	6.73958
HAVCR2	5.39969	6.21299	5.8125	6.29499	6.38395	5.76113	5.97051	5.08174	5.88632	7.85443	6.74204	6.34157	6.81021	7.20511	6.82077	6.62381	6.65754	6.31694	6.23111	6.29242	6.30041	6.11429	6.09612	6.29688	6.81443	7.98858	6.55535	6.41993	7.32167	6.79448	6.79722	7.17684	6.80693	7.04472	7.10358	6.56644	7.15639	6.42692	6.99266	6.82203	6.73807	7.3873	6.00885	7.5747	6.37842	6.71501	5.42932	6.3245
KLF15	8.49481	7.50033	7.00861	7.4861	7.58876	8.25739	7.94226	7.57718	7.29313	7.50091	6.84144	7.26097	6.93352	6.72834	6.6559	7.16693	7.1481	7.51575	7.17952	7.23984	7.49952	7.28644	7.31926	7.71437	6.97761	7.13697	7.09698	7.12562	6.84824	6.91076	6.68539	6.0739	7.31158	6.69972	6.97266	7.0228	6.91032	6.23083	6.98324	6.63568	6.41114	6.31185	7.4869	6.45111	6.25816	7.08725	7.11444	7.48426
MAMDC2	6.63044	7.58497	6.97569	7.37954	7.55183	6.8622	6.62293	7.23211	7.16383	8.34091	8.06845	7.38011	8.3189	7.6169	8.13087	7.21464	8.04393	7.40547	7.39061	7.91568	7.38715	7.3998	7.04851	7.30653	8.05238	7.81822	8.209	8.47549	8.58467	8.18686	7.78561	8.26852	7.8731	6.75989	8.11561	7.77962	8.18056	7.7702	8.15035	7.72707	8.27274	8.00676	7.8263	7.99489	7.34377	8.04116	7.4356	7.3837
NKG7	5.43869	5.22813	6.10201	5.58574	5.66095	6.3872	5.39338	6.06088	5.65503	5.83567	6.4935	6.56706	6.38927	6.62587	7.2411	6.78671	6.9612	6.64703	6.46484	6.2177	7.26584	5.68868	6.21378	6.43586	6.18084	6.71136	6.14652	6.37855	6.13334	6.62423	7.63019	6.47291	7.14179	6.78022	6.71955	6.04558	7.69189	6.50296	6.76024	6.15023	5.91878	7.06802	6.80558	6.34899	6.28445	6.69183	5.47431	6.00327
FGF1	7.03018	7.58294	7.20379	7.18538	6.87781	7.13684	6.83799	6.88281	7.1938	8.13751	7.70126	7.4634	8.36211	7.54939	8.16475	7.98911	7.67873	7.65497	7.80101	7.56993	7.58238	7.62283	8.06382	7.47706	7.29412	7.41286	8.11771	8.11709	8.80667	8.31654	7.44753	8.01458	8.39431	7.2552	7.50361	7.34199	8.05198	8.0819	7.51075	7.35699	8.02269	8.15842	7.85609	8.03276	7.15033	7.14954	9.19068	7.53003
IL2RA	4.85333	5.5071	4.5291	4.98816	4.9489	4.75065	5.46945	3.97357	5.04839	6.14465	6.37265	5.87595	6.24114	6.16478	5.62247	5.61913	5.93281	6.57968	6.22634	5.12638	5.67934	5.24733	5.28214	6.44674	5.74997	6.02689	5.88366	6.108	4.9074	6.21804	6.077	5.46156	5.30822	6.83605	5.90657	4.92524	5.84737	5.7486	5.74096	5.47512	6.53167	5.07507	5.00006	6.19191	5.03658	4.73604	6.72693	6.11633
C10orf10	10.0451	8.48678	9.64191	9.19995	9.26544	9.64297	10.3172	10.0125	9.09741	9.18219	8.69785	8.95613	8.83195	9.22371	9.72435	8.6795	9.11413	9.02792	8.43891	9.29478	8.47194	9.19853	9.06666	8.79043	9.202	8.99928	8.37226	8.52003	8.36632	8.48656	8.54986	8.99721	9.08424	8.59939	9.00304	8.92772	8.71975	8.8201	9.0408	9.10649	8.46094	9.65268	8.74092	8.64221	8.92266	8.64727	8.9286	8.5483
VCAN	6.99802	8.79692	7.89627	8.08216	8.85167	7.79221	6.56344	8.82128	8.49601	9.67678	9.10898	8.10598	9.18371	9.19412	9.12784	8.89772	8.75445	9.12725	8.20281	8.83184	8.15082	8.40891	8.65521	8.54882	9.36087	8.99685	9.01558	9.23934	9.37943	8.94183	9.48318	9.65127	8.79521	9.9617	9.46446	8.6806	9.72397	8.84749	9.41419	8.43513	9.85139	10.2725	9.07108	8.92097	8.94457	9.11337	7.7845	9.088
HSD11B1	6.655	6.43902	5.52116	6.52816	5.81826	4.64476	4.92198	6.27756	6.45419	6.96509	7.76448	6.80005	7.05887	6.92362	6.25664	6.83365	6.22617	5.99374	6.34638	7.14047	5.66305	6.05549	7.56827	5.8428	7.22342	7.18496	6.34839	7.18295	7.97643	7.17217	6.85801	7.45738	6.76601	7.00405	7.41824	7.62079	7.02488	7.69508	7.40319	7.33421	7.79457	6.51515	7.34509	7.32582	6.37479	6.4375	6.91225	7.02767
STXBP2	5.13611	5.28773	5.09085	5.61817	5.79455	5.64072	4.84115	5.23895	5.27522	6.73188	5.7705	5.58348	6.11253	6.3407	6.03724	6.00769	5.62559	6.05625	5.60146	5.86588	5.65229	5.10088	5.81594	5.66021	5.80215	6.80307	5.78862	5.49351	6.07421	5.70509	6.30264	6.20296	6.16144	6.6947	6.17207	5.55791	6.28219	5.75615	6.02168	5.84933	5.87771	6.4563	5.87443	6.22506	5.15662	5.97958	6.18457	5.67268
ANO3	7.12909	7.49411	7.4602	7.71745	8.11084	7.87309	7.29267	7.77731	7.28531	6.19131	6.24837	6.93945	7.18089	7.11678	6.51975	7.55473	7.15977	6.31883	7.21029	7.09258	7.05593	6.88113	7.32085	6.87293	6.87801	6.7773	7.57398	6.93614	7.24335	6.94041	6.68416	6.99548	7.37876	6.41781	6.76079	6.74241	7.14456	7.18731	6.72534	7.06998	6.4649	6.78997	6.96063	6.81369	7.04057	7.11077	5.22866	6.70291
AGPAT9	7.81739	4.85116	4.97166	5.0391	7.98962	7.45858	5.85947	6.78188	5.21246	5.40537	5.01384	5.14909	4.80962	5.29522	5.21605	4.66656	4.78357	5.30223	5.13209	5.98526	5.57389	4.88701	4.88757	5.06739	4.85858	5.97142	4.91358	4.74676	4.82232	4.75593	5.03858	5.0267	5.1367	5.17679	5.4615	4.65933	5.12736	5.11737	5.05783	5.0544	4.65512	5.13618	5.15547	5.5376	4.56403	4.7757	6.60199	4.74289
CHST15	5.70039	5.92917	6.06973	6.03533	6.25416	5.95524	5.60978	6.08233	6.28043	7.03866	6.79344	6.15814	6.85034	6.76527	6.47909	6.40056	6.59444	6.90885	6.09536	6.71005	6.26263	5.87171	6.1309	6.08252	6.14663	7.44566	6.32887	6.64082	6.85002	6.44882	6.9374	7.0633	6.48764	7.21861	6.99589	6.0417	6.99857	6.50988	6.85565	6.72175	6.65549	7.03665	6.45224	6.88915	5.90659	6.57728	6.92302	6.25954
PTGFRN	5.72475	6.37957	5.84901	6.04805	6.12885	5.62733	5.76754	6.27786	6.04849	6.84146	6.67555	5.9309	6.87609	6.41467	6.62457	6.23932	6.66759	6.5338	6.68829	6.37291	6.33069	6.10433	6.47833	6.11285	7.04455	6.67012	6.79768	6.92574	6.92669	6.54655	6.76689	7.01953	6.48276	6.99291	6.77188	6.21903	7.21847	6.2533	6.76282	6.43369	7.19625	7.40184	6.48942	6.42893	6.37529	6.77591	8.02925	5.85942
TLR6	4.2509	5.48377	5.06482	6.06188	5.78943	4.67236	5.42903	5.00347	5.55129	6.15599	6.20237	5.84366	5.89859	6.03783	5.9275	5.65888	5.85343	6.25367	5.33108	5.57625	5.7253	4.71059	5.65378	5.76113	5.92014	6.29146	5.75844	5.93513	6.28454	6.07773	6.80096	6.23148	6.3855	6.84067	5.89116	5.53327	6.19114	5.75905	5.93886	6.05808	5.98752	6.75712	5.58414	6.19015	5.78496	6.18424	6.38016	5.96418
UNC13C	2.98358	4.09613	3.98304	3.58054	3.28893	3.22126	3.63874	3.05108	3.08818	4.23778	4.34117	4.8397	4.77532	4.89129	4.6727	5.06592	5.42115	4.73273	5.01443	3.18341	4.43341	3.78174	4.28751	5.19183	4.0795	3.95038	5.03127	5.23133	4.61143	4.63657	5.08065	3.94245	4.00977	3.35137	3.73316	3.82084	4.91262	4.08268	3.59663	4.19637	4.25895	3.65107	4.13689	4.9645	5.10918	5.43771	3.25723	4.30994
CD52	6.0552	6.25473	5.85154	7.34579	7.50237	6.18535	5.49435	6.39723	6.43939	9.73597	7.37181	7.00538	7.80655	8.00806	7.85733	7.45125	7.33334	7.36121	7.01856	7.11088	6.66654	6.44512	7.56245	7.18869	7.15506	9.52852	7.39369	7.50968	7.84454	7.40685	8.78229	8.73992	8.09017	8.63686	8.57742	7.14464	8.45759	7.42191	8.64159	8.03519	7.34638	8.70031	6.69848	9.1011	6.40486	7.44634	6.82694	7.40635
SFRP2	7.15138	9.11978	9.50821	8.51932	7.57003	7.30547	7.32241	7.5863	7.79448	9.28563	9.92787	9.06476	10.1608	8.66391	10.0312	9.31177	10.3172	9.1341	10.3403	7.61984	9.48051	7.80077	9.27499	9.4345	9.02994	8.59472	10.2846	9.57213	10.2618	9.97206	10.6782	9.1626	8.10294	9.47284	8.96124	8.38011	9.34168	8.17284	8.91429	8.23892	9.2961	9.78474	9.0884	8.75168	10.1221	8.79312	9.64264	9.03524
SIRPB2	4.47886	5.24975	4.47928	5.43294	5.61968	4.5474	4.60506	5.11987	5.2407	6.92641	6.3017	5.31789	6.1589	5.6988	6.29317	5.76005	6.01326	6.13396	5.52542	4.85632	5.83623	4.4938	5.35402	5.68147	5.94928	5.84359	5.4322	5.93305	6.26665	6.00906	6.75634	6.37302	6.28049	6.52525	5.49648	5.44675	6.08014	5.43592	5.37116	5.83045	6.07886	6.29712	5.804	5.97432	5.16873	5.27297	4.99627	5.89336
CYTIP	5.08835	5.58281	5.38285	5.75828	6.29245	5.79858	4.65024	6.02224	5.6703	6.98135	6.30644	5.87996	6.17142	6.99147	5.83457	6.62773	6.45199	7.28499	5.59399	7.13814	6.53572	5.73814	6.6019	6.25385	6.46596	7.42996	6.42177	5.61196	6.67583	6.47227	8.12593	6.80958	7.73225	8.39126	6.27728	5.59995	6.91686	7.04056	6.48613	6.44979	6.05087	7.43279	7.15838	7.10447	5.80422	7.23057	6.99942	6.65267
DOK5	6.38735	7.13968	6.30692	6.42045	6.38411	6.0515	5.6632	6.18243	6.57759	7.29767	7.34706	7.17539	8.03127	7.94245	7.4697	7.55653	7.64271	6.91174	7.00318	6.60192	6.84611	6.31112	7.41756	7.17588	7.43033	6.61545	6.98128	7.2611	7.11343	7.15007	7.11883	7.02823	7.66932	6.9261	6.77658	6.41095	7.31088	7.41471	6.89057	6.9045	6.83728	6.912	6.66937	6.94891	6.99977	7.20596	5.73646	6.7006
CH25H	4.38798	5.68856	6.73758	5.52896	4.72775	5.52585	4.82292	4.13121	5.61396	7.3363	6.3789	6.12935	7.43915	6.82728	5.6586	6.47784	5.74385	5.53719	5.42782	6.61639	5.45545	6.49159	5.94939	5.91307	6.45915	6.56723	5.49304	6.16112	6.56567	6.56557	6.34199	6.85408	5.8445	6.32961	6.19639	4.81525	6.9557	7.15565	6.15954	6.65911	5.94765	6.61022	5.83127	6.30907	6.05292	6.40039	7.54961	6.13741
TMEM176A	7.95233	8.18566	8.30396	7.9579	8.16466	8.26873	7.78374	7.03365	7.82442	9.49877	9.52067	8.25435	9.23147	9.18231	9.07861	8.24291	8.66624	8.49738	8.59568	8.6644	8.47763	7.82577	9.34837	9.26358	8.49668	8.73222	8.02884	8.61667	8.34904	8.92885	8.44887	8.94155	7.82752	9.39325	9.29197	8.4197	8.80837	8.91517	9.32881	8.65851	9.31163	9.55073	8.64032	8.13176	8.21874	8.20966	9.31224	8.16774
MYO1G	4.97581	4.82062	4.78114	5.08745	4.90418	5.32497	4.46573	5.23625	4.60034	5.28383	5.25011	5.20902	5.43536	5.92369	5.70622	5.68687	5.88571	5.74528	5.47655	5.31018	5.51928	5.01632	5.60335	5.32557	5.49897	5.84194	5.5042	5.1424	5.70021	5.40026	6.65286	5.66439	5.83686	6.90556	5.47657	5.08924	5.95777	5.36871	5.48279	5.06653	5.35064	6.46578	5.76973	5.51443	4.85503	5.90169	5.22479	5.6642
IGHD	6.18315	8.04308	8.03421	7.80718	6.26132	5.61106	6.64234	6.73539	5.33565	8.52612	8.17734	8.9571	7.80669	8.09072	7.69101	7.54825	8.65806	9.02969	9.84446	8.73374	8.36317	7.29188	7.68463	8.58648	8.77142	7.35491	7.77781	8.18338	8.86177	8.06156	10.4146	9.46082	8.67478	11.1556	8.30112	7.05204	9.22049	7.09427	8.38748	7.29111	7.37756	10.5808	8.71603	7.77058	6.3858	8.77754	10.0901	8.69107
SLC37A2	5.32554	6.11759	5.24379	6.2586	6.22748	5.55586	5.38941	5.30929	5.49105	7.60272	6.86473	5.77838	6.8471	6.74103	7.07336	6.2152	6.18285	6.205	5.64275	6.24505	6.00661	5.90308	6.33364	5.86489	6.5611	7.4624	6.4124	5.98722	6.84202	6.5228	6.17542	6.69238	6.55707	6.77145	6.99288	6.1309	7.24041	6.19413	7.04384	6.62082	6.17104	7.3016	5.7506	7.17985	5.70563	6.50809	6.04872	6.56134
BAMBI	4.45897	4.94329	5.58764	5.09248	4.33467	4.40564	4.52029	4.74462	5.23418	5.42433	5.68762	5.98849	5.85893	5.39149	5.95232	5.63192	5.16553	5.44689	5.03027	5.62178	5.25081	5.13649	6.01078	5.37453	5.36379	5.10878	5.56952	5.45504	6.1677	4.9372	5.10621	5.49613	6.07742	5.00772	4.99714	4.94561	5.91068	5.93541	5.06412	5.4963	5.37632	5.79974	4.9523	5.83278	6.02196	5.24961	6.36623	4.97576
SLC7A10	9.72827	9.03367	9.15912	8.36811	9.62949	10.031	9.92253	9.51215	9.33914	8.84077	7.51997	8.93749	8.78534	8.33796	8.71552	8.22326	9.00484	8.59424	9.37099	9.10229	8.85762	9.24177	8.72304	8.24268	8.24017	7.77599	8.5135	8.20674	8.0941	8.71988	7.54622	7.93828	8.5406	7.6224	8.45815	8.28975	8.76478	8.76526	8.47351	8.07122	8.45728	7.62643	9.2181	8.70173	6.60328	9.04429	8.98239	9.14161
TMEM71	4.26513	4.54382	4.51098	5.48136	5.56064	4.87602	4.47164	5.39281	5.3264	6.03094	5.61033	5.22188	5.42729	5.73178	5.13826	5.39964	5.66636	6.49638	5.31911	5.98102	5.75053	4.96518	5.72388	5.65718	5.66196	5.99802	5.73916	5.15997	5.94438	5.98858	6.86913	5.62079	6.87397	7.26484	5.19665	5.19066	5.96414	5.89973	5.43602	5.71559	5.69718	6.33329	6.12401	6.10433	5.01356	6.18596	6.22381	5.50785
MOP-1	5.87577	6.6282	7.06927	6.44304	6.76626	6.90127	6.00861	5.37985	6.94375	7.70832	7.23421	6.60323	7.51785	7.2865	5.43178	7.2387	7.14194	7.19385	6.65822	7.40324	7.14195	6.59684	7.10015	7.16946	7.27573	8.08829	7.14757	7.31162	7.74003	7.56531	7.8053	8.01106	7.69083	7.62646	7.54854	6.83926	7.62442	7.46004	7.5457	7.35916	7.52994	8.12044	7.36367	7.89965	6.32427	7.61857	7.10599	7.10795
SCIN	4.73375	5.43951	4.14673	6.43531	6.60147	4.81877	6.56544	5.04117	5.21841	5.89893	6.55211	6.76734	6.3676	5.74488	6.02196	6.0093	5.81352	6.29893	6.66108	6.6606	5.46273	6.82436	6.62544	6.50341	6.56116	6.73552	6.07228	6.75175	6.70904	6.64607	6.32634	6.81011	6.0685	6.12711	6.07546	5.98546	5.90831	7.16886	6.2732	6.72646	7.44958	5.08593	7.26059	6.48133	6.13709	6.92375	7.16232	7.16893
WISP2	8.51442	7.99743	8.20294	8.31857	8.26366	8.6169	7.73336	7.96261	8.44403	9.64935	9.21416	8.77904	9.22081	8.89253	8.93012	8.67292	8.55774	8.50737	8.89562	9.12864	8.72599	8.56696	9.14342	9.06085	9.26056	9.11374	8.35152	9.03492	9.18358	9.40633	9.32514	9.01989	8.84704	9.91092	9.07396	9.0546	9.00657	9.19303	9.03208	9.36058	9.21866	9.91898	9.04717	8.68692	8.01586	8.92866	7.34642	8.33384
ANKRD20A2	7.11955	5.8188	5.60004	6.02455	6.12613	6.68833	7.08673	6.06808	6.57779	5.07149	5.82083	5.87555	5.38082	5.73918	5.39702	5.63816	5.37578	5.80207	5.80974	6.38295	6.07621	5.42506	5.92373	6.25736	5.53689	6.01685	5.55879	5.79383	5.38884	5.70378	5.27385	5.05524	5.82986	5.18663	5.51624	5.76175	5.76909	5.5954	5.62662	5.72011	6.05503	5.88377	6.41649	6.08801	4.99051	5.80726	4.883	6.01332
IGLJ3	6.08667	7.73417	8.06386	7.34577	6.18712	5.45153	6.2222	6.63372	5.3168	8.54219	7.8645	8.56744	7.91576	7.68566	7.3205	7.30711	8.50573	8.75515	9.73681	8.40842	7.99994	7.10813	7.43784	8.07833	8.74045	7.28097	7.39898	8.18977	8.52466	7.94481	10.1078	9.53624	8.47411	11.0331	8.15015	6.9244	8.91251	6.77871	8.21483	7.08807	7.1829	10.4263	8.4449	7.78536	6.1825	8.67783	9.63431	8.64256
CD1C	4.83379	5.01475	4.77009	5.46582	6.67716	4.2282	5.38005	4.80853	4.76846	5.5468	6.20587	5.66156	5.58105	6.18707	6.57707	5.16646	6.42303	5.34916	5.02921	5.64134	5.74451	5.29781	5.39429	6.34543	6.38621	5.82629	6.15453	6.42666	5.82385	5.71052	6.2534	6.11308	5.69927	6.24219	5.43513	5.98518	6.43401	5.92204	5.63821	5.79086	6.48785	6.03946	5.46701	5.68405	5.60827	5.90577	6.08196	5.62692
MXRA5	7.5507	9.80636	9.37805	9.25691	8.87601	8.15725	8.8351	9.38578	8.73196	10.1967	10.2783	10.3234	10.8872	10.2289	10.6011	9.90797	9.70946	9.56139	9.81585	8.14988	10.8207	8.97532	10.449	9.73559	9.83776	9.21974	10.7744	10.2169	10.506	10.1547	10.5925	10.0954	10.0892	9.84904	8.9765	9.5656	10.3276	9.73749	9.08843	9.1682	10.9223	9.59056	9.47012	10.014	10.6264	9.932	9.17831	9.5046
CLEC10A	4.70975	4.81773	4.4734	5.22539	6.02214	4.51725	4.71118	4.41084	4.87042	5.54818	5.67022	5.42927	5.93339	6.00706	6.23784	5.2051	5.63596	5.48548	5.17067	5.64588	5.02345	4.97901	5.13193	5.79271	5.71454	5.00161	5.71253	5.77349	5.27706	5.41773	5.71088	6.05781	4.92201	6.29529	5.67239	5.36832	6.05753	5.52742	5.82548	5.45118	6.20709	6.30631	5.50735	5.30917	4.94146	5.41285	4.99941	5.14522
OLR1	4.19163	4.4428	4.45239	4.59899	4.64377	4.17104	4.00643	3.55238	4.37956	7.12447	5.27479	4.79611	5.47633	5.834	4.2556	5.11016	4.80549	5.82055	4.32083	6.83999	4.53292	5.1505	5.03816	4.63016	5.25335	6.75351	4.42333	4.62817	5.94381	5.3462	6.17388	5.97188	5.86168	6.24074	6.03303	5.09265	6.01236	7.22861	6.07918	5.53313	4.62887	5.95362	5.36507	6.44525	4.28827	5.71521	5.89245	4.45978
MNDA	5.09278	5.04974	4.0403	5.83441	5.82644	5.55213	4.46247	5.94586	5.67396	6.51705	5.45547	5.77066	6.47396	6.75267	5.98645	6.0263	6.10653	7.30862	5.77076	5.79078	5.95417	4.89976	6.38472	6.20297	6.01487	7.27597	6.14657	5.58952	6.56703	6.13833	7.44499	6.53557	7.28998	7.9435	6.139	5.43326	6.8051	6.07657	6.01112	6.06341	5.96325	7.1805	6.79046	6.98717	5.49554	6.70974	6.65145	6.49231
COL12A1	8.85449	10.3448	9.9198	9.47624	9.98642	9.16604	8.93771	8.99979	9.9514	10.3054	10.4196	10.2813	10.4098	10.4338	10.4923	10.4184	10.141	10.0595	9.65004	10.0215	9.17685	9.64377	10.2914	9.98753	10.1561	9.96721	10.5347	10.4388	10.4721	10.4695	10.0267	10.1021	10.4609	9.81503	10.062	10.0577	10.6546	10.1233	10.0374	10.1293	10.617	10.204	10.239	10.4207	10.2535	9.98173	9.15528	9.78661
AQP9	4.80697	5.27058	4.96235	6.27616	6.50106	5.52679	4.69291	6.29469	6.32759	8.82692	6.63582	5.81835	7.13434	7.50426	6.21857	6.69062	6.75699	8.19447	6.05997	7.48145	6.16324	5.59492	7.13829	6.28058	6.58186	9.34804	6.99767	5.46862	7.5141	7.11522	8.57487	8.09859	8.01764	9.33669	7.84302	6.04498	8.25957	7.53804	7.90576	7.22723	6.3651	8.38542	7.61522	8.69516	5.80861	7.27164	9.44243	6.9725
ANKRD20A3	7.13696	5.78692	5.60171	5.9976	6.11638	6.66679	7.25171	6.06865	6.77142	5.05338	5.84171	5.92302	5.42813	5.77665	5.34217	5.62159	5.4095	5.82384	5.85804	6.35577	6.17692	5.5013	6.00823	6.31576	5.60694	5.89165	5.57771	5.91505	5.41544	5.77545	5.31317	5.11876	5.83481	5.18041	5.57716	5.8256	5.68214	5.51404	5.7759	5.75347	6.00702	5.83275	6.40918	6.01834	5.0496	5.80604	4.90297	6.07179
PRF1	5.08202	4.53406	5.12609	5.22508	5.29351	5.60263	4.46627	5.2448	5.15073	5.14771	5.79919	5.50641	5.45207	5.7624	6.03923	5.94933	5.66563	5.73311	5.7104	5.36351	6.3442	5.44139	5.55053	5.8645	5.20319	6.04922	5.70265	5.92288	5.60836	6.15645	6.47341	5.7149	6.15017	6.52588	5.65938	5.08176	6.87808	5.37052	5.59366	5.14386	5.55152	6.19862	5.85311	5.91339	5.38208	6.14477	4.9996	5.58979
ANKRD20A1	7.14492	5.77244	5.61048	5.99692	6.09678	6.65125	7.20951	6.04288	6.73121	5.03747	5.83593	5.90586	5.41626	5.77065	5.35204	5.61451	5.40201	5.82813	5.81956	6.32583	6.1683	5.49884	5.99062	6.29306	5.58531	5.88476	5.57157	5.92989	5.41348	5.76807	5.29205	5.13133	5.82588	5.17688	5.56708	5.81623	5.66952	5.55758	5.76593	5.74742	5.99301	5.85105	6.425	5.99528	5.04932	5.80138	4.89392	6.07
APOL4	7.80741	6.83763	7.0312	6.37612	7.43708	6.96051	8.07678	7.51846	7.59429	6.63696	6.32242	6.40985	6.53434	6.27378	7.21734	6.5111	6.21373	7.07815	5.78514	5.24055	6.32496	7.36732	6.73911	7.01738	7.10196	6.42112	6.07125	6.50538	6.24534	6.65443	6.84875	6.19105	6.5143	6.97279	6.79633	6.20122	6.70456	6.93863	6.57703	6.69041	6.51262	7.39894	6.17264	6.86663	6.71849	5.86232	6.50367	6.40574
MMP9	6.9091	6.47694	5.82393	7.53998	5.42406	4.97393	5.80564	6.08443	6.32235	10.4073	8.52235	7.45403	8.6595	9.05148	8.73911	7.31305	7.15585	8.19993	7.68596	6.96891	5.38779	5.98682	7.85152	6.33101	7.6516	10.2066	8.16644	8.13703	9.07304	8.30061	8.21595	9.10905	7.86718	8.17455	10.0956	7.9318	8.55678	7.99349	10.149	9.10795	7.05348	8.78215	6.09994	10.1643	7.01025	7.29501	5.73738	7.99986
SPP1	6.41751	8.75066	4.78875	9.39635	8.31314	5.30052	7.07149	5.90107	6.70394	11.4012	9.40334	8.66208	9.61665	9.75057	8.76711	8.12858	8.74734	8.57555	8.44619	7.37798	5.94013	7.68137	9.43422	6.91614	9.12717	10.7948	8.51082	8.60403	9.75154	9.05147	9.01881	9.39318	9.68649	10.4802	10.1847	8.28263	10.4436	8.3208	10.2104	9.51002	8.36405	10.8534	8.02627	10.8397	8.61785	8.36811	7.4763	7.97999
CCL2	8.64453	9.52142	11.0869	8.82995	8.57426	8.94974	7.92338	7.64496	9.73922	11.5761	9.69561	9.48376	10.4239	10.2219	10.4343	9.98798	9.95098	9.85899	9.92799	11.6963	9.52118	10.9665	9.96882	9.86328	9.72846	10.571	9.50834	9.71477	9.98998	10.0753	9.84721	10.6081	9.73479	10.5106	10.168	9.22821	10.0961	11.5327	10.2294	10.0852	9.55599	10.8566	9.5728	9.78884	9.74072	9.9513	11.4189	9.44071
SERPINE1	5.16242	6.09893	5.59667	5.64658	6.50486	5.01294	4.61893	4.82469	5.79032	8.78564	6.96874	6.06921	6.63058	6.95139	6.03621	6.78239	6.34653	5.72024	5.89372	7.20542	5.51965	6.15542	6.58242	5.49337	6.05639	7.30938	6.39974	6.35054	7.10099	6.50417	6.88157	7.07515	6.4772	6.26876	6.96904	5.49897	7.17298	6.76167	6.98487	6.27277	6.84523	8.22854	6.1329	6.68874	6.28729	5.79844	6.73624	5.93154
C17orf60	4.51114	6.16586	5.04959	5.60579	5.60283	4.84811	5.33369	5.25341	5.56416	6.39437	6.29445	5.62079	6.33664	6.50218	6.26803	5.80704	6.41952	6.09611	5.71458	5.53348	5.23266	5.00457	5.33927	6.35535	6.32205	7.36586	5.91378	6.27907	6.61908	6.43224	6.17996	6.58674	5.90028	6.61568	6.11943	6.24998	6.86363	5.70983	6.18657	6.46447	6.43093	7.03103	5.58768	6.56253	5.13675	6.44099	6.10439	5.78398
SERPINA1	5.32007	5.15487	5.27468	5.40296	5.39464	5.72773	4.72588	5.77046	5.36644	5.57874	6.20969	5.93952	5.78951	6.82342	6.57213	6.24629	6.16267	7.3639	5.88573	6.72602	6.18932	4.95714	6.53993	6.26363	6.35739	6.49639	6.25354	5.53374	6.32305	6.10794	7.93503	5.49321	6.93945	8.43904	5.82721	5.4405	7.07665	6.39455	6.00554	6.29295	6.29291	7.05505	7.0712	6.34882	5.49862	6.98706	6.60886	6.41759
TTYH3	5.89189	6.66798	6.2629	6.65876	6.73769	6.14935	6.07888	5.91336	6.52638	8.6836	7.11055	6.9547	7.33551	7.4491	7.16485	6.96293	7.06086	6.62277	6.5971	6.84804	6.33706	6.42677	6.76278	6.70813	6.99836	8.33841	6.94274	6.8012	7.48486	7.12074	7.0236	7.58428	7.1141	7.29977	7.41111	6.67618	7.70324	6.92722	7.48185	7.13038	6.96624	7.69621	6.59564	7.58391	6.41378	6.87901	6.35011	6.97981
ARAP2	4.21793	4.08298	5.77695	4.56552	4.12302	3.94424	4.00224	4.12016	3.98334	5.16498	5.07456	4.64372	5.08717	5.09813	4.94634	4.81831	4.75884	4.9667	4.44962	5.7775	4.65994	4.65913	4.6784	4.53944	4.82259	5.55602	4.71011	5.0809	5.09649	4.7557	5.73517	5.04686	4.90469	5.2946	4.92538	4.46231	5.22408	5.1472	4.7299	4.61552	5.06972	5.24757	4.80829	5.30432	5.08016	5.16752	6.34468	4.64883
IGHA1	6.24923	7.69307	7.98539	7.4185	6.29379	6.20016	6.49619	6.86429	5.5269	8.3647	7.84433	8.64828	7.97287	7.94196	7.44446	7.62924	8.56429	8.83759	9.72359	8.54513	8.09947	7.23999	7.42843	8.14446	8.70414	7.29942	7.54068	8.29555	8.51154	8.04678	10.1001	9.62945	8.43068	11.1915	8.28629	7.01566	9.03529	6.86151	8.39249	7.2263	7.33479	10.5438	8.57121	8.03195	6.32205	8.73058	9.66086	8.73483
TIAM1	4.96633	5.81673	5.14137	5.91165	6.09356	5.26655	4.78121	5.51308	5.49543	7.05337	6.28263	5.53205	6.34154	6.43061	6.18	5.96554	5.99536	5.85948	5.85274	5.87871	5.49841	5.20847	5.77112	5.61063	6.10779	6.95377	5.73523	6.21179	6.64277	6.04475	6.22071	7.01468	6.27485	6.63159	6.40477	5.63407	6.57144	5.85299	6.42551	6.10869	6.14623	6.34585	5.73186	6.82992	5.81735	5.96506	6.3613	6.08228
ADAMTS3	4.23561	4.53329	4.53759	4.6998	4.27791	4.61472	4.03215	3.99434	4.69058	4.79943	5.31241	4.88801	5.30428	5.34143	4.65486	4.91946	4.79369	4.55817	4.89526	5.55721	4.54169	4.72942	5.22426	5.58074	4.97233	5.43617	4.88345	4.88466	5.17236	4.72801	5.31149	4.9042	4.94183	4.99933	5.13522	5.131	4.99581	5.27809	4.85895	4.88917	5.34922	4.83701	5.16769	5.81895	5.02038	4.8366	7.01146	4.35496
CTNNAL1	7.66897	7.60566	7.90976	8.11821	7.94274	7.55855	8.13099	8.14839	7.56619	6.22477	7.40255	7.69569	7.07414	7.54697	7.49871	7.00056	7.65102	6.73538	7.94198	7.60147	7.2863	7.83035	7.22107	7.55597	7.47303	7.16695	7.73824	6.49614	6.83762	6.78765	6.14998	7.17008	7.37566	6.88532	7.06578	7.27869	6.99768	7.09219	7.08892	6.71486	7.07847	6.98815	7.04729	7.48058	7.55726	7.08595	7.59075	7.7961
ITGB4	6.30315	5.99458	6.21976	6.5368	5.64637	5.68746	5.54149	6.38835	6.01884	6.40576	7.40463	6.7323	7.28683	6.36123	6.25119	6.56023	6.43693	6.50692	7.03716	6.46078	6.69693	6.39475	6.66257	6.32294	6.68168	6.82166	6.41828	7.56616	6.61533	6.71385	6.81445	6.43616	6.11166	7.45385	6.28737	6.59017	6.40474	6.49348	6.45412	6.32109	6.28678	6.07835	6.62844	6.61758	6.53883	7.05773	7.57812	6.69646
ALX1	5.4588	4.66255	4.53995	5.32344	4.4075	4.40958	4.85065	5.13794	4.97509	3.95536	4.09213	4.30181	4.04883	4.08648	4.71193	4.30198	3.32709	4.77182	4.22941	3.72821	4.40243	4.72594	4.12421	4.29973	4.74421	4.07967	5.44062	4.56122	4.00562	4.27407	3.98658	4.33084	4.15416	3.88413	4.39191	4.67177	3.94073	4.22684	4.17478	3.78198	3.98929	4.22158	4.74345	3.8283	4.35407	3.85135	3.22395	4.28169
IL18	3.75825	4.48031	3.891	5.03248	4.68606	3.98103	3.73391	3.98089	4.26499	5.57188	5.11438	5.07573	5.57996	4.95262	5.26166	5.15815	5.82394	4.65163	5.39495	4.51787	4.21405	4.24214	4.56716	5.11767	5.28653	6.24643	5.07109	5.3803	6.00428	5.61307	5.5253	5.91457	5.53329	5.53232	5.37876	5.24568	6.06992	4.89412	5.23214	5.46888	5.59278	5.99552	4.88338	6.72497	4.62145	4.85659	8.79544	4.6596
SQLE	5.14509	5.53417	5.0777	5.18592	5.29842	5.23455	5.16023	5.98991	5.3191	5.79495	5.9832	5.78102	6.15708	6.20868	6.19797	6.10683	5.78991	5.79806	5.23932	6.31941	5.2547	5.33823	6.26956	5.31698	5.94344	6.90196	6.24517	6.03637	5.91621	6.13492	6.04199	5.90859	6.16679	5.47565	5.87292	5.71056	6.22339	6.08042	5.7496	6.47254	6.50301	6.02647	5.1741	6.719	6.30669	5.43364	6.85728	5.63372
IKZF3	3.60196	3.5024	3.90125	4.23184	3.86485	4.25226	3.53887	4.59321	3.7833	4.09126	4.44597	4.37683	4.36386	4.71616	4.84507	4.93002	4.69347	4.7686	4.34012	4.18878	4.71087	3.63926	4.71212	4.4013	4.31618	4.71744	4.83164	4.93936	4.53625	4.53369	5.76697	4.33462	5.30355	5.96293	4.17559	4.29643	5.32749	4.3932	4.75112	4.26635	4.35353	5.21408	5.28817	4.2737	4.14371	5.0591	4.79347	4.35339
CCL4	3.90494	3.82634	4.77484	4.4437	3.36212	3.701	3.65061	3.56881	4.40116	6.51111	4.19429	4.24131	4.79825	4.99321	3.89228	4.73915	4.80037	4.12629	4.48841	5.79505	5.31078	5.49418	4.47914	4.82862	4.70817	5.27149	4.65361	4.4146	4.53802	4.96956	5.15948	4.89311	5.12972	5.51244	4.99497	3.77685	5.44887	6.60364	4.59305	5.03867	4.35782	5.18267	5.21634	5.11196	4.76488	4.45677	5.98112	4.35015
PILRA	5.45864	5.47653	5.31357	6.07063	5.90242	6.0373	5.24606	5.66722	5.56955	7.48599	6.04021	5.5709	6.46757	6.41365	6.09145	5.90964	6.22135	6.5346	6.09402	6.24923	5.5764	5.61381	5.94955	6.321	6.27392	7.34599	6.09233	5.83342	6.46315	6.43124	6.92088	6.85809	6.45732	7.26983	6.7951	5.97887	6.90675	6.66281	6.78319	6.25197	6.22598	7.5089	6.19911	6.99346	5.76912	6.30004	6.21237	6.28166
TNFRSF11B	5.62041	4.93293	5.52561	5.47371	5.33693	5.54224	5.37348	4.94976	5.17632	5.51272	6.84666	7.10547	7.90463	6.47834	7.72408	6.56568	6.57122	5.51754	6.07922	5.65139	5.36343	6.14958	7.87121	6.4914	6.94658	5.74017	5.6776	6.0586	6.45033	6.81821	6.8666	6.27462	5.99626	6.06044	5.8133	5.34359	7.37484	6.43395	5.66878	6.33272	7.0008	7.96691	5.93555	6.56232	5.53233	6.59929	5.8814	5.86217
HSPA7	5.59214	6.44415	5.72176	5.81781	6.41554	5.80429	5.24846	5.64506	6.12689	6.92192	6.25421	5.88306	6.60936	6.25563	6.76015	6.7659	6.85079	6.20282	6.44077	6.18806	5.85246	6.19551	6.37373	6.39891	5.70851	6.59038	6.96532	6.21509	6.81306	6.06421	6.41878	6.91449	5.99111	7.03402	6.46503	6.2559	6.46231	6.41716	6.58564	6.36085	7.1185	6.52884	6.68882	6.21921	7.71211	6.69445	6.37964	6.99714
CHI3L1	7.44018	6.98401	6.91372	8.5737	6.98184	6.33002	6.56112	7.16353	7.53764	11.4777	9.83927	7.1645	9.84957	10.4346	9.78547	8.47045	7.43523	8.74628	8.58084	8.26014	7.00151	7.56054	9.78005	7.88254	8.52086	11.5035	8.69566	9.24438	9.89005	9.46651	8.3644	10.8	8.34753	9.91472	10.5292	8.65196	10.6904	8.14558	10.5086	9.82101	7.71072	10.2148	7.54668	11.3123	7.40518	8.54543	7.02676	9.09887
ALCAM	6.18487	7.21847	5.87474	7.63723	7.60009	5.69448	5.5382	5.80171	6.42285	9.23071	7.60435	7.03484	8.08541	8.14533	7.49787	7.55294	7.43436	6.89813	7.33089	6.80942	5.95772	6.63677	7.47544	6.58539	7.85948	9.7195	7.47019	7.60566	8.54863	7.61456	7.90012	8.65408	8.03378	8.1845	8.4842	7.167	8.50953	7.10777	8.50178	7.75962	7.76122	8.85211	7.10474	9.05674	7.00474	7.41128	7.1697	7.01486
NUP210	4.46243	4.56365	4.62944	4.9357	5.1848	4.77639	4.24316	4.7524	4.77171	5.90275	5.23111	5.01713	5.23399	5.43792	5.36136	5.27417	5.51304	5.50925	4.84485	4.94731	5.12132	4.56276	5.08899	5.15335	5.14147	6.0876	5.29976	5.063	5.18516	5.1567	6.00224	5.49464	5.9024	6.46802	5.23893	4.79927	5.5027	4.88387	5.27197	4.99919	5.27188	5.95338	5.2086	5.62594	4.59037	5.38725	5.77839	5.10975
TAGAP	5.27246	5.36715	5.53405	5.78275	5.93671	5.38001	4.92948	5.53307	5.46257	6.64708	6.43998	6.01745	5.91623	6.18688	5.81039	6.2274	6.02752	6.89398	5.77408	6.38384	5.93386	5.80415	5.88094	5.98782	5.99897	6.85696	6.13085	5.9474	6.30029	6.1995	7.47951	6.36546	6.77931	7.58681	5.75321	5.69474	6.668	6.46155	5.705	5.42489	5.64135	6.85982	7.04918	6.00817	5.24693	6.46708	6.64236	6.31595
CLEC7A	2.86401	3.9707	2.89915	4.27523	4.27475	3.69342	2.77705	3.59257	3.6522	4.80126	4.38	3.7757	4.36263	4.8777	3.9402	4.19323	4.281	4.76401	4.0121	3.90977	3.95943	3.13569	4.14738	4.1697	4.37876	5.07542	4.27096	3.88447	4.83787	4.32064	5.60917	5.25774	5.05734	5.78611	4.71664	4.32171	5.05974	4.3471	4.67132	4.40994	3.96311	5.16959	4.68655	5.3578	3.10524	4.54181	5.22252	4.53796
CFB	5.45842	5.95499	5.67964	6.32781	5.87144	5.4711	4.93843	5.1977	6.07286	6.88229	6.65386	6.34157	6.90148	7.81464	7.05808	6.27954	7.15158	6.12769	5.92433	6.03295	5.73261	5.88661	6.49273	6.76992	7.43838	6.22954	6.59514	6.38908	6.85744	7.24254	6.92455	7.21135	5.93058	8.49583	6.87801	6.57762	7.18735	6.13428	6.73092	6.79742	7.24693	8.08214	6.61739	6.54636	6.32615	6.46156	9.45807	5.92454
SIGLEC9	4.43013	5.19995	4.33589	4.97387	5.28243	4.4409	4.82099	4.41203	5.42323	6.80483	5.20793	4.88043	5.50842	5.91338	5.55137	5.3349	5.29283	5.97633	5.23595	5.32443	5.00817	4.34608	5.47514	5.27945	5.70194	6.68337	5.351	5.24639	6.09638	5.3458	6.11918	6.15477	5.89314	6.51201	5.82162	5.13821	5.86982	5.3509	5.82302	5.77497	5.48093	6.24932	5.54374	5.97211	4.83832	5.74111	5.12915	5.32223
GFRA2	6.62647	7.51801	7.00453	7.55484	7.31651	6.21427	6.27712	6.38201	7.18452	8.83686	7.61943	7.07081	8.22054	7.82449	7.96626	7.68048	7.67645	7.66652	6.84339	7.60225	7.52393	7.38796	7.00279	7.604	8.19568	8.23551	6.90182	7.93289	8.59215	7.86758	7.55279	8.35319	7.37521	8.07946	8.40613	6.95635	8.39804	7.41096	8.27661	7.45619	8.22547	8.02305	7.36433	8.10887	6.42101	8.09491	7.3772	7.55366
ACP5	4.16289	5.00466	3.98772	5.90468	5.3507	4.37823	4.23702	4.39689	5.03533	8.08241	5.86554	5.44101	6.30495	6.67405	6.00432	5.72931	5.37197	5.49121	5.59945	5.25234	5.04541	4.53227	5.9008	5.43385	5.80824	8.14345	5.7916	5.68857	6.94387	6.04629	6.11682	7.38178	6.32201	6.57449	7.41331	5.75525	6.98521	5.89937	7.47694	6.44147	5.6618	7.22308	4.76344	7.3855	4.8773	5.51555	4.79347	5.50666
CX3CR1	4.89986	4.18112	4.97372	5.41538	5.54191	5.10675	4.82984	5.52494	4.91325	4.67129	5.67892	5.9158	5.69774	6.24805	6.54328	6.02251	5.7889	5.69824	5.46508	5.11505	6.38886	4.89477	5.35732	5.93973	5.98275	5.74636	5.86589	5.76047	5.56513	5.89768	6.80301	5.79567	6.17751	6.99163	5.79844	5.29409	6.46383	5.30826	5.68776	5.63757	5.88199	6.61302	6.27789	5.53541	4.80246	6.30734	6.01661	5.66971
EDN1	7.2171	5.24951	5.49699	6.49102	6.36122	6.90458	6.34622	5.59581	6.06065	7.46845	7.56125	6.99335	7.60792	7.51519	6.05062	7.5785	7.41673	6.7951	7.96978	6.67136	6.9863	6.1534	7.41702	6.94018	7.75668	9.15957	6.63947	7.54797	7.29293	6.48575	8.06214	7.12134	6.45927	7.38702	7.93186	6.65749	7.29972	7.24008	7.66231	7.04674	6.57778	7.24091	7.10848	8.00731	6.99815	6.03621	6.30588	7.18415
PLA2G7	4.96919	6.15354	3.83903	7.04206	7.15415	3.81791	4.68038	4.51371	5.01505	9.14456	6.94296	6.14521	7.56018	7.66041	7.15881	6.44445	6.64243	6.45265	6.04486	5.9268	4.70545	5.71699	6.73357	5.63558	7.0637	9.49144	6.70196	6.62287	8.36389	6.84613	7.15218	8.22832	7.74876	8.24641	8.38987	6.48988	8.14534	6.69339	8.36196	7.34208	7.10738	8.41574	5.83881	9.05758	5.4642	6.65441	5.21053	6.40087
FAIM3	5.22106	5.79002	5.03418	6.06855	6.11162	5.03158	5.30714	5.71675	5.47145	8.46746	6.41068	5.85344	6.15886	6.50248	6.08682	5.97934	6.11979	6.35573	6.04827	6.05635	6.2668	5.54956	6.25894	6.09507	5.85096	7.69604	6.2648	6.04406	6.51485	6.17122	6.87024	7.19767	6.9618	7.23149	6.84257	6.18382	7.05162	6.24216	6.69217	6.27677	6.12497	7.38911	6.28233	7.17685	5.48713	6.47096	5.7064	5.97435
IGJ	4.80058	6.1956	6.26806	5.84845	4.61923	4.43803	4.64091	5.35529	3.46666	6.50922	6.45814	6.92768	6.09985	5.75904	6.04288	5.50151	7.09507	6.84677	8.26736	6.63532	6.33772	4.94896	6.7354	6.61044	7.3647	6.17145	5.80897	6.70182	7.10916	6.42133	8.67808	7.60215	6.53804	9.89746	6.64392	5.02141	7.24125	5.20612	6.38193	5.95072	5.80859	9.15277	6.79471	6.66347	5.28208	7.36639	8.75837	7.13739
FASN	10.4795	11.4246	11.9474	10.8984	10.7792	11.5758	11.7769	10.9654	11.3062	10.2772	10.0753	10.5605	9.5415	10.4681	10.1028	11.0548	10.8042	11.053	10.9707	8.60752	11.2164	10.8866	10.1823	11.4714	10.479	9.88211	10.5921	9.59962	9.39122	9.9192	9.93592	9.55774	10.8853	9.98963	10.4436	10.4731	10.0609	10.5628	10.4455	9.90023	9.69059	9.89495	10.3531	9.51601	11.2884	10.7847	10.2063	11.1173
TRIM14	5.37879	5.75718	5.0793	6.21341	5.827	5.23267	5.18101	5.52559	5.51889	7.04226	6.24627	5.94735	6.39942	6.52618	6.28219	6.44787	6.18826	5.92974	5.7543	5.52415	5.40091	5.22005	5.77281	6.07168	6.32673	7.21951	6.16206	6.31535	6.75786	6.55311	6.64375	6.67289	6.16453	6.62886	6.47105	5.41951	6.69382	5.81235	6.39355	6.01069	6.43131	7.22051	6.11979	6.51182	5.33166	6.30026	6.21839	6.27185
IGK@	4.20863	5.31885	6.03165	5.24793	4.15738	4.10449	4.53735	4.96874	4.35515	6.61842	5.58406	6.20628	5.83221	5.60304	5.77244	5.20003	6.22748	6.33251	7.80754	6.21534	5.76794	5.27544	5.38727	6.34915	6.34101	5.48454	5.29386	6.08017	6.53276	5.51456	7.86021	7.26898	5.97756	8.59556	6.30139	5.20794	6.48826	5.01375	6.01848	5.20155	5.20382	8.30222	6.16961	5.91434	4.38233	6.43917	7.7651	6.63351
MOXD1	3.04655	3.91394	4.04086	3.82447	3.60274	4.32923	3.56253	3.73773	3.88675	5.52173	4.24156	3.8887	4.92564	4.5331	4.17134	4.18009	4.63683	4.39262	4.52361	3.37723	3.88431	4.00647	4.67836	3.56272	4.86798	4.74113	4.38545	4.23077	5.26365	4.36819	5.25242	4.8459	5.2315	6.04314	5.30862	4.62864	4.5571	4.32422	5.50286	4.78099	5.0251	5.59562	4.94294	4.80294	4.0088	4.66565	4.20254	4.10746
LPXN	7.24874	7.2097	7.0181	7.56086	7.50757	7.25318	6.92503	7.24198	7.07319	8.94303	7.84773	7.56884	7.99049	7.99243	7.81051	7.70874	7.6564	7.36705	7.57835	7.44819	7.36586	7.23181	7.60463	7.45702	7.77202	8.90768	7.75983	7.81158	8.16716	7.70166	8.11196	8.39746	7.97198	8.48929	8.38165	7.49925	8.28733	7.8612	8.49245	7.82905	7.85164	8.53698	7.44608	8.49025	7.13839	7.6444	7.42021	7.53116
CD248	8.27774	9.62417	9.31244	9.07495	9.12111	8.69117	9.10543	8.78554	9.32664	10.4639	10.2237	10.4886	10.4186	10.15	10.1597	10.0588	10.2359	9.47168	10.2003	9.17486	9.86937	9.46902	10.5865	9.19514	9.71168	9.66804	10.3275	10.1017	10.8236	10.0704	10.3862	10.0179	9.40902	9.63688	9.88609	9.36874	10.5479	9.78321	9.7743	9.55162	10.0839	10.3537	9.57786	9.71024	9.80418	10.1778	7.40128	9.48872
KCNMA1	4.09544	4.12152	4.02058	4.18779	3.8761	4.21296	3.77936	3.80014	4.17263	5.66594	4.78296	4.38701	5.02628	4.78837	4.44634	4.41596	4.80538	4.4208	4.47846	4.43762	4.29801	4.22364	4.34666	4.68106	5.48948	4.90926	4.51062	4.23559	4.03097	4.46004	4.46288	4.3372	4.42148	5.10546	5.57435	4.67704	4.86435	5.08251	5.3985	4.78684	4.84551	4.92209	4.03115	4.27023	4.19906	3.89627	5.1593	4.40552
FN1	9.5385	10.2349	9.6945	10.1004	10.67	10.0283	9.3666	10.2401	10.1241	10.9655	11.08	10.2028	10.9584	10.4539	10.5193	10.6618	10.5491	10.1784	10.3964	9.86132	10.0815	10.2317	10.3002	10.1016	10.4958	11.0015	10.4054	10.8775	11.2149	10.4619	11.1917	11.1149	10.2133	10.646	11.1134	10.2255	11.2556	10.3569	11.0875	10.4525	10.9552	11.0622	10.509	11.1223	10.5489	10.3374	9.95289	10.632
PHGDH	10.1548	9.43031	9.53542	10.0686	10.3163	9.75479	10.3294	10.1217	9.66943	8.9341	9.33723	9.2561	9.17047	9.35537	10.0483	8.66806	8.75008	9.0196	8.94736	9.46456	10.3769	9.31668	9.47792	9.07522	9.69513	7.85556	9.79803	9.75904	8.55169	9.49816	8.46156	8.83787	8.82388	8.85615	9.39217	9.47686	9.1818	8.84656	9.41837	9.06347	9.67187	8.83672	9.37469	8.26394	9.57675	9.6155	9.66467	9.35717
ELOVL7	6.29889	5.71287	5.86904	6.81318	5.67382	5.64436	5.90296	5.89475	5.87317	6.82675	7.56422	6.84937	7.80838	6.38027	6.08815	7.18808	6.5209	6.6019	7.13581	6.99891	6.63661	6.29537	5.40802	6.33215	7.2893	7.78364	6.33971	7.34996	6.79273	6.97943	7.72909	6.51143	5.89488	7.4623	6.32752	6.70001	6.69827	6.81222	6.42252	6.68332	5.93006	5.81134	7.08945	7.24367	6.77737	7.1273	6.72965	6.96455
FABP3	4.77293	5.22116	4.77414	5.08915	5.18797	5.136	4.46867	4.83159	5.83543	7.30208	5.7028	5.1479	5.75828	5.80832	5.83658	5.59389	5.35727	5.7091	5.94302	6.12108	4.94977	5.30787	5.78071	5.29127	5.67589	6.72796	5.79013	5.91704	6.39116	5.77279	5.90423	7.08182	5.93294	6.25942	6.76466	5.41289	6.8345	5.42172	6.63947	5.73329	6.2116	7.55036	5.21018	7.24261	4.9183	6.10644	5.84994	5.75775
TMEM176B	5.97945	6.14779	6.08347	6.18808	5.96242	6.3814	6.01783	5.47645	6.06212	6.81416	7.18937	6.1227	7.15984	7.26799	7.30606	6.03941	6.49066	6.5399	6.5114	6.67868	6.54008	5.89983	6.70776	7.02418	6.5822	6.37185	6.03493	6.70528	6.3739	6.93472	6.37348	6.72675	6.03244	7.31351	7.30271	6.57139	6.53851	6.52625	7.29008	6.48733	7.35116	7.45068	6.56807	6.25677	6.36808	6.04187	7.32069	6.36823
PTPN22	4.82489	5.55689	6.23438	5.53448	5.25915	5.37995	4.70339	5.3655	5.65514	5.95436	5.94332	5.72175	5.8847	6.09038	5.35817	6.44748	6.64065	6.02856	6.70678	5.23069	5.59007	5.53589	6.51109	5.88318	5.8354	6.49406	6.0367	5.55224	6.05464	5.59778	6.94373	6.05061	6.01596	6.56564	5.85074	5.92726	5.89177	5.96866	5.90931	5.73224	5.53425	6.36473	5.69556	6.50991	6.7134	6.58792	5.73633	6.29724
IRF8	7.76235	9.23191	8.68445	9.02293	8.62917	7.914	8.04308	7.27764	8.25643	9.56949	8.50033	9.00589	9.70966	9.86927	9.48457	9.11753	9.40072	8.93646	9.98995	8.57576	9.03876	9.16331	9.47752	9.18944	9.34509	9.12485	9.25541	9.08621	9.28937	8.88306	9.53917	8.67651	8.51275	8.77101	9.17711	8.75427	9.35236	8.81432	9.15292	8.72257	8.38135	8.7932	8.48741	9.54938	9.04481	9.06993	7.78755	8.51927
SREBF1	8.02889	8.15938	8.62869	8.16102	7.98494	7.89748	8.36938	7.73494	8.10879	7.24883	7.08972	7.5332	7.31575	7.95034	7.42906	7.60783	7.75233	7.88111	8.29693	6.50458	8.29027	8.02074	7.48769	8.13912	7.90732	7.18894	7.53439	7.24752	6.95832	7.05437	7.47279	7.20465	7.28226	7.75963	7.66018	7.80258	6.99765	7.68108	7.67846	7.00655	7.3859	7.3029	7.42866	6.81217	8.11455	8.08165	7.11233	7.68363
ATP1B1	5.5985	5.94327	5.69448	6.508	6.25493	5.53673	5.60075	5.48875	6.00711	8.00354	6.41779	6.35261	6.53253	6.99611	6.59178	6.61066	6.34391	6.23275	6.22541	6.50388	5.97394	6.10812	6.40194	6.17664	6.24385	8.22303	6.4621	6.53477	7.03571	6.60018	6.84541	7.47444	6.57036	7.22422	7.24624	6.20178	7.08656	6.71131	7.3637	6.68559	6.45286	7.43775	5.86531	7.64741	5.95668	6.57955	8.51604	6.23569
RNASE2	3.65026	3.48292	3.56625	3.86119	4.04274	3.46217	3.63867	3.75825	3.60439	5.38787	4.42056	4.69881	4.48384	4.68879	3.87629	3.73754	4.62151	4.5682	4.36405	3.92369	4.27076	3.03525	4.28113	3.90448	4.18097	4.85242	3.96443	3.80151	4.27582	4.63981	4.56899	4.47286	4.01241	5.60025	4.48121	3.81417	4.94926	4.52349	4.58012	3.61936	4.36193	4.95893	4.42718	4.73421	3.72927	4.62248	5.01553	4.03988
IL1B	3.82525	4.48342	5.74655	4.48688	5.20912	4.15583	3.33063	3.95791	4.83965	7.11766	5.67169	4.86613	5.74599	6.03072	5.09184	5.46858	5.37956	7.69824	4.70572	7.417	6.07423	5.64568	5.56616	5.57671	5.49296	6.40771	4.98764	4.50359	5.28204	5.61832	6.56109	5.47807	5.56393	7.69386	5.06611	4.67848	6.38261	8.98633	5.08789	5.54052	4.90411	6.38492	8.29074	5.72784	5.19405	6.42217	6.84705	5.92787
OLFML2B	7.00085	7.80146	6.97452	7.72087	7.71389	7.30952	7.19852	7.52319	7.20572	8.32752	8.5046	7.45608	8.65582	8.05606	7.80009	7.85757	8.10295	7.35204	7.3635	7.45101	7.22942	7.58676	7.9797	7.8856	7.94772	8.05995	7.79916	8.39629	8.01326	8.17109	8.32524	8.16999	7.58908	8.70036	8.02608	7.90127	8.2256	7.55986	8.08242	7.95426	8.96605	8.37522	7.9711	8.37012	7.83774	7.93025	7.18663	7.82039
PLCE1	8.51331	7.82374	7.94566	7.97002	8.67341	8.23163	7.53946	8.28105	8.30129	7.51722	7.50794	7.91922	7.66622	7.20716	7.65697	7.53495	7.7552	7.57988	6.63556	7.26024	6.57341	7.17549	7.80349	7.10187	7.96924	7.80147	8.16933	7.95407	7.82487	7.77041	7.60395	7.1481	7.08294	7.24325	7.37254	7.8224	7.80898	7.53084	7.43439	7.72562	7.69343	7.22483	8.01026	7.55583	7.17566	7.13206	8.70724	7.63751
COL14A1	6.39806	7.07727	6.50442	6.45955	7.68673	7.02657	6.24656	6.70726	6.84464	7.93901	7.50795	6.8258	7.78473	7.44193	8.06763	7.2669	7.84932	6.78916	7.19807	6.9579	6.77056	7.09683	7.27009	6.74113	7.34466	7.58402	7.60781	7.89601	7.14567	7.26682	7.92211	7.71969	7.59658	8.25263	7.57936	6.96047	8.09156	7.10618	7.62717	7.31213	8.58769	8.56582	7.19273	7.68837	7.14943	7.24747	7.2999	7.03693
TMC5	4.33	4.68835	4.17418	4.61526	4.19416	3.88974	3.85676	4.18618	4.04251	5.07804	4.79343	4.80714	5.05238	5.26568	5.27748	5.70841	5.40358	5.47557	5.8391	5.21541	4.80403	3.69106	5.24871	5.42026	4.87795	5.23481	4.72085	4.93891	5.40595	4.7045	5.27102	4.26223	4.86281	3.58951	4.72402	4.16422	5.42708	6.00408	4.36403	5.19165	4.67105	4.43367	5.07549	4.79988	6.45716	4.63112	5.27791	5.6162
GPR126	5.05076	5.21702	4.89519	5.23919	5.05166	5.21093	4.62468	4.88646	5.02937	5.43834	6.0076	5.81582	5.62348	5.68119	5.56482	5.44784	5.54827	5.63305	5.5832	5.31182	5.45823	5.48152	5.39659	5.5585	5.55548	5.97333	5.48231	6.03838	5.92257	5.55748	6.0121	5.86222	5.37426	5.84395	5.48632	5.52286	6.16461	5.22742	5.33619	5.82444	6.04487	5.58293	5.20016	5.69445	5.68283	5.7337	8.37109	5.7269
SLC29A3	6.23594	6.27861	5.81906	6.39822	6.60779	5.84215	5.83944	6.14342	6.11992	7.9357	6.83641	6.51403	6.80366	6.81342	7.00148	6.4012	6.66702	6.409	6.44311	6.39008	6.41885	6.26864	6.53768	6.30488	6.64915	7.61684	6.54653	6.83196	7.02204	6.51698	6.63295	7.16108	6.59292	6.81153	7.36767	6.58307	7.24038	6.63535	7.30738	6.77559	6.74222	7.17766	6.13324	7.54235	6.05269	6.44049	6.5752	6.23498
C13orf18	4.32956	3.94395	4.30483	4.63938	4.47215	4.25909	4.15831	4.46903	4.74914	5.04604	4.90721	4.34553	5.19032	5.47695	5.4488	5.1291	4.69739	6.01329	4.30482	5.04827	4.67341	4.20252	4.71858	4.91723	4.79001	5.79145	4.92173	4.57407	5.32019	5.18654	5.70907	5.35596	5.55067	6.48376	4.95898	4.31139	5.66061	5.05664	4.88537	4.90461	5.07552	5.06312	5.12478	5.45247	4.09592	5.63144	5.92667	4.73683
SPN	4.04851	3.53677	4.16819	4.22906	4.43765	4.1826	3.99764	4.46226	3.84425	5.52043	4.75242	4.11648	4.61332	4.96074	4.88695	4.57085	4.60873	4.65071	4.27009	4.16912	4.37316	3.94532	4.78099	4.4685	4.35509	5.64188	4.62224	4.68023	4.78014	4.81613	4.9937	5.31594	4.91627	5.16707	4.73165	4.30973	4.99628	4.36915	5.06589	4.35226	4.39054	5.43096	4.87971	5.35486	4.11362	4.49844	4.00474	4.6936
PRSS23	4.93089	5.62695	5.79143	5.40736	5.84382	5.52993	4.8459	5.05846	5.59259	6.13283	6.19872	5.3993	6.41917	5.98357	5.65404	6.41588	5.92858	5.93862	5.897	5.671	5.27347	5.23349	5.85978	5.03615	5.84167	6.12254	5.79755	6.07845	6.47325	6.27445	6.47071	5.9081	5.76413	6.79172	6.59844	5.56788	6.50762	5.69379	6.58783	5.79079	6.16478	6.48707	5.472	6.15538	6.14766	6.15235	6.41496	5.93565
NOTCH3	7.95767	8.08642	8.17314	8.19857	8.19657	8.28108	7.94852	8.18114	8.3558	8.94998	9.62646	8.30534	9.42179	8.41909	8.78257	8.95343	8.48995	8.8135	8.60635	8.16327	8.95555	8.97281	9.09241	8.42719	8.58296	9.27064	8.75018	9.13887	9.45509	8.93739	9.53175	8.74333	8.15577	8.70384	8.63588	9.09239	8.40001	9.05064	8.6693	9.28359	9.02459	9.03318	8.76957	8.45564	9.08867	8.24058	7.19687	8.33361
C1orf161	5.40606	3.97703	5.68573	4.19309	4.29774	5.91901	4.71343	5.68893	3.96331	3.55054	3.78193	5.21086	4.01683	4.62022	3.66883	3.89962	4.61045	3.98393	4.59823	3.74414	4.88603	4.18228	4.6181	3.80651	3.61318	3.73383	3.98342	3.92917	4.43414	3.8557	3.84506	3.42344	4.01123	3.81751	4.19633	5.1752	4.67966	3.64411	4.2663	3.77721	3.72638	3.67235	3.94959	3.99809	3.9509	4.69561	4.13249	3.85815
SLC4A4	9.67302	8.98488	9.18084	8.57786	9.04794	9.89066	9.60547	9.19405	8.8843	8.28637	8.47012	8.8903	7.99423	8.21662	8.28238	8.50111	8.45047	8.51145	8.8364	8.63227	9.00953	8.9514	8.69255	9.09372	8.28225	8.15132	8.84976	8.28035	7.91707	8.31657	7.17048	8.35158	9.11422	7.45494	8.73257	9.01317	8.25905	9.08419	8.74817	8.18022	8.24116	7.58006	8.59628	8.06415	8.18764	8.96904	9.79996	9.08185
MFAP5	10.0402	11.0889	10.9018	10.3802	11.3876	10.9517	10.0086	10.8478	11.2403	11.72	11.6263	11.4875	11.9343	11.1398	11.4667	11.3734	11.9406	11.4559	11.4128	11.1203	11.1767	11.2781	11.4392	11.3148	11.3241	11.6522	11.7098	11.7967	11.9143	11.6271	11.769	11.6868	11.5981	11.5182	11.9015	11.0982	11.7358	11.6145	11.9285	11.1008	11.6488	11.7642	11.5472	11.6626	11.4507	11.9241	8.86303	11.7345
CD8A	4.62054	4.00906	4.47112	4.64106	4.63394	4.89081	3.79631	4.6316	4.20812	4.76583	4.68142	4.9968	4.84165	5.03885	5.42167	5.59539	5.39774	5.46479	4.76369	4.58341	4.96974	4.71103	4.83889	4.76833	5.00297	5.40922	4.82157	4.90262	4.95233	5.03189	6.34802	4.82236	6.19881	6.39693	4.83251	4.76253	4.90295	5.13748	4.64941	4.7363	4.7496	5.7976	5.42216	4.83786	4.44594	5.18996	5.57125	5.10614
CP	6.1089	6.1965	5.74609	6.12877	4.88817	7.00118	4.3985	5.70086	4.52816	6.25046	7.59399	6.08971	7.15673	6.88499	7.47562	6.62232	5.97435	6.20339	6.18039	6.60481	5.94861	6.19014	6.64426	6.91909	7.10881	6.32232	6.0644	6.68586	6.91564	7.08356	7.75372	6.41693	5.82897	6.64259	5.97052	6.67657	7.4171	6.16723	5.83963	7.2216	6.97474	6.63118	6.72436	7.86492	7.18461	6.91689	4.8485	5.99611
LILRA1	5.11879	5.00383	4.58965	5.33997	5.33072	5.03978	4.25423	5.00148	5.32241	5.53815	5.43389	5.18837	5.4137	6.20534	5.65715	5.54493	5.48691	5.96981	5.07383	5.20644	5.66169	4.79542	5.42965	5.17018	5.45734	6.01314	5.51202	4.93677	5.95438	5.71294	6.52344	5.75845	6.00202	6.69583	5.41245	5.33145	6.20507	5.34617	5.29184	5.77325	5.33751	6.11162	6.1121	5.48925	4.83223	5.76358	5.89158	5.9871
CCR7	4.64621	4.46723	4.84185	4.95284	4.79008	4.03154	4.75582	5.03254	4.57884	5.44907	5.33321	4.92691	4.93523	5.65374	4.98993	5.32567	5.5906	5.27703	4.93613	5.78335	5.40257	5.14123	5.77916	5.02997	5.0748	5.64229	5.55264	5.13319	5.14672	5.22107	6.3767	5.12899	6.33055	6.97445	4.77852	4.38782	5.756	5.75289	4.75502	5.13877	5.11806	5.96696	5.46712	5.00289	5.05276	6.12771	4.84756	5.48228
IGHM	5.85261	7.4778	7.21137	6.65578	5.29521	5.10927	5.93818	5.9631	5.51115	7.41774	7.17372	7.12345	7.50916	6.67912	6.94888	6.66613	7.72013	7.53974	8.94424	7.48716	7.05971	6.55949	6.63543	7.06191	7.56601	7.03681	6.57332	7.17964	7.89273	7.18468	9.32903	8.68875	7.77078	9.91296	7.06285	6.34236	8.26901	6.42102	6.96965	6.65073	6.56502	9.56979	7.60363	6.87857	5.9916	7.58517	8.9281	7.41737
HORMAD1	2.79247	3.17416	3.49371	3.31213	3.12024	3.21151	2.78752	2.87712	2.89	4.10755	3.52608	3.87143	3.319	3.59787	3.80972	3.27611	3.47864	3.56662	3.12542	3.08066	3.69287	2.92657	3.32878	3.53245	3.17293	4.50362	3.44259	3.64543	3.5369	4.74452	4.05629	3.7391	4.40185	3.19734	4.46931	3.70279	3.70544	3.69256	4.54887	3.91132	3.72343	4.74896	3.65738	3.48231	3.41205	3.18647	3.55209	4.09681
BDKRB1	3.76414	4.50978	5.07683	4.06053	5.08734	4.04349	4.19939	4.44156	4.4611	6.12404	5.17977	4.84551	5.37663	4.97753	5.92314	4.59302	5.38939	5.07056	4.66405	6.20085	4.07259	5.02386	5.17703	4.28612	4.7924	4.65607	4.96053	5.08622	5.16061	5.26864	4.91421	5.6726	5.02677	5.22084	5.55681	4.34399	5.19763	5.78265	5.59525	5.1051	5.78085	5.84441	4.66427	4.78057	4.9762	4.66169	6.43534	4.88906
CNKSR2	6.41038	6.01172	5.84385	6.396	6.13517	6.1839	6.17728	5.73863	5.72644	4.98889	5.32704	5.48864	4.92704	4.91632	5.33327	5.67838	5.10766	5.41277	5.32699	5.97013	5.14424	5.93518	5.38825	5.16144	6.12393	5.49199	5.44704	5.19792	5.4817	5.1852	4.92315	5.03865	5.69462	5.01369	5.18189	5.47309	5.18386	5.10301	5.10399	5.50915	5.34927	5.23496	5.73064	5.38642	5.7854	5.87388	7.38383	6.1831
ST14	4.40805	4.98188	3.97782	5.7129	5.46632	4.51772	4.2621	4.40834	4.37257	8.35008	5.57052	4.97041	5.955	6.68304	5.96678	5.51435	5.37239	5.27864	5.16531	5.34348	4.70321	5.24777	5.58141	5.33409	5.8926	8.07433	5.39431	5.72446	6.3635	5.86085	5.42447	6.70531	5.54721	6.1456	6.92492	5.42343	7.07488	5.57805	7.03069	6.06477	5.79336	7.20984	5.19308	7.25261	4.53875	5.46017	4.93835	5.07196
CILP	5.91107	7.31524	7.0643	6.44785	6.94808	6.96317	5.43173	7.49579	7.23099	8.76592	7.56825	7.20412	7.33087	7.55579	7.17606	7.13453	7.38722	7.79508	7.2515	7.36888	7.01684	7.15199	8.23206	7.32547	8.03815	7.45173	6.99777	8.15825	7.4777	8.1527	7.06766	8.35425	7.40793	8.31062	8.17643	7.73393	8.19923	7.34818	8.20349	7.44832	9.05622	9.25147	8.11908	7.49695	7.23569	7.81521	6.02767	7.38037
CD3E	5.47791	5.42488	5.31496	5.77769	5.7574	5.72849	4.94985	5.8299	5.269	5.92852	6.00922	5.53625	5.84992	6.05023	6.13985	6.27058	6.31449	6.18236	6.07099	5.78498	6.0327	5.52044	6.06214	6.07856	5.83555	6.42755	6.1173	6.05117	6.23377	6.09183	7.41477	6.01631	6.81741	7.45863	5.96004	5.72813	6.54724	5.91915	6.02623	5.43117	5.73588	6.88013	6.19231	5.79061	5.4873	6.32953	5.95231	5.9406
ALDH1A1	9.55207	9.61196	9.25386	10.0735	10.0539	9.30167	9.97877	10.0333	9.84406	7.9653	8.61654	9.56899	8.55115	9.18922	9.21524	9.23126	9.08799	8.68527	9.05782	8.91931	9.22808	9.00249	9.63571	9.15645	9.45163	9.25562	9.59315	9.11267	9.21773	9.04636	8.53478	8.78816	9.05567	8.62707	8.49263	9.62808	9.15529	9.27945	8.55848	9.95705	8.55878	8.82839	9.42246	9.3863	9.98463	8.87929	10.2327	9.21716
TM4SF19	5.76013	6.82222	4.40339	7.55722	6.90814	4.25856	5.10245	4.71705	5.83615	9.71566	7.81395	6.88496	8.03583	8.49349	8.22037	7.14449	6.59103	7.35559	5.79891	6.74877	5.41845	6.14019	7.58472	4.92465	7.11241	10.4386	7.25868	7.37405	8.73474	7.87746	7.27403	8.57643	8.19024	8.18135	9.21981	7.25354	8.62749	6.73628	9.05908	8.11382	7.23778	9.27735	6.1849	10.1161	6.57132	6.8753	4.59824	7.3155
FCGR3A	6.07432	6.42261	6.40971	7.474	7.469	7.51007	6.09192	8.06024	7.71252	8.16684	7.50671	7.37988	7.62395	8.76703	7.83634	8.21885	8.00112	9.21779	7.6425	7.90277	7.69518	6.52234	7.53537	7.91776	8.03249	8.98258	8.24616	6.4652	8.16057	8.16894	9.5331	8.36324	8.99231	10.2565	8.16415	7.1461	9.36506	7.91101	8.36552	7.84979	7.60627	9.36156	8.78627	8.55686	6.79138	8.47551	8.52546	8.24663
PROKR1	5.46099	5.99753	5.22434	5.3023	6.97392	6.21545	6.54381	5.69557	6.37777	5.15095	4.56876	6.574	4.69023	5.52381	5.45414	4.88935	5.45256	5.19095	4.90323	4.98131	4.77799	5.60008	5.37786	4.97379	4.97308	4.92711	6.70715	5.3971	4.85615	5.96637	4.5434	4.30943	5.78519	4.42858	5.5497	5.0774	5.07487	5.15673	5.52832	5.40871	5.44269	3.91244	5.06338	5.41969	5.05664	4.4572	4.27149	5.5673
OR51E1	8.75111	8.14696	8.10286	7.79467	8.24283	7.97888	8.4029	7.69212	8.89166	7.07234	7.52086	8.24199	6.73913	7.90126	7.4724	7.74648	7.74963	7.17219	6.87202	7.55084	8.46351	7.79513	7.44761	8.17741	6.62795	6.50142	7.41812	7.47181	7.25092	7.7276	6.74286	6.75648	8.38751	5.23591	7.57357	8.21776	6.87381	6.90146	7.32504	6.54037	7.89639	7.07428	7.72163	6.79017	6.23936	7.51513	6.33295	8.0477
IL1RN	5.46048	5.78429	4.41941	6.88188	7.71801	4.72921	4.383	4.95515	5.66178	8.80762	6.72126	6.67069	7.94187	7.32812	7.13537	6.52788	6.21896	6.08089	6.12218	5.79342	5.11695	6.45021	6.88769	5.54002	7.03634	9.08268	6.28959	5.92247	7.75001	6.46821	7.27611	8.30972	7.66613	7.17011	7.96332	5.97519	7.88061	6.91027	8.01986	7.40496	7.07252	7.85023	6.48954	7.99477	6.26365	6.31653	5.95292	5.89436
SCARA3	5.75698	6.45226	5.98727	6.02357	6.90348	5.92698	5.4831	6.18416	6.5782	7.62276	7.08442	6.14997	6.97401	6.89066	7.05117	6.67642	6.61913	5.91612	6.39355	6.81451	5.98066	6.21732	6.82209	6.15997	6.69558	7.05302	6.60086	7.16951	6.59189	6.75294	6.83491	7.16394	6.60571	7.16277	6.99002	6.36565	6.80026	5.99785	7.01242	6.41062	7.21579	7.2979	6.55781	6.80947	6.79859	6.85563	7.80182	6.52215
CD22	4.35031	4.04598	4.41555	4.84784	5.16547	4.33375	4.09092	4.62494	5.10215	6.59259	5.05187	4.3287	5.34278	5.24399	4.59186	5.33851	5.38077	5.24951	4.9973	5.13229	4.74754	4.84433	4.8461	4.97243	5.05675	5.57354	5.03502	5.2994	5.62277	5.23508	5.32618	5.41184	5.04829	6.08867	5.00325	4.70972	5.26094	4.92432	5.08184	5.28095	4.60099	5.4582	5.28277	5.27037	4.53765	5.21736	4.80546	4.73626
MKX	6.17514	4.6721	5.07479	5.46904	5.70014	6.67579	5.5069	5.32007	5.4967	4.7701	4.45068	4.46006	4.51028	4.22951	4.775	4.72307	4.18421	4.66795	4.82559	6.03777	5.16574	5.0212	4.34039	5.55305	4.59025	4.65978	4.89182	4.32949	4.19859	4.81926	4.05234	4.77857	4.49174	4.8901	4.50185	4.09032	4.46174	4.83287	4.82247	5.17928	4.34709	4.72043	4.9321	4.29451	4.25728	4.45011	7.37175	4.92431
LY75	4.47886	4.74084	4.73863	5.36491	4.49939	4.41569	4.03528	4.72464	4.79786	5.31051	4.93275	5.40338	5.52622	5.41569	4.86637	5.37382	5.29372	4.89036	4.90413	4.32985	5.00886	4.43716	4.51875	5.48913	5.49424	6.00943	5.41379	5.37622	5.0769	5.0395	5.33448	5.88115	5.14242	5.85733	5.82848	4.96904	5.78965	4.59541	5.4316	4.90097	4.8782	5.32205	5.38591	6.16038	4.74093	5.37621	5.1085	5.30908
DHRS9	4.12293	4.31873	3.89277	5.22475	5.9746	4.64157	3.88613	4.14337	4.59025	6.98081	5.83097	5.13084	6.19924	5.99101	5.27952	5.27474	5.19785	4.85407	4.54175	4.92058	4.35089	4.71614	4.90914	4.79389	6.02285	7.2141	5.40192	5.41868	6.15096	5.73008	6.09245	6.93258	5.96546	6.64426	6.82704	5.13307	6.49691	5.35755	6.91531	6.6576	5.78939	7.68687	4.87542	6.95077	4.87275	5.74711	4.36273	5.08261
THBS1	9.05614	10.0435	10.2104	9.96112	10.3854	8.00109	9.32264	10.2594	10.115	11.3645	10.0062	9.87364	10.5698	11.1283	11.3098	10.3111	10.6412	10.0421	10.0447	11.4196	9.65242	10.4027	10.3421	10.0546	10.6356	10.2004	10.4056	10.8033	11.3424	10.4693	10.235	11.2446	10.619	10.142	10.631	9.60796	11.0664	10.7635	10.5953	10.0899	10.5281	11.2942	10.2503	10.7499	10.6143	9.72403	11.0596	9.71897
CCL21	4.58726	4.81082	4.48953	5.56043	4.32711	5.03012	4.74938	4.87928	4.58538	7.26956	5.79393	5.50516	6.04301	6.02151	5.69256	6.23138	5.99629	5.62945	5.77708	4.97343	5.34832	4.77688	5.31979	5.72178	5.88337	5.85696	5.22513	6.07431	5.60047	5.62472	6.52079	6.3677	4.8297	7.63074	5.92021	5.4843	5.95684	4.92932	6.00858	5.35298	5.75409	6.09449	5.64556	5.7965	4.73182	5.21076	9.29573	6.14967
CADM2	8.45252	7.77946	7.62866	7.93911	7.86342	8.28281	8.53846	7.54607	8.45777	7.00636	7.06493	8.30468	6.16523	7.415	6.293	7.33477	7.40888	7.34647	6.85175	7.96559	7.58001	7.264	7.62938	7.99348	7.59367	7.41059	7.65454	7.20251	7.10954	7.60465	7.12001	6.87169	7.41685	5.29418	7.40429	7.24713	7.46986	7.69615	7.34942	7.40198	7.14374	7.0196	7.75615	7.94449	6.96697	7.55536	5.50035	7.52134
BCL2A1	4.04988	4.01862	4.12952	4.53573	4.27997	4.66797	3.89323	4.21081	4.50709	5.75508	4.68686	4.47605	4.68313	5.21923	4.69276	4.95817	4.63541	5.85794	4.15997	5.29437	4.27583	4.52085	5.02705	4.48923	4.42958	6.39717	4.6885	4.20049	5.17871	4.59697	5.9761	5.45348	5.63732	6.60775	5.16862	4.11952	5.28093	5.37059	5.03394	5.07144	4.5914	5.62079	5.41606	5.81387	4.36517	5.18821	5.00159	4.84972
ITGA2	4.96938	4.55992	5.13732	4.85795	4.24333	4.24474	5.27813	4.6386	4.65638	4.67927	4.91972	5.94471	5.8246	5.37822	5.25758	5.61994	5.52041	5.13541	5.36245	5.07005	4.98261	4.45264	4.27093	5.52701	5.4231	6.0636	5.09147	5.43904	5.13156	5.51207	6.04795	4.93264	5.83976	5.29111	4.88008	5.59796	5.49221	5.08886	4.56369	5.67706	6.20597	5.88125	5.78878	5.13832	5.57822	4.91669	5.69641	6.08868
PLTP	9.94318	9.95795	9.64958	9.81637	9.94726	10.2413	9.1407	9.06971	9.67113	10.9763	10.6522	9.82792	10.6521	10.6496	10.4226	10.1365	10.6244	10.5235	10.3278	10.1998	9.61124	9.86021	9.97487	10.0261	10.8294	10.316	10.0556	10.0046	11.2072	10.5256	10.589	10.6326	9.96392	11.0001	10.4434	10.0513	11.2982	10.0345	10.473	9.97737	10.258	11.5816	10.1996	10.107	9.23415	10.3247	9.98552	10.1584
EMB	6.59103	6.72428	5.70812	6.62882	6.35499	5.7309	7.63095	6.00127	5.79225	7.19445	6.83636	6.77756	7.25497	7.26125	7.42882	6.5208	6.96192	6.85788	6.44051	6.47465	6.50987	6.18161	6.44783	6.52663	7.37229	7.101	7.21002	7.59225	7.60078	7.36698	7.55885	7.54948	7.13758	7.7298	7.1013	6.66135	7.64477	6.69731	6.91997	6.90247	7.27638	7.44776	6.88002	7.30101	6.49619	7.51311	8.68977	6.55661
IGHV3-48	5.58268	6.78982	7	6.72324	5.70199	5.90844	5.9302	6.25545	5.4538	7.30132	6.84902	7.65658	6.97814	6.96676	6.6059	6.5828	7.67334	7.54322	8.72243	7.44166	7.09585	6.29193	6.65829	7.13871	7.5898	6.57925	6.57989	7.33884	7.55872	7.15095	8.8895	8.4801	7.36357	9.98795	7.10604	6.19761	7.97407	6.21545	7.20599	6.4545	6.49497	9.51465	7.55491	7.1643	5.69722	7.62803	8.69215	7.63627
CYP4Z1	5.01842	5.1935	5.10348	5.2695	4.13326	4.378	4.64289	5.14914	5.11352	3.77897	4.08756	4.4804	4.03248	3.48742	3.34751	4.15324	3.71093	4.04005	4.10278	4.3822	3.80471	4.68008	4.22182	4.95232	4.44863	4.36925	3.76842	4.24059	4.61562	4.75611	3.69181	4.03639	4.08439	4.59512	4.47118	4.57675	4.23858	4.29284	4.47599	4.10759	3.89754	4.26669	5.52376	4.40796	4.29304	4.00967	5.40983	4.67411
GLIPR2	7.95488	10.2796	9.17409	9.21015	8.47345	8.12036	8.88081	9.03316	9.52945	10.1689	9.39035	9.82392	10.3786	10.3249	10.3862	10.1422	9.70669	9.62237	10.4077	9.01541	9.57781	9.28144	9.61019	9.88614	9.80025	9.74784	10.0027	9.73381	10.0906	9.74224	9.8023	9.97321	9.58259	9.82667	9.98296	8.77674	10.5001	9.39726	9.83417	8.95948	9.51502	9.90446	9.45386	9.93908	9.98074	9.48802	7.76496	9.70873
KMO	2.92094	3.30949	2.8884	3.51039	3.51239	3.09836	3.2483	2.87129	3.2945	5.61292	3.72289	3.37951	3.47564	4.11464	3.98771	3.53784	3.63022	3.05335	3.3865	4.05671	3.67555	3.64023	3.50938	3.3477	4.11397	5.39287	3.79269	3.54028	4.00923	3.54683	4.08356	4.23794	3.9658	4.59541	4.38846	3.46508	4.74805	4.0506	4.03691	4.21336	3.35893	4.97717	3.50779	5.10673	3.1483	4.04609	4.05321	3.47584
ARHGAP9	5.12173	5.11558	4.78566	5.30185	5.64699	5.20972	5.07845	5.4438	5.27337	6.05553	5.80056	5.52108	5.71543	5.83608	5.66108	5.88156	5.86888	6.61747	5.11904	5.63807	5.57539	5.01867	5.51869	5.81867	5.60212	6.12172	5.90112	5.36871	5.74015	5.88692	6.71688	5.72537	6.32173	7.42263	5.7762	5.26065	6.26085	5.8294	5.63729	5.73774	5.50323	6.46041	6.07897	5.88546	4.92501	6.26155	5.56496	5.63905
SLC11A1	4.59224	4.3316	4.71758	4.83446	4.82722	4.92864	3.98424	4.85177	5.00909	6.64569	5.03077	4.45995	5.25808	6.01044	4.67189	5.41781	5.36952	6.77271	4.86027	6.35072	5.11977	4.61213	5.29507	5.23123	4.96557	6.96997	5.40409	4.6507	5.78501	5.64203	6.73605	5.67007	6.43772	7.57376	5.98454	4.88949	6.09916	5.97267	5.74901	5.06104	4.9664	6.10664	5.93522	5.99076	4.52027	5.81309	5.5587	5.3921
PDGFD	7.31694	7.83258	8.03912	7.66501	7.52441	7.86618	7.30483	7.48307	7.23717	7.97221	8.60202	8.52726	8.60443	9.03201	8.86398	8.43097	9.20156	8.32564	8.60739	7.15177	8.17871	7.22138	8.07578	8.44969	7.90968	8.09736	8.67993	8.66465	8.31324	8.51683	9.05285	7.19359	7.94511	8.77167	7.69787	7.33416	8.01984	8.07639	7.65453	8.16317	8.12175	8.25303	8.1296	8.49677	8.77684	8.78519	8.14771	7.71457
IGKV1-5	5.76474	6.75852	7.38916	6.56406	5.99697	5.75504	5.83449	6.13836	5.68907	6.89518	7.38025	7.595	6.72355	6.27077	6.73101	6.41742	7.24333	7.44133	9.27419	7.31097	6.71039	6.588	6.87012	7.55226	8.05347	6.61648	6.71639	7.16815	7.11648	6.75125	9.1108	8.35055	7.10977	9.31408	7.55338	6.28366	8.02944	6.26469	7.71417	6.37279	6.72449	9.0777	7.53847	7.35972	6.19318	7.62007	8.59753	7.52192
CCL19	5.48273	6.29174	5.79231	6.89386	5.31878	6.3266	5.34792	6.07125	5.43137	8.3346	6.68484	7.85806	7.7529	8.09162	6.92664	7.41741	7.47966	6.74362	7.38809	6.09131	6.8749	5.3013	6.88216	7.77641	7.554	6.82386	6.12127	7.61788	6.72336	7.25598	7.8616	7.33352	5.23253	9.62177	6.83167	6.81298	7.57316	6.88705	6.83814	6.4381	6.0252	8.13713	7.22974	6.84952	5.16624	6.97952	5.82851	6.84202
FKBP5	9.66487	9.37975	9.26423	9.17393	8.27901	9.6111	9.41259	9.29093	9.35327	8.95118	8.78978	8.82179	8.46209	7.88614	7.19661	8.72423	8.09722	8.99688	7.86327	8.44639	8.47709	8.06205	7.97142	8.76119	8.94144	9.3256	8.72561	8.39215	8.23696	9.11724	8.98342	7.51357	8.88816	8.95811	8.96164	9.20203	8.38893	7.13065	8.8404	7.81831	7.62408	8.04375	9.02061	8.81331	8.19025	8.4128	9.58598	9.0702
MYOM1	8.70049	7.90897	8.35127	8.16349	8.20327	8.52398	9.07412	8.1847	7.92702	7.17482	8.11389	7.52125	7.2589	7.9026	8.34445	7.72251	7.55741	8.4323	7.45031	7.29872	8.56263	8.23042	7.68349	7.81031	7.6482	7.48711	7.94269	7.40225	7.59184	7.54019	7.33281	7.78268	7.43631	7.58614	7.46809	7.89089	6.73615	8.02399	7.52305	7.93378	7.83203	7.06556	8.26386	6.88201	8.87656	7.63543	8.09426	8.31746
KLHL31	8.12329	8.8596	9.16315	8.99615	8.02963	8.08831	8.5706	8.34711	8.26483	9.16003	8.75922	9.27165	9.05255	9.3528	9.6701	8.95054	9.33799	9.42769	9.51129	8.49559	10.0205	9.28686	9.60291	9.09761	8.8424	8.59972	10.0629	9.28098	9.12957	9.69303	9.04255	8.71606	8.99185	8.31188	9.25953	8.27824	9.4869	9.15658	9.30802	9.31175	9.08433	8.28139	8.95734	8.31504	9.38673	9.74952	8.32277	9.16582
CTSW	5.50739	4.65432	5.29198	5.26788	5.33143	5.68317	4.90414	5.52641	4.86136	5.75984	5.49756	5.97105	5.64091	6.16876	4.63707	6.13398	5.7084	5.50631	5.87439	5.76808	6.06504	5.31787	5.92343	5.52192	5.60999	6.2353	5.37506	5.28949	5.51257	6.2538	6.93206	5.71849	6.05192	6.02836	6.21032	5.22606	6.70146	5.88922	6.20754	5.32906	5.54368	6.7989	6.05302	5.62559	5.41512	6.30656	5.71561	5.72257
MDFI	6.83857	6.93281	6.71523	7.32852	7.13481	6.90238	7.90257	7.24289	7.31105	6.95238	6.30582	6.86193	5.39866	6.12499	6.65899	6.64748	6.26691	7.13962	6.87632	6.45118	7.08901	7.11636	5.31506	6.70658	6.88911	6.52507	6.86999	6.46722	5.87804	6.50384	5.97855	5.87661	6.81184	6.55885	6.43433	6.58334	6.03819	6.57736	6.5447	6.79468	5.50907	5.7947	6.70107	6.01266	6.84485	6.54102	7.46971	7.04166
GPR174	4.37797	4.40266	4.17926	4.37899	4.17282	4.21659	4.22845	4.62868	4.12014	3.77742	4.74719	4.71333	4.75961	5.15885	5.45502	5.20098	4.78192	4.92952	4.7539	4.53439	5.11888	4.03476	4.60773	4.67856	4.83957	5.21191	5.05071	4.95655	4.91467	4.72341	6.22869	4.79264	5.29169	6.81824	4.59807	4.52851	5.46201	4.76272	4.81253	4.77353	4.84137	6.01591	4.97115	4.90076	4.56376	5.24027	5.5674	4.90004
VTRNA1-1	6.55753	6.9338	6.80307	7.43665	6.81705	6.01889	6.41865	6.75685	7.3932	8.62921	8.02011	7.84581	7.9917	8.05397	9.06325	8.05626	7.93679	7.82415	8.25756	6.68708	6.9232	6.49023	7.64698	7.88927	7.35965	6.67198	6.84187	7.08764	7.92019	7.83435	8.3042	7.49849	7.79256	8.79287	8.0034	5.77518	8.13383	6.34347	8.09844	7.29914	8.09525	8.37492	7.16501	8.1317	7.36564	7.47843	8.38579	8.39293
NLRC4	3.58668	4.05948	3.94943	4.10185	4.41067	3.48489	4.08493	3.73788	3.46451	5.23007	4.67143	4.04586	4.93589	4.97658	4.91174	4.29058	4.20099	4.02049	3.98465	4.03622	3.85765	3.43063	4.02376	3.96458	4.45911	4.98989	4.21493	4.39756	5.0114	4.31454	5.02288	5.17076	4.79818	5.29501	4.76156	4.37445	5.48377	4.18021	4.83837	4.3563	4.91	5.27829	4.22367	5.35604	3.58435	4.29562	4.55827	4.35882
CXCL9	6.20022	5.42145	6.32937	6.76001	6.44459	6.15367	5.8723	5.59103	4.74737	6.22692	6.27935	7.36417	7.04712	7.92283	6.77804	7.6164	7.00487	6.33683	6.37221	5.60264	6.30999	6.16238	6.77115	6.70989	6.75172	6.33827	6.48037	7.36746	6.1749	6.49866	7.78743	6.87116	6.13334	6.89266	6.3007	6.37832	6.5525	6.55195	6.30242	7.57278	6.56752	7.47502	5.93595	6.65973	6.88401	6.27483	6.54251	6.49564
CYFIP2	5.28537	4.72763	5.35005	5.38197	5.12022	5.41531	5.09572	5.3455	5.09121	5.33419	5.61509	5.52684	5.4831	6.09767	5.99481	6.16513	6.05973	6.28789	5.61546	5.74802	6.16598	5.06597	5.68375	5.72266	5.51172	6.10603	5.88284	5.66165	5.74829	5.7894	6.92937	5.66284	6.64781	7.33788	5.55774	5.04606	6.13215	5.56282	5.43116	5.15152	5.64788	6.36464	6.09278	5.741	4.89435	6.21523	7.08715	5.71052
SLC38A3	5.42598	6.71268	5.5446	7.09003	6.04291	5.87137	8.47211	4.58721	8.74463	4.77271	3.84058	6.18666	4.35912	5.07368	7.26	5.35813	4.78173	5.26567	6.96941	4.80028	5.0274	6.79024	4.28003	6.62594	4.36343	5.26319	5.93077	4.94928	4.16096	4.93936	5.00932	4.0816	4.60749	4.36514	4.35823	5.38811	5.2001	5.31079	4.24858	5.05277	4.11787	4.49753	5.79904	5.91128	5.31196	4.61365	6.01893	6.81126
FADS1	8.05243	10.1775	10.6403	10.1405	9.89911	10.455	10.7795	10.1161	10.0303	8.08739	9.05775	9.60155	8.46685	9.52806	8.9069	9.83515	9.14807	9.31073	9.45968	7.20283	9.93395	8.29331	9.77249	9.84073	9.066	8.48288	10.2108	8.5763	8.46513	8.50368	8.82126	8.45903	10.3673	7.7936	8.78463	9.23697	8.79889	9.29568	8.80778	8.46303	9.32243	7.9976	8.73439	8.4905	10.8352	9.26199	9.49931	9.47803
IGKC	5.83303	6.58971	6.85004	6.58946	5.97714	5.90196	5.92376	6.05236	5.87433	6.65743	7.09781	7.32848	6.63886	6.2634	6.47923	6.41821	7.10315	7.25654	8.8856	7.37036	6.46657	6.63603	6.71214	7.25929	7.55818	6.62981	6.55681	7.10522	7.13724	6.89482	8.64918	8.10502	6.88425	9.24198	7.28771	6.20268	7.77768	5.98303	7.40319	6.46446	6.62113	8.81638	7.30418	7.02055	6.05999	7.43818	8.4311	7.29453
PRG4	6.38431	7.22902	7.33705	6.63928	8.2338	7.04576	6.75562	6.92348	8.68813	10.3599	7.61461	7.82867	8.45864	7.9643	8.18996	8.66388	8.19259	9.00367	7.99649	8.27818	8.11619	7.23015	6.73951	7.96984	8.32934	8.82141	8.09971	8.75684	8.31201	8.73847	7.7336	9.10128	8.7233	8.96556	9.38237	7.82829	10.3065	8.00669	9.23641	6.84307	9.08928	11.0227	8.00428	8.6504	6.94982	8.75736	11.0104	8.28671
NTRK3	7.174	6.12127	5.72958	7.0707	5.94631	7.44573	7.27382	5.77226	6.05262	5.11076	4.62184	5.70598	4.32108	5.78188	5.75779	5.46476	6.19907	6.47807	6.10878	5.18329	7.20719	6.49867	5.02685	6.70353	5.39447	6.60142	5.23607	4.22474	4.13815	4.52672	5.63604	4.09817	5.08146	3.56163	4.94871	6.10097	4.00997	6.06097	4.48819	5.8436	6.04567	5.78695	4.70013	6.30275	5.40764	6.02679	4.85757	5.49756
NCEH1	6.34232	7.04319	6.43925	7.27778	7.26972	6.11224	5.83544	6.21252	6.6011	9.43077	7.62656	6.8571	7.83734	7.75547	7.33147	7.08565	6.97881	7.12811	6.86321	7.25869	6.25068	7.05397	7.26724	6.41733	7.18415	9.56008	7.11602	7.26063	8.35333	7.39285	7.49914	8.48052	7.61046	8.021	8.63934	7.2581	8.30074	7.40635	8.68016	7.99726	7.35472	8.40999	6.51171	9.15505	6.44908	7.18546	7.42452	7.04321
C13orf33	7.63866	7.9607	7.92793	7.64549	8.02712	7.98507	7.0994	7.86454	7.70761	8.9107	8.11431	7.87588	8.27276	7.92706	7.92904	8.23323	8.34162	8.26455	8.13939	8.27244	7.35834	8.40663	8.34879	7.60136	8.89937	8.14577	8.27568	8.25071	9.68573	8.12066	8.386	8.77759	8.19134	8.83614	8.575	8.30735	8.89959	8.50262	8.49498	8.29122	8.38307	9.15966	8.01889	8.60252	8.26457	8.39275	9.97682	7.65056
THEMIS	3.77836	3.82592	4.12431	3.99826	4.00156	4.03676	3.69417	4.185	3.85598	3.98421	4.00216	3.90139	4.27797	4.50202	5.05625	4.82644	4.78464	5.02836	4.63753	4.21453	4.43827	3.71204	4.48487	4.00776	4.734	5.00705	4.351	4.92544	4.40607	4.74165	5.69762	4.74839	5.24922	5.96882	4.48388	3.83162	4.36496	4.3288	4.39176	3.99646	4.35541	5.30894	4.44415	4.15169	4.05313	4.97741	5.3564	4.47761
LBP	5.39415	7.08863	8.80997	7.18812	7.21169	5.26219	5.95554	6.44806	6.38562	7.95364	8.79975	8.14375	8.84405	9.46511	8.79997	7.76578	8.40883	6.69088	7.23508	7.09944	6.85459	7.2602	8.14945	7.18445	8.02886	7.09223	8.03969	7.64222	9.05018	8.11208	8.9847	8.03122	7.2077	9.12669	7.63172	7.52518	8.83234	7.43304	7.69602	8.22759	8.25305	8.0259	6.8165	6.88155	8.42827	7.29572	5.06541	7.31904
FCN1	5.30405	5.57585	5.50884	5.91467	6.80824	6.01586	4.93323	5.93037	5.81865	5.86138	6.12335	6.0609	6.21106	6.68287	6.57758	6.26017	6.64274	7.13274	5.93081	6.5937	6.56535	5.93605	6.01965	6.32108	6.32339	6.26134	6.48629	5.71869	6.13178	6.56969	7.18483	6.31175	7.07868	7.92266	6.20414	5.76625	7.20036	6.17521	6.31367	5.87666	6.57611	7.12405	6.99182	6.07368	5.58876	6.91055	5.97028	6.91566
ADRB3	6.84183	6.07576	5.44839	6.56588	5.35977	4.66847	8.65358	6.89847	5.65396	4.15402	5.66168	5.9193	4.76703	5.72878	5.47161	4.25575	6.36444	5.37857	7.47467	4.86854	4.83182	6.28836	4.51547	4.46404	4.21507	5.42395	6.39421	3.42829	4.56175	4.91497	4.94504	3.72899	5.58093	4.63497	4.71575	4.91745	3.92274	5.55267	4.55628	6.42257	4.26741	4.36484	3.71975	4.31419	5.69744	4.75646	5.15337	5.45071
PTGFR	5.0748	6.08574	5.23294	5.63432	5.17733	5.11541	4.61558	5.3807	5.60781	5.85424	6.19664	5.51808	6.60279	5.42454	5.56065	5.46918	5.48032	6.46303	5.45757	5.62091	5.2041	5.66785	6.25314	5.55879	6.81849	5.86827	5.14045	6.0276	5.97382	5.87826	5.65779	6.30664	5.67644	6.92808	5.84353	6.02102	5.95258	6.14625	5.87041	5.8474	6.35249	6.92632	6.40461	5.9971	6.09591	5.99156	5.26116	5.35934
SLED1	6.95113	5.7937	5.63291	5.95446	6.85285	7.2915	7.54051	6.32325	5.9119	5.45628	5.53376	5.29699	6.01131	5.84784	6.42645	6.10984	6.31488	6.60966	5.89131	5.03258	6.93084	5.37142	5.99084	5.88278	5.73091	5.82511	6.01345	5.30836	5.47724	5.98141	5.7718	5.79151	5.88905	6.33629	5.69404	5.45221	5.76713	5.26332	5.82571	5.54176	6.14244	6.04251	6.14052	5.97294	5.71494	6.48831	5.73833	6.10549
PLXNC1	6.44161	5.19338	5.68237	6.45241	6.43516	6.17278	5.78839	6.0443	6.07346	6.95258	6.33464	6.20906	6.46306	6.64843	6.41877	6.42914	6.56166	6.99093	6.29696	6.43113	6.30244	5.94637	6.42622	6.315	6.66171	7.64321	6.52847	6.51489	6.63248	6.61528	7.58086	7.3885	7.07169	8.03085	6.64109	5.96039	7.09269	6.48657	6.71506	6.38887	6.31602	7.59786	6.61522	7.33347	5.83476	6.50499	6.3169	6.52258
S100A8	5.62569	6.2965	5.93398	7.19025	7.19189	7.19146	5.88717	8.42933	7.73732	7.43125	7.58055	6.98289	7.75468	8.95574	6.99239	8.02848	8.30489	9.84784	7.63996	8.52069	8.1004	5.71563	8.45659	7.89286	8.10711	8.80878	8.41407	5.82014	8.25244	8.11881	10.2418	7.88046	9.69004	10.741	7.63294	6.53669	9.29168	8.50433	7.62137	7.83563	7.4539	9.29263	9.13171	8.58525	7.11139	8.86192	9.37041	8.54983
VCAM1	6.49285	6.63954	7.35627	6.77792	6.38867	5.99323	6.57275	6.01547	6.68959	7.38615	7.11404	7.01251	7.21978	7.89377	7.10419	7.41371	7.17193	6.69782	6.7744	8.61357	6.08139	6.82802	7.16136	6.57134	6.59466	7.66858	6.80783	7.35781	6.95974	6.88096	7.5238	7.44148	6.92039	8.57571	7.07454	6.70511	7.34511	7.97498	7.21183	7.16091	7.21108	7.58793	6.76197	7.67485	6.80516	6.7553	7.59258	6.94782
TF	9.81373	10.4572	10.0265	9.72962	9.97728	10.8952	10.6502	9.51272	10.7308	9.18502	7.88323	9.75815	10.21	9.28873	9.34544	9.54001	9.83804	9.45436	10.4335	8.76603	10.2041	9.93088	9.98898	9.67738	10.209	9.89123	10.7169	9.03314	9.47603	9.67757	8.14401	8.26073	9.30881	8.86816	9.48478	9.40589	8.51404	9.79961	9.35221	8.94534	8.83619	8.26283	9.07035	9.51594	9.94416	9.33258	8.42612	9.69601
IDO1	3.82939	4.70673	4.08953	4.5239	4.57406	4.68287	4.2688	4.53256	4.43597	4.28485	5.27447	7.04448	6.25508	6.68948	5.45052	6.25185	6.18339	5.62125	4.66505	4.39275	5.73921	5.0233	4.60618	6.49612	4.46018	3.92773	5.72629	5.0479	4.02514	6.87587	5.30381	4.49583	4.47361	5.15618	5.28616	5.58702	7.03857	4.59229	5.17421	6.4299	5.93709	5.5013	4.89207	6.24042	5.07458	4.47381	6.33817	6.12818
SCUBE1	5.37955	6.06893	6.02149	5.45614	7.54881	6.62542	7.80682	6.51517	6.22613	5.97189	4.96059	6.3448	4.82322	6.68116	5.5963	5.61506	7.12766	6.31055	5.41886	6.51759	6.89937	5.37419	5.38101	6.23789	4.9684	4.23414	5.97066	4.64891	4.7914	5.43311	4.75642	4.54272	5.19746	4.6965	4.7938	5.38395	5.43823	5.90322	4.53426	4.92391	4.41528	5.12621	5.65891	5.46496	5.2986	5.11849	6.09203	5.89002
ADAM12	7.49664	8.5181	8.41279	8.45105	7.99346	7.43516	8.46958	7.69215	8.27803	9.29764	9.01537	8.85608	9.49176	9.21541	9.298	8.95621	9.03414	8.45923	8.28101	8.04341	8.01458	8.15162	9.22895	8.47471	8.59017	8.21847	8.95023	8.53084	9.42556	8.78096	9.3688	8.72529	8.50269	8.68918	8.58608	8.50906	8.88654	8.9457	8.51272	8.58491	8.37433	8.78876	8.2026	8.42339	8.95878	8.26871	7.28434	8.38861
CETP	6.52685	5.9832	7.53952	5.88693	6.27931	7.64525	5.72464	4.97635	7.44511	6.17213	4.90732	5.868	5.16455	5.96763	5.33343	5.27053	5.89234	5.48962	5.93996	4.66966	4.71668	6.60317	4.70031	6.56022	4.55652	4.83409	5.42995	4.83481	4.77257	4.95486	4.65198	5.16587	5.56768	7.86036	6.40122	5.36494	5.17651	5.64792	6.40025	5.07944	6.53603	5.68467	4.69708	4.71148	5.24412	5.11625	4.17109	5.79032
C21orf82	7.6606	6.54656	6.26492	7.08796	7.63098	7.37926	7.94836	7.33429	6.77614	5.65367	6.74	6.53782	6.52496	6.34494	6.87065	6.88221	6.35184	6.83321	6.22273	7.70432	6.30013	7.24853	7.13334	6.95717	7.01909	6.58774	5.91858	6.12597	6.0074	6.46636	6.30704	6.51463	6.34205	6.41021	6.2815	6.73763	6.67151	6.91785	6.09507	7.04134	6.06402	7.00741	6.71624	6.26861	6.25839	6.6766	7.16468	7.17583
STC1	4.50514	5.71233	6.99679	4.896	4.41531	4.82787	4.44431	4.97338	5.15497	7.42813	6.00685	6.51414	5.57052	5.1683	6.05368	6.10029	5.95321	6.64976	5.68344	6.86126	7.04876	6.57455	5.87703	6.56906	5.22686	5.13983	6.01436	6.03207	4.59365	5.74391	5.75579	5.24736	6.47649	5.3652	5.54216	5.86489	5.44143	7.57197	5.56956	5.78041	5.89218	5.57476	5.55574	5.465	7.29359	6.13205	7.24938	6.71276
PLAUR	5.89475	6.60269	7.28244	6.70076	6.37559	6.22534	5.5798	5.81532	6.56165	8.56617	6.83159	6.40224	7.08403	7.1781	6.60326	6.86398	6.50601	7.67068	6.20225	8.24728	6.25669	7.2697	6.93326	6.32985	6.57237	8.44339	6.59781	6.28324	7.02862	6.75593	7.45147	7.27601	7.54879	8.04557	7.43009	6.29976	7.42721	8.30464	7.36237	7.01431	6.65634	7.90337	7.36824	7.65228	6.77043	7.05442	7.36067	6.60396
TREM2	4.50883	5.18262	4.03785	6.24705	5.75878	3.84662	4.322	4.64584	4.70308	8.35143	6.00401	5.41014	6.38769	6.66967	5.87163	5.4471	5.41522	5.44908	5.04381	5.27231	4.29468	5.01651	5.90364	4.93135	5.77171	8.63246	5.5845	5.52207	6.45193	5.90975	6.2659	7.71939	6.5836	6.93095	7.39708	5.88286	7.23974	5.90164	7.43682	6.48419	5.65731	7.6254	4.8051	7.97161	4.83067	5.70442	4.72697	5.47345
CD9	7.53301	8.84427	7.79027	8.22212	7.61436	7.72876	7.33683	8.11737	7.86749	9.14583	8.66107	8.18417	8.79391	8.25004	8.18662	8.62735	8.61304	8.36219	8.71857	7.86247	7.77792	7.78156	8.39923	7.05216	8.60527	9.39	8.62508	8.2606	8.93891	8.52452	8.82474	8.96697	8.72315	8.28669	8.56614	8.49985	8.76584	7.93938	8.49203	8.62575	8.66165	9.29064	7.85086	9.54683	8.69138	8.51324	8.80055	7.93359
CDH20	7.57369	7.45153	7.88868	7.50452	7.20854	7.89003	8.09295	7.69169	7.13854	6.26245	6.642	7.87021	6.48599	6.96526	6.95094	7.25335	7.40083	7.74719	7.59095	6.22315	7.27816	7.49661	7.52989	7.7209	7.10687	6.80756	7.19468	7.15611	6.34201	6.36605	7.09981	5.88767	7.15727	6.12156	7.13709	7.23795	6.80463	6.99351	7.0962	6.68653	6.14513	6.01075	6.84306	6.31664	7.80492	7.55863	6.18954	7.37603
HP	4.57207	6.39318	6.49965	5.71232	4.76191	5.4568	4.40151	4.81396	5.49951	5.72165	8.60324	7.64784	7.78409	9.27846	8.768	6.97731	8.31544	6.15247	5.77411	4.18995	6.18996	5.82818	4.89575	7.42711	7.99488	3.36425	6.82067	6.46551	6.2034	6.71671	7.75021	8.12912	4.27297	9.32186	7.66882	6.45983	8.20488	5.47401	7.62195	6.44494	7.40301	7.02026	7.30727	6.22558	7.39864	8.56548	8.35025	7.20914
BMP5	5.64264	5.64847	4.86795	5.05422	5.69794	5.39484	5.24446	5.26752	4.83121	4.32359	5.04471	4.68375	4.33696	4.10588	4.66476	4.80191	5.0367	4.44021	4.37106	3.98411	5.07065	5.58776	4.99292	5.17108	4.01585	4.6637	5.64392	5.22616	4.38615	4.2533	4.77115	4.86434	5.18602	4.52521	4.48191	5.53248	4.39026	4.94575	4.64282	4.06556	4.37803	4.28487	4.36992	4.7892	4.85324	5.09869	3.24532	5.58179
SERPINB2	4.16214	4.29774	4.47956	4.11397	3.80044	4.33988	4.06349	3.91975	4.30397	6.1585	4.62599	4.62911	4.99734	6.42698	5.0648	4.74869	4.75724	4.7907	4.43932	4.94279	4.35103	4.34341	4.63708	5.21149	4.61326	4.90192	4.99708	4.82431	5.50814	4.21793	4.87913	5.05503	4.52597	4.78525	5.06339	3.9392	6.66116	4.93574	5.10647	4.1036	5.23965	5.30921	4.34916	4.99962	4.00181	4.68958	4.18782	4.10235
C6orf138	4.70182	4.96508	5.39731	4.77016	4.88887	4.17	4.76926	4.51465	5.4985	5.77989	5.08483	6.25604	5.01574	5.1978	5.03955	4.79267	5.17947	5.14018	5.67603	5.65925	6.31818	4.50787	5.5771	5.96158	5.90514	5.33745	4.90486	5.03537	5.97697	6.02849	5.87755	6.00132	5.84467	5.47211	5.09982	5.15079	5.57845	5.97929	5.09207	6.01498	5.93456	4.82695	5.16171	5.23021	5.58488	6.66683	6.14533	4.27494
EMR4P	4.2331	4.38034	4.07769	4.93372	5.06414	3.96277	4.16221	4.11903	4.15087	6.26095	4.73544	4.33227	4.90255	5.40413	4.53858	4.28517	4.96776	4.83206	4.72163	4.41489	4.98506	4.6926	4.48793	4.4738	4.88779	5.63062	4.64378	4.78077	5.70773	5.33524	5.99069	5.70224	5.09163	6.03369	5.82929	4.76568	5.59651	4.50458	5.91068	5.50643	4.9023	6.35696	4.54671	6.81678	4.51134	5.012	4.31402	4.66779
TMEM100	7.24312	6.5408	5.71125	6.54701	5.86926	7.33594	7.0266	6.63549	6.31271	6.0462	6.36976	6.45057	5.52925	5.35367	5.43963	6.44833	6.06877	6.99016	5.50518	6.05192	6.29176	5.8102	5.3412	6.40216	6.25294	6.08344	5.26652	5.74798	5.51569	6.48839	5.84011	5.35231	6.5224	5.5536	6.0298	6.47664	5.80978	5.87565	5.89391	5.65571	6.06179	6.10979	6.06489	5.7492	5.65507	5.82384	7.02684	6.76551
S100A9	5.10052	5.22562	5.24554	5.57062	5.52025	5.57795	5.11852	6.34286	6.03992	6.19648	5.98434	5.51799	6.10254	6.91766	5.89473	6.41738	6.61713	7.97634	6.16665	6.59282	6.35209	4.91625	6.74263	5.96695	5.9726	6.84074	6.37996	4.84002	6.2117	6.16684	7.84039	6.43414	7.34265	8.81098	6.28578	5.13316	7.05169	6.48715	6.23728	5.79779	5.69519	7.18763	7.15163	6.32461	5.7471	7.11025	7.05588	6.7106
CSF3R	5.45438	5.41525	5.31862	6.32491	6.51807	6.48769	5.40463	6.85407	6.96158	7.66548	6.85603	5.97792	6.66227	7.36905	6.13149	7.31881	7.25523	8.55387	6.89215	7.16919	6.99171	5.75787	7.24295	6.93028	6.48815	7.52772	7.15195	5.68051	7.00754	7.0707	8.70037	7.18767	8.28544	9.38629	6.60082	5.80604	7.44084	6.85394	6.70511	6.1616	6.15369	7.85951	7.65699	7.33435	5.75855	7.92876	7.18396	7.00533
DOCK5	5.55158	5.48798	5.30042	5.79596	5.76203	5.32004	4.99157	5.75092	5.82828	6.6005	6.193	5.49481	5.85853	6.12861	5.74143	5.87824	5.968	6.62633	5.38915	6.13249	5.80087	5.37094	5.96919	5.8475	5.81204	6.87729	5.87707	5.75394	6.26934	6.09736	6.83582	6.46299	6.79035	7.24503	6.19846	5.46623	6.5056	5.9079	6.00536	5.87861	5.85365	6.42339	6.29306	6.58832	5.39162	6.19311	7.97623	5.89276
GBP5	4.10823	4.14402	4.54279	4.65255	4.76604	5.54089	4.07567	4.38892	4.31883	4.61124	4.78248	6.2322	4.6833	6.21607	5.27343	5.29309	5.30971	6.39925	5.18158	4.51576	5.05303	4.263	5.46457	5.19184	4.9619	5.8415	5.05882	5.13794	4.79831	4.97378	7.22067	5.12851	5.30477	6.30095	4.61195	4.68165	6.27097	4.91049	4.25905	4.94505	4.71998	6.16708	5.57254	5.70212	4.43769	5.48753	5.29232	5.4486
FLNC	5.56222	5.58493	5.2987	5.2583	5.56044	5.70242	4.86678	5.58254	5.62046	6.4974	5.81703	5.65568	7.17415	5.64272	5.98722	6.28893	5.92623	5.44926	5.83565	5.96879	5.40169	5.79662	7.15697	5.46008	6.27735	6.58226	5.85692	6.23795	7.45999	5.86059	6.05097	6.38621	5.55001	6.61023	5.93518	5.46909	7.01084	5.32136	6.09022	5.5587	6.14274	7.20675	6.1473	6.25903	5.49692	6.21534	7.66643	5.61329
HPR	4.20458	4.00163	4.28557	3.44014	3.41476	3.48472	3.63025	3.4262	3.73153	3.86784	4.99626	4.3194	4.53448	4.78018	4.92045	4.57004	4.41483	3.79584	3.98201	3.51494	3.49616	3.90807	3.65562	4.75165	5.18881	3.20287	4.00926	4.09876	3.93121	4.41179	4.80832	5.18274	3.65289	5.78269	4.62795	4.11299	4.82269	3.76186	4.94426	4.2707	5.00771	4.54053	4.59364	4.00644	4.56196	5.13259	5.43428	4.28372
IGKV3D-11	4.59458	4.78205	4.71221	4.34362	3.83798	3.8634	3.53626	4.0091	3.49543	5.00676	4.77613	5.52441	4.58098	4.48059	5.37066	4.37398	5.57633	6.4283	6.45742	5.3022	4.54352	4.38052	4.55039	5.69576	5.42905	4.39048	4.30163	5.41189	5.80163	4.43811	6.5876	6.57326	5.19888	7.79086	4.35773	4.27912	5.4915	4.30861	4.56423	4.40658	4.29322	8.21135	5.31835	4.6592	4.17374	5.23532	6.67936	5.25618
CD3G	4.4721	4.60674	5.026	5.05684	4.81031	5.54947	4.19933	5.48432	4.44918	5.0002	5.29212	4.91041	5.37562	5.88163	5.62992	5.47767	5.82795	5.65557	5.35767	5.03898	5.64619	4.18994	5.24398	5.00169	5.56396	6.07701	5.45748	5.70498	5.79934	5.50177	7.1365	5.38698	6.42222	6.72338	5.60596	4.93851	6.099	5.37204	5.37544	4.42147	5.43383	6.52787	5.50692	5.24801	4.61168	5.85624	5.4934	5.45329
INMT	6.73065	7.46602	7.87331	7.43871	7.08294	7.78033	7.20547	7.20998	7.46172	7.41796	7.9676	8.81404	8.72089	8.01415	7.48917	8.01127	8.26031	7.76362	8.2741	7.53965	8.06215	7.70068	8.73524	8.31661	7.51675	7.62195	8.54756	7.50103	7.64271	8.348	8.02964	7.42288	7.21869	7.9043	7.12724	7.92796	8.28847	7.46646	7.2959	8.17351	8.28699	8.17355	8.13369	8.52108	7.60145	8.37667	10.4375	8.32027
SELL	5.13546	5.46061	4.85776	5.9253	6.01672	5.71078	4.80467	6.66918	5.79229	5.93085	6.4446	5.96509	5.99995	7.26179	5.83389	6.55197	6.34303	8.12877	5.88644	6.41612	7.02447	5.12275	7.15035	6.61644	6.15101	7.00052	6.52257	5.52893	6.4522	6.26543	8.36727	6.01612	7.96076	8.7824	5.48778	5.60354	7.29675	6.58943	5.03669	6.42002	6.02885	7.44544	7.74253	6.66244	5.4928	7.44637	7.21106	6.79115
ITGA3	5.86561	6.11829	5.58728	6.3791	6.03104	5.98586	5.59925	5.82364	6.01783	8.04107	6.60714	5.97232	6.71926	6.42722	6.09331	6.39555	6.02606	6.18574	6.31567	6.11203	5.96659	6.20405	6.28142	6.17711	6.19963	8.17475	6.16988	6.27966	6.77177	6.39594	6.44584	7.11271	6.36011	6.64898	7.39075	6.12204	6.93349	6.37513	7.26112	6.69677	6.20858	7.34799	5.77719	7.49817	6.13686	6.26724	7.25853	6.28403
S100A12	3.98043	3.73727	3.5588	4.15173	4.61857	4.19358	3.91467	4.90135	4.90867	4.96585	4.59944	4.47374	4.72716	6.05109	4.6324	5.0673	5.49364	7.32811	4.8343	5.58202	5.30534	3.95351	5.84494	5.30047	5.24822	5.34415	5.14145	3.91119	5.22276	5.01207	7.77653	4.47965	6.4809	8.36993	4.40483	4.00726	6.77358	6.03589	4.61087	4.99957	4.23214	5.86725	5.34231	5.25127	3.93324	5.54356	6.8753	5.46127
FCGBP	4.36447	5.86842	4.56012	5.30736	4.91451	4.84634	4.84197	3.96004	5.00553	7.21298	6.41365	5.28776	5.88008	6.04413	5.32359	6.29978	5.72988	5.06072	4.89339	4.73151	4.14194	4.51576	4.84039	5.5913	6.21654	6.54976	4.92557	5.49395	6.23716	5.78205	5.83986	6.43347	6.20364	6.106	6.61165	5.75982	6.53494	5.47809	6.93226	6.05168	5.69596	8.05388	5.3041	6.52474	5.02034	5.93482	4.59719	4.60748
TM7SF4	3.82349	3.62873	3.36541	4.55397	4.45754	2.70392	3.649	3.70112	3.69511	6.48294	4.75575	4.03052	5.63308	4.47072	4.85629	4.06622	3.89057	4.1211	4.15562	4.14545	3.57972	3.85021	4.42105	3.64581	4.27458	7.34621	4.39497	4.47532	5.19511	4.76569	4.35025	6.44841	4.42286	4.64109	6.216	4.42574	6.05361	4.6282	6.06968	5.44026	4.71596	5.63433	3.99613	7.19432	3.99322	4.22472	3.95794	4.2684
CSMD1	5.67578	5.57936	6.1244	6.01898	6.05444	5.58026	6.36209	4.91283	5.12095	4.74074	4.32188	6.52905	4.03528	5.85311	4.85522	5.2955	5.64665	5.63281	5.78876	4.58563	5.87595	5.01354	4.69881	5.45265	4.29259	5.24308	5.2621	4.11607	4.33523	3.97873	4.39787	4.64692	5.34654	4.53391	5.42141	5.79552	4.10844	4.15131	5.26036	4.15457	5.8526	5.46777	4.57259	4.49051	5.6392	5.15783	3.51326	4.82952
NMNAT2	9.12128	7.8109	8.33612	8.07034	8.36641	8.32001	8.36902	7.16589	8.58712	7.82483	7.31636	8.67618	7.54436	8.21897	7.91899	7.66442	7.89312	8.14999	7.28424	8.78817	7.58291	7.45693	7.88836	7.43042	7.17275	6.23175	7.96213	8.39203	7.67808	7.8692	7.30607	7.55574	8.05637	6.05212	8.01308	7.28148	8.07829	7.64429	8.02331	6.85111	7.27722	6.97785	7.01152	7.38267	7.29538	7.61622	6.4385	7.07701
CD83	6.22411	6.94361	7.13947	6.71391	6.9448	6.42211	6.06428	6.02734	6.93059	8.42835	6.94746	6.53927	7.28345	7.24553	6.53356	7.12688	6.66981	7.23187	6.54748	8.62745	6.65368	7.67285	6.89307	6.65371	7.24486	8.27769	6.46182	6.71024	7.27366	6.95116	7.04202	7.83336	7.34234	7.48891	7.2019	6.70436	7.64725	8.53887	7.22265	7.14134	6.72478	7.71151	7.48482	7.33619	6.97077	7.32143	7.44427	6.74528
CYP19A1	3.78547	3.77948	3.68078	3.71357	3.38624	3.51181	3.5326	3.36389	4.05444	3.93564	3.97731	4.09068	6.05795	5.12177	4.12603	4.26267	4.38351	3.99178	4.21199	3.79451	3.74622	3.70486	4.83196	3.95382	4.68519	4.16339	4.35055	3.72512	5.49117	4.63006	4.88834	4.05375	3.40917	5.92055	3.62328	4.15898	4.93389	4.47921	4.0053	4.32796	4.44021	4.43022	3.47582	4.51309	3.71885	4.03032	4.0833	3.74101
HBB	10.5521	9.93587	10.0988	11.0371	11.4724	11.7813	9.93027	11.9875	11.9164	11.7307	11.6755	11.1441	11.3765	11.9974	10.8559	11.9592	11.6379	12.2892	11.6039	10.9199	12.1316	10.2939	12.3647	11.3029	11.3882	12.4952	12.0467	11.2682	12.043	11.8794	12.3793	11.5416	12.4164	12.4618	10.9187	10.8902	11.8836	11.8218	10.9306	10.972	11.7102	12.311	12.3157	11.5443	11.3181	12.3249	11.5499	12.3702
RANBP3L	6.50239	6.68931	6.30347	7.46453	6.12798	6.45768	6.06291	6.69836	6.68201	5.85567	7.18474	7.60045	7.47387	6.65409	7.08062	6.82479	7.21042	7.56749	6.81677	7.52362	6.73192	7.8024	8.1814	6.79012	7.8025	6.88277	7.72843	8.01122	7.44208	8.12907	6.20028	6.91087	7.17082	6.55196	6.71978	7.34215	7.50476	7.75324	6.6543	7.54343	6.48644	6.23517	7.71108	7.13044	7.33645	7.079	6.6786	8.18063
CCBE1	5.06765	4.69199	4.58116	4.70964	4.37985	5.05002	4.23345	3.43792	4.32963	4.89524	5.62991	4.90662	4.61479	4.97556	4.89271	4.90375	5.35723	5.64096	5.23139	5.03678	5.57929	4.49676	5.36208	5.9136	4.89483	4.99816	4.71363	4.78593	4.35702	5.36352	5.49	4.1605	5.20785	4.78393	5.03885	5.45323	4.52934	5.65621	5.09268	5.64057	4.93919	5.38611	5.28023	5.15351	5.34484	4.64915	6.96133	3.92871
STMN2	4.05181	4.40027	4.23515	4.18269	3.85602	4.56604	4.25762	3.82048	3.91639	4.77403	6.77688	9.14011	9.20507	7.28873	7.93347	7.93044	9.78734	4.29635	10.3972	3.67795	4.32562	4.30785	6.22776	4.5797	5.69467	4.84003	10.3509	6.29505	8.27337	7.91316	9.37231	4.32448	4.00144	6.74675	3.94746	4.57988	9.14002	5.14662	4.02078	6.4455	4.65613	3.9474	8.88472	7.40172	7.06825	8.15498	3.85971	3.93368
CYP1B1	5.64917	7.15949	8.23129	6.77137	5.38996	5.42026	5.30763	7.14594	6.32596	8.01716	6.69942	6.29929	7.31918	7.91668	7.11087	6.55685	7.51513	8.12535	8.28287	7.15944	6.61129	6.03695	7.67568	6.92898	6.81869	7.18944	6.65171	6.22501	7.15666	6.90946	6.88917	7.28134	6.67353	8.63997	8.23976	6.68967	7.51198	8.5432	8.21353	7.25035	7.08211	8.19085	6.74144	7.57512	6.4885	7.20087	7.50578	6.56462
IGHV4-59	4.36634	4.65797	5.19507	4.6398	3.8079	3.18597	3.87783	3.79967	2.93597	6.53463	4.62637	6.44474	5.381	4.88172	4.95669	4.7081	5.9308	5.58635	7.03815	5.69107	5.55376	4.11831	4.85159	4.74812	5.18884	4.54176	4.02826	5.204	6.24381	4.30954	6.97371	5.8556	5.63165	8.76807	4.5657	4.48976	5.81698	3.22914	4.44933	4.39417	4.17525	8.46486	5.8965	3.94809	3.80631	5.33493	6.93306	5.58508
FAM65B	5.11656	4.94503	5.22063	5.41887	5.47743	5.68549	4.65255	6.2059	5.77762	5.20994	5.90628	5.65243	5.88847	6.27801	5.40728	6.22496	6.09915	7.38303	5.90815	5.7973	6.39928	4.9994	6.37627	6.14653	5.6826	6.73849	6.07383	5.38946	5.99563	6.26258	7.77851	5.69152	7.51312	8.33854	5.63068	5.24422	6.55445	5.99254	5.79886	5.79961	5.85259	7.03116	6.83538	6.13585	5.28434	7.02166	6.78231	6.33394
RGS2	6.92871	7.58942	7.9345	7.7315	7.95627	7.83835	6.68841	8.10984	8.29637	8.5725	8.42381	7.60496	8.09507	8.49593	6.76533	8.4743	8.20352	9.49087	7.92748	8.07315	8.10301	7.39931	8.32511	8.19003	8.03148	9.18419	8.22475	7.42587	8.47826	8.41841	9.66019	8.55926	9.37345	10.2621	8.29236	7.28333	9.25775	8.27889	8.19303	8.10429	8.02576	9.07014	9.1284	8.95282	8.32121	9.06972	9.44229	8.60862
S100A1	5.56242	5.95437	6.57513	6.12601	6.18317	6.52154	5.96854	5.98995	7.29992	5.60418	4.5862	6.16629	4.42122	5.31331	5.76059	4.94141	5.17782	5.75165	5.42436	5.72085	6.70835	6.73508	5.53387	6.59886	5.90784	5.0532	5.88987	5.47712	4.2504	4.99449	4.58649	5.40543	6.63587	5.11821	5.64461	5.89789	5.36353	6.01283	5.55295	5.26627	5.61876	5.6775	5.78697	5.40375	5.5303	6.47207	5.31792	6.05362
LIPA	9.10908	9.46308	9.2179	10.14	9.5484	8.71843	9.21325	9.12499	9.26729	10.8427	9.90186	9.54906	9.89306	10.1442	9.82833	9.74205	9.67231	9.69011	9.4398	9.51843	8.93991	9.0721	9.65295	9.52015	9.7163	11.1616	9.6067	9.7531	10.369	9.99803	9.90154	10.6919	9.96126	10.1714	10.5873	9.8575	10.4234	9.70227	10.5605	10.2176	9.78894	10.5708	9.23881	11.1144	9.72185	9.63046	8.86441	9.34807
CXCL10	5.9739	5.53991	7.16593	5.70174	6.56175	6.21997	5.63106	5.55449	4.13365	7.46015	6.03991	8.75564	6.94667	9.24458	7.00354	7.85045	6.82758	6.544	6.07167	7.35069	6.38366	7.37454	8.12407	5.85099	6.32347	7.35221	6.31834	7.05464	5.57185	6.34236	7.73733	6.03502	5.74396	7.07112	5.7815	5.81213	7.56884	7.54076	5.86885	7.60013	6.59196	8.42574	5.95133	8.47791	6.72206	6.25077	6.49815	5.83346
TREM1	3.91302	5.32672	4.88346	5.18001	5.35949	5.70326	4.23235	5.93881	6.31693	7.1326	5.92369	5.53677	5.54021	6.30672	4.50362	6.28143	6.03151	7.96136	5.65243	7.13073	5.76526	5.69619	6.19259	5.95975	5.70788	6.79394	5.71597	4.66809	6.16037	6.10522	7.94106	6.19989	7.51956	8.55937	5.35416	4.86303	6.84549	6.57741	5.23389	5.38517	5.34869	6.95008	7.38295	6.40137	5.48683	7.2836	6.514	6.2493
CXCL2	5.14136	6.38894	8.17401	5.95279	4.95564	6.16998	5.31707	4.42199	6.01836	8.20111	6.86183	6.18269	6.45828	6.72846	5.02861	6.53672	6.45364	6.38799	6.35753	9.00031	6.53046	8.85613	6.50379	6.92415	6.84107	7.71133	6.02177	5.86639	6.2737	7.18771	6.3602	6.98879	7.11859	6.26632	6.60743	6.31175	6.71492	9.13671	6.49123	6.96903	5.75647	6.9881	7.42682	7.44449	6.78967	6.53183	7.78105	6.74
SNCA	6.42197	6.56162	6.33092	6.6277	7.35486	7.22108	5.91977	7.79841	7.5304	7.84382	7.47808	6.82657	7.20866	7.75824	6.98144	7.94901	7.55935	8.34433	7.09378	6.59344	7.81566	6.24295	8.6798	7.15692	7.21316	9.62643	8.18033	6.93215	7.78269	7.76264	9.39398	7.63642	8.88694	9.02676	7.28755	6.77398	7.79184	7.51406	7.1434	6.98637	7.49287	8.87316	8.37405	7.66165	6.64331	8.78234	8.51788	8.39532
MS4A6E	3.16325	3.7505	3.17201	4.68592	4.55904	3.29377	3.28786	3.02177	3.39566	8.8	5.42114	3.13584	5.11406	5.47058	4.77446	3.69439	3.46005	5.09006	4.583	4.24444	3.00713	3.52907	4.21658	3.54282	4.66314	8.24368	5.2408	5.11038	6.29426	4.84209	4.6897	6.16712	4.4241	6.27385	7.63974	5.82141	7.09555	5.72556	7.84091	5.22335	4.2137	7.45278	3.50054	7.73559	3.57985	3.98679	3.32883	4.66581
KCNJ15	4.62489	4.64095	4.67192	4.68848	4.53306	4.31448	4.28758	4.58908	4.94323	5.39244	4.80081	4.73864	5.73975	5.3179	4.39834	5.29873	5.214	6.52536	5.15403	4.91236	4.93775	4.49354	5.31256	5.02809	4.9062	5.36407	5.24039	4.51634	4.87099	5.02318	6.68712	5.32782	5.87939	7.487	4.79374	4.34057	5.67853	5.45807	4.72614	4.88784	5.13142	6.46726	5.45363	5.01887	4.77509	5.23461	5.22703	4.94866
NR4A3	5.26363	6.41392	6.99772	6.28784	6.06437	6.08825	4.93949	5.01872	6.58315	8.35045	6.78468	6.03929	6.89116	7.12421	5.14858	6.81132	6.25886	6.65075	6.28764	7.33609	6.20311	7.11895	6.3076	6.49536	6.65125	8.34773	5.58438	6.15757	6.88741	6.57899	7.07716	7.12308	6.74022	7.50865	6.59569	5.6498	7.7305	7.68436	6.60625	6.23001	6.33553	6.8578	7.10951	6.81364	6.54642	6.93588	9.16655	6.5308
TSPAN5	3.36764	4.33061	4.03294	4.04081	4.03666	4.21273	3.25249	4.42276	4.36693	4.202	4.8568	3.76465	4.63551	4.43415	4.07739	4.79602	4.76952	4.92077	4.02172	3.83477	4.48439	3.90475	4.82134	3.75962	4.1928	6.0875	5.12097	4.38054	4.6125	4.92919	5.71605	4.41134	5.15242	5.96279	4.00268	4.24223	4.61789	4.309	4.038	4.82603	4.71305	5.02442	5.41686	4.85156	4.1863	5.20938	6.46605	4.83936
KLRC4	4.10332	5.22114	4.01085	3.83597	3.50318	3.75684	3.82065	4.18729	3.95987	4.06677	4.99251	3.8861	3.68702	5.18545	4.81441	5.04486	5.18471	4.50161	4.28403	4.21532	4.72493	4.10326	4.34331	4.15354	4.28916	4.93566	4.19863	5.59641	4.21939	4.38478	5.09116	5.1704	4.69786	4.79643	5.05559	3.99828	6.65333	4.61001	5.61037	4.46505	4.9232	4.65731	5.11653	4.06257	4.12115	4.70212	4.5716	4.50855
CHIT1	5.10649	4.88657	4.75857	6.3148	4.10871	4.32892	5.73454	4.42718	4.67952	9.28262	6.61473	4.81776	6.70847	6.63377	6.23115	5.0322	5.15935	5.87401	5.81929	5.40219	4.35578	4.71078	6.46679	6.28071	5.70172	9.30997	7.04572	5.36968	6.50825	5.7453	5.80768	8.52564	6.49763	6.37901	8.64077	6.90382	6.33632	6.80171	8.56895	6.88797	5.15784	7.60588	4.65054	9.19417	4.45975	5.76082	4.00167	6.37923
CLIC6	4.80104	6.08203	6.01445	6.01857	4.39133	4.91979	5.00648	4.94265	7.10919	5.23085	6.8345	5.99042	6.91639	7.43029	5.26733	6.47161	6.96146	7.4929	7.26331	6.13995	5.67955	5.28497	6.73597	6.87938	6.60063	6.98245	6.3224	6.17373	6.50022	6.59183	5.19703	6.75376	6.08178	6.65748	6.29961	4.73499	6.70147	5.51457	6.31037	6.57263	6.09143	6.62475	6.46342	6.7036	6.55175	5.98103	4.11688	6.83713
FPR1	4.85881	4.62296	4.68548	5.31119	5.18916	5.30528	4.67866	5.61122	5.48915	5.42211	5.35128	5.23661	5.29824	6.33024	5.47972	5.67793	5.65416	7.07843	5.4258	5.67547	5.8377	4.68267	5.9011	5.86195	5.5256	5.9601	5.68544	4.99936	5.35418	5.62445	7.06887	5.51167	6.72168	7.95467	5.34722	4.9506	6.22715	5.67393	5.42519	5.6364	4.81691	6.38585	6.55819	5.66357	4.84139	6.02782	6.09149	5.89953
FRZB	5.52279	5.53197	5.62834	5.3136	5.28089	6.08281	5.1863	4.65065	5.66351	5.08814	6.3078	5.2198	6.81542	5.62746	4.77649	6.40292	6.44324	5.27489	7.68336	5.16353	5.43473	6.05692	6.62386	6.79755	6.6664	6.03769	5.89923	8.145	7.61202	6.6743	7.07196	5.47575	5.36429	6.17357	5.71012	6.21325	6.95824	6.6266	5.79199	5.7578	5.78915	5.20772	6.28759	7.28165	6.25718	6.34075	7.31998	6.63571
EGR2	5.52103	6.56056	8.1474	6.45172	6.35371	6.1981	5.57875	5.01378	7.02851	9.77621	7.08298	6.35797	7.35677	6.85599	6.07534	7.25106	6.35268	6.80566	6.71892	8.80095	7.06046	8.65315	6.66373	6.55618	6.89346	8.6241	6.14566	6.52286	7.47178	6.87639	6.80407	7.32782	7.18537	7.7748	7.11697	6.40664	7.57073	8.88443	7.15452	6.68067	6.47861	7.74213	7.36709	7.2736	7.24923	7.05188	8.46014	6.74171
PCLO	7.5619	7.31519	7.65237	7.59236	7.27245	7.21292	8.1512	7.31745	7.58274	5.62295	6.52695	7.34962	6.47645	7.00625	7.99434	5.94987	7.5518	7.28109	7.80836	6.51048	7.31303	6.73893	6.56717	7.39137	6.68347	6.31518	7.86477	7.12233	6.67553	7.81629	6.59817	6.38661	7.5818	5.23351	6.32247	6.71184	6.90861	7.01059	6.31607	7.0389	6.32308	4.9238	7.08871	5.95728	7.65281	6.94969	6.04552	7.57849
MMP7	3.83782	4.3313	4.26236	4.59443	3.77098	3.59257	3.7573	3.50956	3.93467	6.56194	5.11174	3.90001	5.66002	5.59346	5.41264	4.04269	4.34035	4.44539	4.97609	3.73596	3.38051	3.54028	5.60834	3.80708	4.71211	6.43378	5.14648	4.45324	5.33603	5.07373	4.69846	6.6147	3.99878	6.33941	7.38682	4.79372	6.34174	4.71207	7.30967	5.68157	3.82387	6.56338	4.01169	7.81883	4.21956	4.4879	3.90759	4.82926
CADM3	5.40834	6.94572	5.60159	6.12714	5.68963	5.22261	5.39577	6.60742	5.68911	6.90816	6.30843	6.65261	7.39386	6.70587	6.46266	7.00583	6.71297	6.65997	7.16141	5.672	5.36697	5.50281	6.7744	6.21072	8.07687	6.37157	6.7471	8.07415	8.30176	5.86775	6.73757	6.48224	6.44721	7.28937	6.2389	6.23536	6.90491	5.65947	6.19199	5.24213	6.6207	6.11266	6.39807	6.91631	6.33819	7.65735	6.68829	5.95665
ALAS2	4.38577	4.76214	4.65584	5.07927	5.23039	5.58408	4.86195	6.02537	6.07293	7.21376	5.71522	5.56724	5.70823	6.41437	5.06722	6.29462	5.85525	7.25317	5.60431	5.16588	5.99095	5.21218	8.71974	5.4607	6.60449	9.31907	6.97078	5.32723	6.15518	6.46411	8.62928	5.36204	7.56811	8.69458	4.78742	4.68578	7.05971	5.86734	4.9524	4.91921	6.37413	6.68032	7.93658	6.23005	6.1257	6.983	5.63433	7.84521
KIR2DL3	4.28371	3.78863	4.61888	3.36394	4.83621	5.16922	3.72414	4.33666	4.1872	4.62617	4.23804	4.97891	5.06808	5.1179	5.29343	5.09316	5.23451	4.72737	4.78463	5.2923	4.99406	5.30955	4.38994	6.1645	4.03049	4.98367	4.88287	4.11587	3.27644	5.24717	5.52097	5.17987	5.12786	5.00083	4.61167	4.34257	5.68684	4.93815	5.40702	5.32302	4.52752	5.57146	5.42409	5.65434	4.00997	4.15427	3.54901	5.0724
IL8	6.0567	6.78714	8.07618	6.77145	6.90499	6.73988	5.67896	6.69944	7.23284	9.68993	7.61364	6.32051	7.52653	7.8764	4.73426	7.72261	6.97038	9.14588	7.03534	9.32694	7.38596	8.74626	8.00572	7.4093	7.06083	8.91234	6.61669	7.27616	7.43341	7.52555	8.56119	7.71675	8.85448	8.9418	7.15286	6.67473	7.99489	10.3256	7.33474	7.73021	6.73431	8.29493	8.76798	7.61247	7.50628	8.49523	7.98459	7.44262
AACS	7.49089	8.63405	9.32771	8.89308	7.93895	8.43099	8.65873	8.66406	8.8252	7.33049	8.06609	7.82177	8.05826	8.15726	8.09648	8.9024	8.19078	8.57173	8.31222	6.77241	8.88962	7.8275	7.98543	8.38428	8.00315	7.95759	8.53104	7.68953	7.51048	7.29953	7.961	7.28874	8.2255	7.5222	7.86083	8.06629	7.64126	7.49828	7.66217	7.46454	7.16682	7.41282	7.38265	7.65132	9.8407	8.30499	7.48092	8.67736
MS4A1	3.8677	3.71382	3.84956	4.34436	4.10867	4.30065	4.04965	5.0179	4.15868	4.2786	5.38547	4.76431	4.21063	4.52287	4.14664	5.47472	4.81581	5.71078	4.55107	4.76692	5.28204	3.72165	4.72706	5.01774	4.41118	4.95215	5.15907	4.54766	4.43177	4.6516	6.45465	4.49216	5.54321	7.07823	4.01103	4.07754	4.93485	4.89645	4.29008	4.0742	4.1532	5.74969	5.50862	4.2657	4.26796	5.7759	4.54325	5.57954
CCL22	5.24376	5.39232	4.80958	5.79456	5.50148	5.16246	5.01937	4.81271	6.25386	8.33741	6.48204	5.69699	7.66453	6.59288	7.71358	5.8542	5.74695	5.56559	5.53587	5.56705	4.71284	5.3895	7.10653	6.01292	6.11522	6.93074	5.75498	6.84919	5.75311	6.52497	5.68665	7.94611	5.66179	5.57774	6.47889	5.87859	6.35913	5.67172	6.60607	7.68431	6.07896	6.20847	5.01295	8.06309	5.78203	5.03665	4.81488	5.98892
SDS	4.00213	3.88156	4.24211	4.2667	3.96322	3.41741	4.02791	3.89859	3.92416	6.58985	4.25037	4.14244	4.68776	4.97466	4.62645	3.99063	4.15845	3.97614	4.19188	4.53422	3.49161	4.34976	4.35748	4.03482	4.36272	6.87086	4.24527	4.04121	5.09114	4.51481	4.33223	4.86399	4.65936	4.92757	5.02495	4.5031	4.92732	4.89785	5.09149	4.73354	4.35926	5.49308	3.79461	5.21791	4.21323	4.34989	3.86741	4.41725
ATP1A2	7.88892	6.33868	7.61282	8.10178	8.42191	8.03684	8.27555	8.2143	9.13299	7.48833	7.22315	7.67029	6.50348	7.26197	7.54712	7.47813	7.61938	7.43963	8.58944	6.17634	6.47797	7.25061	6.99814	7.54259	7.68907	7.97522	7.26419	7.27608	7.51082	8.24843	6.35631	6.27901	7.77069	7.74662	6.93166	8.16436	6.60427	6.99012	7.00411	8.00413	6.08461	6.17472	6.948	7.20152	7.62712	7.68205	8.87969	7.63913
LY86	4.7127	5.31513	4.81087	5.58765	5.0926	3.85507	6.49912	4.48154	5.21313	5.85201	5.29181	5.34752	5.56725	5.88462	5.69185	5.42202	5.18511	5.5179	4.68649	4.76392	6.0682	4.69166	5.90121	5.52163	5.78076	6.60126	6.27366	4.87934	5.96795	5.96929	5.54503	6.7215	5.29722	6.30294	6.30968	5.17827	6.36291	5.6346	6.23709	5.88039	5.69354	6.14362	5.01792	6.35891	5.10217	6.19631	4.98653	4.92145
SIRPB1	4.21946	5.30068	4.47359	4.39015	4.25289	3.98662	3.66136	3.94912	4.79679	5.98057	4.22754	4.11526	5.49522	4.85039	5.2047	4.47673	5.0419	5.28727	5.30935	4.66124	4.22067	4.25137	4.91543	5.20897	4.40713	6.6597	4.53323	3.85674	5.68753	4.97102	6.47903	6.1463	5.22127	6.31236	5.05966	4.1077	4.88475	5.2736	4.96166	4.51443	4.28054	5.66091	5.57178	5.96846	4.27026	5.08226	4.21036	4.56828
VNN2	3.54451	4.00887	3.80447	4.13504	4.96165	4.50821	3.81323	5.22085	4.83837	4.13925	4.4747	5.00166	4.85534	5.07797	4.00802	4.9341	5.25129	6.92707	4.62498	5.05827	5.11722	3.99573	5.52436	5.05929	5.41512	5.38839	4.91556	4.60817	4.70631	5.70548	7.10203	4.39748	6.78606	8.16047	4.28115	3.44018	6.44428	5.51481	4.6986	4.9668	4.36924	6.26558	6.28049	5.39542	4.27127	5.5277	6.48737	5.13554
PHLDA1	5.16604	5.59788	7.00045	5.52341	5.82829	5.22702	4.66444	5.14581	5.51986	7.68127	6.10303	5.39468	6.22917	6.11168	5.53886	5.86278	5.79016	5.47674	5.73086	7.41873	5.12607	6.53127	6.07032	5.36268	5.81094	7.01185	5.63114	5.65323	6.46771	5.86673	5.95333	6.53495	5.96731	6.54668	6.45949	5.3303	6.44609	7.33234	6.50234	6.08947	6.1272	6.63822	5.72197	6.64618	6.26231	5.75197	6.26397	5.36294
PNPLA3	6.59493	7.54752	8.41321	7.57274	6.99134	6.6978	7.80497	7.59816	7.25629	6.51905	6.35042	6.9279	6.0722	7.02145	6.52968	7.57404	6.80387	7.50404	7.12145	5.77952	7.51147	5.27132	7.23312	6.61756	6.48614	7.68361	6.65086	5.06804	6.69532	6.55816	5.9273	6.27389	7.80419	6.29378	6.77001	8.07363	6.56919	6.06403	6.61802	5.77191	5.9062	5.89889	6.67085	6.44422	8.20829	7.64804	5.33036	7.31486
CRHBP	8.90766	9.79601	9.45696	9.50665	9.85361	10.2497	10.3113	8.67682	9.94813	8.97726	8.63302	9.68515	8.62223	9.92371	8.04235	9.28638	8.77749	8.80806	9.42952	8.00628	10.1733	8.54039	10.1314	9.45821	8.373	8.27811	9.72711	9.1337	8.74789	8.97385	9.03981	8.26296	9.47464	7.53254	9.84897	8.71841	8.78775	9.12395	9.82992	8.49521	9.59265	8.64692	8.95133	8.88845	8.97114	8.7595	6.80078	9.73785
MYOC	7.17715	7.83606	7.77686	8.4174	8.69332	8.15423	8.4173	9.01922	8.56223	7.7263	7.2221	7.68788	6.93623	6.43021	6.99911	7.61299	7.79007	8.09954	7.33985	7.3427	5.80985	8.47029	8.16194	7.77817	7.84343	5.39811	8.08091	8.63485	7.96199	8.28004	8.24354	7.17214	8.08526	5.62023	6.99386	8.23399	7.16136	7.45509	6.87287	8.16001	7.13052	8.03815	7.16839	8.22336	7.38845	7.74289	7.256	8.28252
SLC4A1	3.7423	3.71403	3.7527	3.5737	4.34828	3.87373	3.54873	4.31705	4.72445	4.84934	4.37917	4.16833	4.14637	5.03735	4.00132	4.95691	4.86969	5.66099	4.28182	3.50499	4.74564	3.76633	7.06426	4.21423	4.52267	7.28477	4.5356	4.11062	4.86998	4.95809	6.53796	3.90619	5.82561	5.84253	3.69947	3.92339	5.30194	4.51426	4.21423	3.79706	4.37042	4.83712	5.99278	4.55083	4.00882	5.95773	4.10506	5.32695
POPDC3	4.14931	4.48738	3.53096	3.52302	3.49028	3.2675	3.87717	3.33012	4.44705	5.85039	4.0363	5.18508	6.19984	6.038	6.38067	4.50101	5.14366	3.93234	5.88045	4.9573	4.35214	3.63734	6.45574	4.34774	4.50831	3.62656	4.72559	4.01515	6.79826	4.92137	4.02757	4.33969	4.37958	4.13924	4.16599	3.42246	5.75776	3.80479	4.04695	3.3754	4.16857	3.95192	4.88267	6.52408	3.69019	4.05506	4.26397	3.554
ADAMTS4	4.88817	5.74794	8.15852	5.63894	4.76126	5.4428	4.79766	4.83603	6.01318	7.48885	6.2417	5.96936	6.85429	6.41891	5.96829	6.24199	5.60501	6.29765	6.36597	8.47999	6.08411	7.67103	6.65695	5.73272	5.71548	6.62364	5.39003	5.8433	6.02509	6.0484	6.23009	6.37401	5.66679	5.93987	6.20734	5.45884	6.338	8.05532	6.11804	6.11993	6.38202	6.45054	6.01703	6.04349	6.46274	5.83439	6.74022	5.83019
NECAB1	9.39314	9.38124	9.13915	8.49181	9.185	9.15226	8.89623	8.81221	8.60337	5.17053	7.70273	8.70899	7.85588	7.8373	6.07879	7.87487	9.05838	8.36233	9.05661	7.26336	8.44943	9.1839	8.79116	9.02442	8.50077	8.29726	8.30772	7.89316	7.62211	7.96467	7.11193	7.32017	8.54495	6.93255	7.9036	9.96139	7.59898	8.55869	7.92241	8.7217	7.09411	4.41134	8.87773	8.24349	8.93466	9.45493	6.89868	9.4607
PTGIS	8.3362	8.13738	7.6822	7.12446	7.60883	8.68919	7.34082	7.48141	8.70562	9.17619	8.15948	7.75121	8.16065	8.2983	9.09715	8.03276	7.94707	8.91171	8.39169	8.59343	8.23751	8.42336	8.99247	8.14779	8.59127	8.52862	7.83159	8.20119	7.77657	8.32423	8.01419	8.03472	8.41657	9.64416	8.91062	8.05336	8.26968	8.36982	8.99815	8.89325	9.08765	9.81635	8.45252	7.97513	7.90431	8.31312	10.697	7.6905
PROK2	4.88095	5.64817	5.5677	5.4853	5.71579	5.48271	5.15165	6.18771	5.76103	5.82873	5.85816	5.49236	6.06943	6.38804	5.43029	6.28332	6.33192	7.58139	5.5577	6.45038	5.69796	5.32681	6.68115	5.8393	5.87774	6.37269	6.19121	5.19906	6.07967	6.04826	7.94076	5.7319	7.04348	9.2152	5.78633	5.32156	6.49311	6.16495	5.92751	5.92053	5.42188	6.47548	6.53982	6.06169	5.97878	6.67643	6.76623	6.31715
WNT2B	6.51423	6.42403	6.81153	6.46378	6.62107	5.79433	6.45761	6.04976	6.60876	6.38658	7.18218	7.47545	7.06063	7.36486	7.84292	6.56196	6.91737	6.36269	7.08941	6.3351	6.87159	6.51031	8.10061	6.48847	6.69619	6.26613	8.553	8.22016	8.03934	7.82069	6.9064	6.35664	6.40023	6.56676	6.2859	6.72861	7.72688	6.59584	6.17589	7.47359	6.84185	6.33131	6.93768	6.71194	7.2366	6.74829	8.74265	6.6387
ATP6V0D2	2.79097	3.22147	3.03408	3.87689	2.71769	2.78056	3.16152	2.75911	2.96747	6.2307	3.50666	3.01127	4.16872	4.40023	3.77997	3.11227	3.15134	3.51392	3.21352	3.55613	3.09884	3.02237	3.91603	3.04814	3.07527	6.28135	3.63428	3.34467	4.49536	3.62905	3.32813	5.49786	3.78974	3.75319	5.9319	3.5734	4.49446	4.0533	5.6454	4.07866	3.10211	4.78413	2.91034	5.33556	2.88829	3.14179	2.70194	3.25929
APOE	8.88538	7.26704	7.86295	7.3769	8.50832	8.9695	7.62613	7.15935	7.65155	8.51712	7.38115	7.11031	7.33957	7.56515	6.72122	7.67491	7.60657	6.41641	8.31829	6.15381	6.56972	8.34641	6.54649	7.3934	7.35753	8.08226	7.17933	7.11262	8.04186	6.65176	6.89689	7.45472	6.72761	8.05743	7.80179	7.43045	7.36175	7.45501	8.00172	7.13922	6.71216	8.36229	6.39001	7.48895	7.20617	7.50618	5.54147	6.84119
IER3	6.2856	6.86498	8.46482	6.88127	6.82939	6.67088	6.4144	6.13391	7.01375	9.13448	7.41081	6.85362	7.59072	7.54025	7.12682	7.27761	7.2782	7.47547	7.27652	9.39929	6.65019	8.08072	7.11135	6.84081	7.17307	7.63261	6.8659	6.79858	6.83538	7.29956	7.58909	7.18956	7.11173	7.73455	7.13983	7.11003	7.45164	9.35603	7.21947	7.23821	7.07565	8.53447	7.87643	6.99385	7.95673	7.40138	9.39525	6.83133
NR4A2	6.39298	8.07001	8.46988	7.21523	7.05112	7.24442	6.11877	6.16352	7.62794	9.67729	7.91145	7.13835	7.972	8.04558	5.19362	7.85465	7.30613	8.20361	6.96104	9.07472	7.59603	8.8132	7.40084	7.64713	7.57751	8.92912	6.73323	7.39527	7.92065	7.92475	8.42054	8.12319	8.30337	8.64424	7.69836	6.94399	8.48273	9.35318	7.66994	7.45906	7.12142	8.13527	8.15639	7.983	7.76992	8.20822	9.91132	7.62576

## Sheet: G2data
S2.4 Fold change of genes in GSE94752 (Obese-related array)
Gene.Symbol	logFC	AveExpr	t	P.Value	adj.P.Val	B	Disease	Label
DBP	-0.953226	7.08256	-11.2207	3.43705e-15	6.67098e-11	24.1735	Down	DBP_Down
NRIP1	-0.76401	9.23871	-10.8032	1.31419e-14	1.27535e-10	22.8976	Down	NRIP1_Down
HLF	-1.31541	7.69874	-10.4927	3.61305e-14	2.33752e-10	21.9333	Down	HLF_Down
PMM1	-0.71618	6.72538	-10.3526	5.7263e-14	2.77855e-10	21.4936	Down	PMM1_Down
CECR2	-0.909943	3.73927	-10.2752	7.39175e-14	2.86933e-10	21.2497	Down	CECR2_Down
PDK2	-0.717606	9.00334	-9.90312	2.54857e-13	7.47276e-10	20.0657	Down	PDK2_Down
ALK	-0.631793	3.5829	-9.88643	2.69511e-13	7.47276e-10	20.0121	Down	ALK_Down
PTPRJ	1.09831	7.28372	9.81873	3.3823e-13	7.84822e-10	19.7946	Up	PTPRJ_Up
FAM13A	-0.826738	8.84907	-9.79694	3.63924e-13	7.84822e-10	19.7245	Down	FAM13A_Down
RORB	-2.40966	4.25838	-9.74028	4.40355e-13	8.54685e-10	19.5418	Down	RORB_Down
RGMB	-0.609318	6.40178	-9.58045	7.55455e-13	1.33297e-09	19.0244	Down	RGMB_Down
FHOD3	-1.22406	4.65243	-9.50714	9.68608e-13	1.56664e-09	18.786	Down	FHOD3_Down
SLC27A2	-2.689	3.8058	-9.2153	2.62063e-12	3.79232e-09	17.8305	Down	SLC27A2_Down
ARHGEF26	-0.962862	5.91603	-9.19418	2.81735e-12	3.79232e-09	17.761	Down	ARHGEF26_Down
F13A1	1.31538	10.7153	9.18266	2.93085e-12	3.79232e-09	17.723	Up	F13A1_Up
C6	-2.09318	5.4785	-9.14047	3.38745e-12	4.10919e-09	17.5839	Down	C6_Down
MOCS1	-0.829062	7.39572	-8.69656	1.57134e-11	1.45425e-08	16.1082	Down	MOCS1_Down
CHKA	-0.691161	7.13171	-8.61483	2.08862e-11	1.76252e-08	15.8342	Down	CHKA_Down
CD74	0.674523	11.3017	8.57365	2.41127e-11	1.87201e-08	15.6959	Up	CD74_Up
PYHIN1	0.943111	5.84654	8.54569	2.65848e-11	1.96545e-08	15.6019	Up	PYHIN1_Up
TGFB1	0.759027	6.94148	8.48521	3.28415e-11	2.26502e-08	15.3984	Up	TGFB1_Up
HLA-DRA	0.788502	11.4515	8.47087	3.45307e-11	2.26502e-08	15.35	Up	HLA-DRA_Up
TMEM132C	-0.994416	6.99494	-8.46693	3.50099e-11	2.26502e-08	15.3368	Down	TMEM132C_Down
RASSF2	1.05893	7.37128	8.37751	4.78878e-11	2.90454e-08	15.035	Up	RASSF2_Up
CALML4	0.598809	5.73671	8.3452	5.36342e-11	3.1545e-08	14.9258	Up	CALML4_Up
GPR146	-0.807696	9.00944	-8.33239	5.61015e-11	3.20257e-08	14.8825	Down	GPR146_Down
ESR1	-0.890402	5.72895	-8.273	6.91144e-11	3.72622e-08	14.6814	Down	ESR1_Down
EIF4EBP1	-0.742317	6.20384	-8.24437	7.64343e-11	3.88217e-08	14.5844	Down	EIF4EBP1_Down
DAPK2	-0.964042	7.66861	-8.23614	7.86803e-11	3.88217e-08	14.5565	Down	DAPK2_Down
CNTFR	-0.71457	8.91312	-8.23295	7.95668e-11	3.88217e-08	14.5457	Down	CNTFR_Down
LRP1B	-1.22448	3.89408	-8.23138	8.00076e-11	3.88217e-08	14.5404	Down	LRP1B_Down
C1QC	1.27751	9.34741	8.17861	9.63421e-11	4.56074e-08	14.3613	Up	C1QC_Up
C1QB	1.3431	9.55099	8.16052	1.02684e-10	4.63485e-08	14.2998	Up	C1QB_Up
ACVR1C	-0.896847	10.0884	-8.13128	1.1383e-10	4.90961e-08	14.2004	Down	ACVR1C_Down
SPTB	-0.860273	4.25895	-8.11316	1.21343e-10	5.03838e-08	14.1388	Down	SPTB_Down
C2	1.3442	6.65783	8.11161	1.22007e-10	5.03838e-08	14.1336	Up	C2_Up
GPD1L	-1.05707	7.18677	-8.1026	1.25949e-10	5.08024e-08	14.1029	Down	GPD1L_Down
C1QA	1.15851	6.23703	8.06674	1.42944e-10	5.54879e-08	13.9808	Up	C1QA_Up
CYBB	1.29208	9.27668	8.00878	1.75426e-10	6.67618e-08	13.7834	Up	CYBB_Up
AASS	-0.803322	7.55335	-7.98153	1.93169e-10	7.21002e-08	13.6904	Down	AASS_Down
ALPK3	-1.45341	6.27148	-7.94786	2.17604e-10	7.73372e-08	13.5756	Down	ALPK3_Down
ADSSL1	-1.23068	6.69644	-7.94586	2.19153e-10	7.73372e-08	13.5687	Down	ADSSL1_Down
GSDMB	-1.31212	5.82601	-7.93043	2.31451e-10	7.9347e-08	13.516	Down	GSDMB_Down
PER3	-0.626373	8.47614	-7.92294	2.37671e-10	7.95337e-08	13.4905	Down	PER3_Down
NAALAD2	-1.15464	5.72381	-7.91772	2.42104e-10	7.96441e-08	13.4726	Down	NAALAD2_Down
ECHDC2	-0.643357	7.40432	-7.8922	2.65011e-10	8.29613e-08	13.3854	Down	ECHDC2_Down
SAMD4A	0.610264	7.43321	7.8685	2.88225e-10	8.87961e-08	13.3044	Up	SAMD4A_Up
SLC7A1	0.867462	5.87794	7.84702	3.11028e-10	9.41771e-08	13.231	Up	SLC7A1_Up
ACSS3	-0.894386	8.87394	-7.84309	3.15395e-10	9.41771e-08	13.2175	Down	ACSS3_Down
PTPRC	1.30031	7.69142	7.82342	3.38182e-10	9.9451e-08	13.1502	Up	PTPRC_Up
FOLR2	1.13917	9.6726	7.80235	3.64427e-10	1.0557e-07	13.0781	Up	FOLR2_Up
ENTPD1	0.951517	8.09717	7.78838	3.82956e-10	1.09306e-07	13.0302	Up	ENTPD1_Up
PHLPP1	-0.695296	6.42518	-7.76389	4.17741e-10	1.15828e-07	12.9463	Down	PHLPP1_Down
MAOB	-0.63631	9.15443	-7.7549	4.31288e-10	1.179e-07	12.9155	Down	MAOB_Down
C3AR1	1.62342	8.04423	7.72283	4.83319e-10	1.28583e-07	12.8056	Up	C3AR1_Up
PALLD	1.07977	8.44596	7.72266	4.8362e-10	1.28583e-07	12.805	Up	PALLD_Up
MS4A6A	1.14584	7.87177	7.68152	5.59761e-10	1.44859e-07	12.6639	Up	MS4A6A_Up
ST3GAL6	-0.844202	7.21105	-7.67547	5.71933e-10	1.46061e-07	12.6432	Down	ST3GAL6_Down
DARC	0.89988	7.56189	7.65988	6.0455e-10	1.52386e-07	12.5896	Up	DARC_Up
ALDH6A1	-0.686532	9.00065	-7.64568	6.35856e-10	1.55993e-07	12.5409	Down	ALDH6A1_Down
STAB1	0.994495	8.11346	7.64255	6.42973e-10	1.55993e-07	12.5302	Up	STAB1_Up
TBXAS1	1.04992	6.44721	7.63057	6.70971e-10	1.58816e-07	12.489	Up	TBXAS1_Up
PDLIM1	0.656716	9.34714	7.61931	6.98403e-10	1.63317e-07	12.4504	Up	PDLIM1_Up
RCL1	-0.591006	7.22858	-7.59557	7.59993e-10	1.73444e-07	12.3688	Down	RCL1_Down
CXorf21	1.19024	5.09768	7.59243	7.68519e-10	1.73444e-07	12.358	Up	CXorf21_Up
FCGR2A	1.36471	7.70789	7.55519	8.77522e-10	1.91369e-07	12.23	Up	FCGR2A_Up
BMP3	-2.3418	3.99305	-7.54815	8.99809e-10	1.94049e-07	12.2058	Down	BMP3_Down
SIK2	-0.61343	10.0293	-7.53707	9.36015e-10	1.99639e-07	12.1677	Down	SIK2_Down
CALCRL	-0.787445	9.15391	-7.47864	1.15276e-09	2.35514e-07	11.9667	Down	CALCRL_Down
LEFTY2	-0.889426	5.87861	-7.46307	1.21854e-09	2.46361e-07	11.9131	Down	LEFTY2_Down
CPVL	1.02512	6.26524	7.4393	1.32637e-09	2.63215e-07	11.8312	Up	CPVL_Up
RASL10B	-0.892801	5.33959	-7.43859	1.32972e-09	2.63215e-07	11.8288	Down	RASL10B_Down
DMD	-0.616459	8.78022	-7.42737	1.38405e-09	2.66637e-07	11.7901	Down	DMD_Down
MPEG1	0.950317	9.42253	7.42667	1.38752e-09	2.66637e-07	11.7877	Up	MPEG1_Up
CKB	-0.894793	8.34927	-7.41865	1.42775e-09	2.71679e-07	11.7601	Down	CKB_Down
ORMDL3	-0.819736	6.67242	-7.37037	1.69626e-09	3.07689e-07	11.5938	Down	ORMDL3_Down
ETV6	0.625965	8.4443	7.35422	1.79694e-09	3.16782e-07	11.5381	Up	ETV6_Up
CADM1	-0.685421	6.58667	-7.35194	1.81167e-09	3.16782e-07	11.5302	Down	CADM1_Down
CCDC109B	0.795064	7.44049	7.3384	1.90142e-09	3.24178e-07	11.4835	Up	CCDC109B_Up
PFKFB3	-0.884245	10.8431	-7.33801	1.90408e-09	3.24178e-07	11.4822	Down	PFKFB3_Down
LY96	0.953954	6.87447	7.33017	1.95814e-09	3.30484e-07	11.4551	Up	LY96_Up
CD53	1.30321	9.20103	7.32416	2.00059e-09	3.34737e-07	11.4344	Up	CD53_Up
NIPSNAP3B	-0.987972	6.87706	-7.31256	2.08525e-09	3.42988e-07	11.3944	Down	NIPSNAP3B_Down
VSIG4	1.46362	8.1265	7.28512	2.30004e-09	3.72012e-07	11.2998	Up	VSIG4_Up
FGF10	-1.24955	7.06485	-7.27997	2.34275e-09	3.73518e-07	11.282	Down	FGF10_Down
CD28	1.1684	5.86864	7.27936	2.34784e-09	3.73518e-07	11.2799	Up	CD28_Up
C1orf51	-0.947447	5.86997	-7.25586	2.55355e-09	3.99528e-07	11.1988	Down	C1orf51_Down
FOXP2	-0.831393	6.34239	-7.25429	2.56792e-09	3.99528e-07	11.1934	Down	FOXP2_Down
FCER1G	1.37768	8.75255	7.25373	2.57308e-09	3.99528e-07	11.1915	Up	FCER1G_Up
CD163L1	1.10626	6.32241	7.24681	2.63753e-09	4.06285e-07	11.1676	Up	CD163L1_Up
FAM161A	-0.612858	3.81935	-7.24096	2.69318e-09	4.11591e-07	11.1474	Down	FAM161A_Down
HCK	1.16466	6.71228	7.20234	3.09199e-09	4.5811e-07	11.0141	Up	HCK_Up
FGFRL1	-0.728318	7.4315	-7.18928	3.23978e-09	4.7144e-07	10.969	Down	FGFRL1_Down
C17orf53	-0.736961	5.32925	-7.18781	3.25694e-09	4.7144e-07	10.9639	Down	C17orf53_Down
CTGF	1.11594	8.53883	7.18591	3.27912e-09	4.7144e-07	10.9573	Up	CTGF_Up
FAM105A	0.90751	6.4245	7.18195	3.32588e-09	4.74647e-07	10.9437	Up	FAM105A_Up
CD84	1.39332	6.36609	7.17544	3.40421e-09	4.8228e-07	10.9212	Up	CD84_Up
SELPLG	1.07245	7.61302	7.16638	3.51636e-09	4.94558e-07	10.8899	Up	SELPLG_Up
FPR3	1.41637	7.68915	7.15834	3.61894e-09	5.05324e-07	10.8621	Up	FPR3_Up
PIK3CG	0.936231	7.03882	7.14491	3.79704e-09	5.22672e-07	10.8157	Up	PIK3CG_Up
CD14	1.1345	9.57889	7.13206	3.97571e-09	5.43412e-07	10.7713	Up	CD14_Up
CTSS	1.405	7.53281	7.12618	4.06017e-09	5.51076e-07	10.751	Up	CTSS_Up
DOCK2	1.13133	7.08282	7.1233	4.10219e-09	5.52912e-07	10.7411	Up	DOCK2_Up
ADH1B	-0.779161	10.7908	-7.09347	4.56434e-09	5.98576e-07	10.638	Down	ADH1B_Down
HADH	-0.609749	9.42841	-7.08767	4.66002e-09	6.07022e-07	10.618	Down	HADH_Down
NCF4	1.16405	6.64051	7.08004	4.78901e-09	6.19666e-07	10.5916	Up	NCF4_Up
PDE3B	-0.62644	9.70742	-7.06733	5.01192e-09	6.39976e-07	10.5477	Down	PDE3B_Down
RAB3C	1.20388	5.82437	7.06225	5.10389e-09	6.47461e-07	10.5301	Up	RAB3C_Up
SLCO2B1	1.32163	7.81873	7.04613	5.407e-09	6.67353e-07	10.4744	Up	SLCO2B1_Up
FGD2	0.841783	5.73128	7.0406	5.51507e-09	6.7322e-07	10.4553	Up	FGD2_Up
IL4R	0.700404	6.92454	7.028	5.76966e-09	6.93768e-07	10.4117	Up	IL4R_Up
VAV1	0.808472	5.86689	7.02698	5.79064e-09	6.93768e-07	10.4082	Up	VAV1_Up
PDGFA	0.679393	6.32326	7.00542	6.25545e-09	7.31398e-07	10.3337	Up	PDGFA_Up
SLC2A4	-1.13726	7.72783	-7.00209	6.33036e-09	7.35724e-07	10.3222	Down	SLC2A4_Down
IRS2	-0.593879	7.00398	-6.99699	6.44706e-09	7.40421e-07	10.3046	Down	IRS2_Down
TLR7	0.99721	5.64476	6.98949	6.6226e-09	7.47315e-07	10.2786	Up	TLR7_Up
IRAK2	-0.77128	5.96078	-6.98613	6.70264e-09	7.47653e-07	10.267	Down	IRAK2_Down
HTR2B	0.956772	5.25238	6.97766	6.90912e-09	7.61926e-07	10.2377	Up	HTR2B_Up
TYROBP	1.21224	8.94486	6.97547	6.96344e-09	7.63579e-07	10.2302	Up	TYROBP_Up
MCOLN3	-1.02747	6.82923	-6.97238	7.04102e-09	7.63879e-07	10.2195	Down	MCOLN3_Down
MS4A4A	1.27891	7.81285	6.97223	7.04489e-09	7.63879e-07	10.2189	Up	MS4A4A_Up
AOAH	1.3709	7.27915	6.9704	7.09116e-09	7.64624e-07	10.2126	Up	AOAH_Up
MARCH1	1.05147	5.90538	6.96612	7.20069e-09	7.72145e-07	10.1978	Up	MARCH1_Up
HLA-DMB	0.978453	9.04009	6.96305	7.28029e-09	7.76391e-07	10.1872	Up	HLA-DMB_Up
TIMP1	0.963514	10.3396	6.92861	8.23593e-09	8.73504e-07	10.0681	Up	TIMP1_Up
FMN1	0.939404	4.77014	6.89166	9.40121e-09	9.70575e-07	9.94032	Up	FMN1_Up
MS4A7	1.3443	7.2063	6.87344	1.00353e-08	1.00919e-06	9.8773	Up	MS4A7_Up
RGS10	0.688479	5.57017	6.84763	1.10073e-08	1.09445e-06	9.78803	Up	RGS10_Up
ITGA4	0.957891	5.64782	6.84649	1.10522e-08	1.09445e-06	9.7841	Up	ITGA4_Up
VNN1	1.17447	5.47637	6.83544	1.14984e-08	1.12164e-06	9.74589	Up	VNN1_Up
ADCK3	-0.992839	8.34962	-6.83416	1.15515e-08	1.12164e-06	9.74143	Down	ADCK3_Down
FCGR2C	1.05568	10.6459	6.834	1.15579e-08	1.12164e-06	9.7409	Up	FCGR2C_Up
FAM47E	-0.759721	5.96318	-6.81592	1.23312e-08	1.16772e-06	9.67837	Down	FAM47E_Down
CPNE4	-1.18765	4.14964	-6.81487	1.23777e-08	1.16772e-06	9.67474	Down	CPNE4_Down
EYA1	-1.07713	4.54906	-6.81451	1.23937e-08	1.16772e-06	9.67349	Down	EYA1_Down
GGTA1	0.840316	7.53638	6.80497	1.28248e-08	1.19671e-06	9.64048	Up	GGTA1_Up
LCP2	0.816294	8.05643	6.79361	1.33573e-08	1.23453e-06	9.60119	Up	LCP2_Up
F2R	0.82586	6.6238	6.7839	1.383e-08	1.27216e-06	9.56761	Up	F2R_Up
RGL1	0.591938	9.32218	6.77017	1.45271e-08	1.31756e-06	9.52013	Up	RGL1_Up
TLE4	0.598343	6.60318	6.75948	1.50947e-08	1.35195e-06	9.48313	Up	TLE4_Up
IL2RG	1.32076	7.28179	6.7527	1.54658e-08	1.36913e-06	9.45968	Up	IL2RG_Up
CCL3	1.17399	6.13287	6.74849	1.57009e-08	1.37891e-06	9.44512	Up	CCL3_Up
RWDD2A	-0.68589	5.85863	-6.73196	1.66583e-08	1.43798e-06	9.38797	Down	RWDD2A_Down
SC5DL	-0.815529	9.22718	-6.73053	1.6744e-08	1.43798e-06	9.38301	Down	SC5DL_Down
CSF1R	1.01694	8.26674	6.72792	1.69013e-08	1.44157e-06	9.37398	Up	CSF1R_Up
MSTO2P	0.845568	8.08534	6.72737	1.69343e-08	1.44157e-06	9.3721	Up	MSTO2P_Up
ITGAM	1.09802	7.41318	6.71833	1.7492e-08	1.47598e-06	9.34082	Up	ITGAM_Up
ADAP2	0.981302	7.80663	6.7167	1.75946e-08	1.47598e-06	9.33517	Up	ADAP2_Up
FMNL1	0.728318	6.66611	6.7155	1.76701e-08	1.47598e-06	9.33104	Up	FMNL1_Up
PAIP2B	-0.696623	6.00102	-6.70968	1.80425e-08	1.49653e-06	9.3109	Down	PAIP2B_Down
GNA15	0.926322	5.99554	6.70373	1.84311e-08	1.50485e-06	9.29033	Up	GNA15_Up
EPB41L4B	-0.740927	8.24803	-6.70277	1.84947e-08	1.50485e-06	9.287	Down	EPB41L4B_Down
TMED3	0.614717	6.15133	6.7015	1.8579e-08	1.50485e-06	9.28261	Up	TMED3_Up
VAMP8	1.01553	8.41005	6.70114	1.86028e-08	1.50485e-06	9.28138	Up	VAMP8_Up
FYB	1.15996	6.79451	6.70106	1.86081e-08	1.50485e-06	9.2811	Up	FYB_Up
CD48	1.11207	5.6585	6.69823	1.87978e-08	1.51388e-06	9.27131	Up	CD48_Up
STOX1	-1.96246	6.69436	-6.69488	1.90252e-08	1.52587e-06	9.2597	Down	STOX1_Down
ALOX5	1.10302	6.76549	6.6904	1.93323e-08	1.54412e-06	9.24424	Up	ALOX5_Up
CCL18	2.30787	7.45186	6.67114	2.07135e-08	1.63426e-06	9.17762	Up	CCL18_Up
RNF144A	-0.699552	7.2858	-6.66636	2.1071e-08	1.64055e-06	9.1611	Down	RNF144A_Down
PTPRE	0.766659	7.19277	6.66576	2.11163e-08	1.64055e-06	9.15902	Up	PTPRE_Up
PYGM	-1.08263	7.40707	-6.66469	2.1198e-08	1.64055e-06	9.15529	Down	PYGM_Down
GPR65	1.06842	5.36778	6.6552	2.19306e-08	1.67574e-06	9.12249	Up	GPR65_Up
ADAMTS10	0.670454	7.07461	6.65411	2.20163e-08	1.67574e-06	9.11873	Up	ADAMTS10_Up
EVI2B	1.16031	9.07562	6.64616	2.26522e-08	1.71292e-06	9.09124	Up	EVI2B_Up
PIK3AP1	1.08693	6.44995	6.6458	2.26812e-08	1.71292e-06	9.09	Up	PIK3AP1_Up
CYTH4	1.08996	7.40619	6.64443	2.27932e-08	1.7147e-06	9.08525	Up	CYTH4_Up
EVI2A	1.12138	5.38727	6.62658	2.42981e-08	1.81385e-06	9.02353	Up	EVI2A_Up
LRRK1	0.588885	6.81092	6.59995	2.673e-08	1.95039e-06	8.93144	Up	LRRK1_Up
GPT2	-0.800217	7.2107	-6.58921	2.77774e-08	2.0021e-06	8.89434	Down	GPT2_Down
AZGP1	-1.54226	8.07111	-6.57133	2.96142e-08	2.09012e-06	8.83253	Down	AZGP1_Down
BLNK	0.805006	5.64056	6.56625	3.01584e-08	2.12081e-06	8.81495	Up	BLNK_Up
VAV3	0.63344	5.61566	6.55877	3.09771e-08	2.16615e-06	8.78909	Up	VAV3_Up
MSC	1.40662	7.39115	6.55523	3.13725e-08	2.16948e-06	8.77685	Up	MSC_Up
RNASE6	1.02325	6.36102	6.55432	3.14745e-08	2.16948e-06	8.77372	Up	RNASE6_Up
PTAFR	0.665413	5.97011	6.55391	3.15212e-08	2.16948e-06	8.77229	Up	PTAFR_Up
NETO2	0.868523	5.02165	6.55251	3.1679e-08	2.17264e-06	8.76746	Up	NETO2_Up
GREB1L	-0.958723	5.44054	-6.54598	3.24285e-08	2.21622e-06	8.74489	Down	GREB1L_Down
ALOX5AP	0.870793	8.47001	6.54083	3.30326e-08	2.2339e-06	8.72708	Up	ALOX5AP_Up
FRMD4B	0.923408	8.25932	6.53456	3.37815e-08	2.26874e-06	8.70544	Up	FRMD4B_Up
FCGR1A	1.50402	5.35334	6.53114	3.41988e-08	2.28885e-06	8.69359	Up	FCGR1A_Up
DRAM1	0.674652	6.69625	6.52845	3.45289e-08	2.303e-06	8.68431	Up	DRAM1_Up
FCGR2B	1.17185	6.95254	6.52443	3.50299e-08	2.32841e-06	8.67041	Up	FCGR2B_Up
IQGAP2	1.06355	7.75993	6.50368	3.77314e-08	2.47408e-06	8.5987	Up	IQGAP2_Up
ADH1A	-0.707671	8.17662	-6.48987	3.96435e-08	2.57338e-06	8.55099	Down	ADH1A_Down
CD209	1.30409	6.76061	6.48839	3.98537e-08	2.5784e-06	8.54588	Up	CD209_Up
UTS2D	-1.24201	5.22328	-6.4833	4.05873e-08	2.59986e-06	8.52828	Down	UTS2D_Down
TLR1	0.874628	5.81112	6.47908	4.1204e-08	2.62333e-06	8.51373	Up	TLR1_Up
ANKRD53	-0.893562	5.37514	-6.47895	4.12239e-08	2.62333e-06	8.51326	Down	ANKRD53_Down
TNMD	1.03101	9.30724	6.47361	4.20182e-08	2.64783e-06	8.49484	Up	TNMD_Up
TM7SF2	-0.781408	7.39604	-6.46718	4.29964e-08	2.70071e-06	8.47263	Down	TM7SF2_Down
UCHL1	1.08047	8.94724	6.46086	4.39806e-08	2.74476e-06	8.45078	Up	UCHL1_Up
GPR50	-0.898474	4.50505	-6.45191	4.54123e-08	2.80703e-06	8.41987	Down	GPR50_Down
MAP3K5	-0.763566	7.55229	-6.45054	4.56348e-08	2.81183e-06	8.41515	Down	MAP3K5_Down
CCL3L1	1.02247	6.75712	6.43587	4.80959e-08	2.92561e-06	8.36446	Up	CCL3L1_Up
CD163	1.34187	7.18343	6.43506	4.82351e-08	2.92561e-06	8.36167	Up	CD163_Up
MRC1	1.05555	8.48657	6.43284	4.86195e-08	2.93061e-06	8.35401	Up	MRC1_Up
CTH	-0.920253	4.52758	-6.43155	4.88452e-08	2.93508e-06	8.34954	Down	CTH_Down
FCGR1B	1.55718	5.40667	6.42575	4.98683e-08	2.969e-06	8.32953	Up	FCGR1B_Up
GLIPR1	1.2437	9.27968	6.41343	5.21164e-08	3.07455e-06	8.28698	Up	GLIPR1_Up
CD86	1.13155	6.09349	6.40526	5.36615e-08	3.15611e-06	8.25878	Up	CD86_Up
STBD1	-0.631716	7.48267	-6.38127	5.84713e-08	3.33785e-06	8.17594	Down	STBD1_Down
IL10RA	1.04952	7.71522	6.36979	6.09206e-08	3.42727e-06	8.13635	Up	IL10RA_Up
GRAMD1B	0.591224	5.06926	6.35706	6.37578e-08	3.56621e-06	8.09242	Up	GRAMD1B_Up
CIDEA	-1.47147	7.65295	-6.34829	6.57895e-08	3.65705e-06	8.06215	Down	CIDEA_Down
TWIST1	-0.970498	7.93045	-6.34762	6.59472e-08	3.65705e-06	8.05984	Down	TWIST1_Down
C12orf62	-0.662483	8.04859	-6.34012	6.77409e-08	3.73518e-06	8.03395	Down	C12orf62_Down
NCKAP1L	1.30294	6.97725	6.32975	7.02986e-08	3.85928e-06	7.99819	Up	NCKAP1L_Up
ARRB2	1.01376	8.26226	6.32848	7.06186e-08	3.86095e-06	7.9938	Up	ARRB2_Up
SERINC2	0.802306	6.46697	6.32392	7.178e-08	3.91342e-06	7.97806	Up	SERINC2_Up
NPC1L1	-0.753369	4.39797	-6.31942	7.29422e-08	3.96565e-06	7.96257	Down	NPC1L1_Down
TTLL7	-0.660979	7.53543	-6.31827	7.32436e-08	3.97091e-06	7.95859	Down	TTLL7_Down
CISH	-1.2247	6.31521	-6.30676	7.63198e-08	4.08069e-06	7.91889	Down	CISH_Down
AMPD3	0.749047	5.98876	6.30481	7.68537e-08	4.09587e-06	7.91217	Up	AMPD3_Up
AIF1	0.830438	6.78783	6.30419	7.70257e-08	4.09587e-06	7.91001	Up	AIF1_Up
PTPN6	0.951601	6.7199	6.30175	7.76989e-08	4.12037e-06	7.90161	Up	PTPN6_Up
ESR2	-0.785333	5.83534	-6.28661	8.20193e-08	4.31413e-06	7.8494	Down	ESR2_Down
HLA-DRB4	0.595248	11.0049	6.28509	8.24647e-08	4.32583e-06	7.84418	Up	HLA-DRB4_Up
KCNJ5	0.7617	5.79258	6.28399	8.27896e-08	4.32622e-06	7.84039	Up	KCNJ5_Up
OR7E13P	-0.841349	5.82007	-6.28356	8.29179e-08	4.32622e-06	7.83889	Down	OR7E13P_Down
CCL13	1.07611	5.0333	6.27099	8.67255e-08	4.51275e-06	7.79558	Up	CCL13_Up
PKD1L2	-1.00866	6.82484	-6.26772	8.77468e-08	4.54455e-06	7.78428	Down	PKD1L2_Down
TLL1	0.785565	6.11529	6.25948	9.03663e-08	4.65498e-06	7.7559	Up	TLL1_Up
C21orf81	-1.10205	5.46793	-6.24634	9.47092e-08	4.8247e-06	7.71062	Down	C21orf81_Down
CD33	0.865679	6.81935	6.24083	9.65933e-08	4.90004e-06	7.69162	Up	CD33_Up
NOX4	0.864614	6.86392	6.23912	9.71838e-08	4.91096e-06	7.68574	Up	NOX4_Up
MPZL2	1.09903	5.9548	6.23111	1.00005e-07	5.01551e-06	7.65813	Up	MPZL2_Up
SAMHD1	0.72907	9.12801	6.22937	1.00629e-07	5.03378e-06	7.65213	Up	SAMHD1_Up
TFEC	1.04602	6.00136	6.21613	1.05502e-07	5.23704e-06	7.60652	Up	TFEC_Up
C22orf9	0.783486	7.71584	6.21346	1.0651e-07	5.27358e-06	7.59735	Up	C22orf9_Up
IL2RB	0.717931	5.35291	6.20968	1.07958e-07	5.3029e-06	7.58432	Up	IL2RB_Up
PKP2	-1.75761	6.00366	-6.20854	1.08399e-07	5.3029e-06	7.58039	Down	PKP2_Down
ADCY7	0.590942	6.77011	6.20237	1.10812e-07	5.40388e-06	7.55915	Up	ADCY7_Up
MSTO1	0.783701	7.90985	6.19049	1.15612e-07	5.60978e-06	7.51825	Up	MSTO1_Up
DOK2	0.930612	6.05433	6.18689	1.1711e-07	5.66828e-06	7.50583	Up	DOK2_Up
LGMN	0.693893	10.8065	6.17839	1.20715e-07	5.79941e-06	7.47658	Up	LGMN_Up
P2RY13	0.948567	7.18979	6.17311	1.23013e-07	5.89522e-06	7.45839	Up	P2RY13_Up
LILRB5	0.922479	6.87405	6.16788	1.25331e-07	5.9915e-06	7.44039	Up	LILRB5_Up
CYSLTR1	0.604941	6.81013	6.16541	1.26438e-07	6.02955e-06	7.43191	Up	CYSLTR1_Up
SYK	0.925581	6.40878	6.15417	1.31612e-07	6.21521e-06	7.39323	Up	SYK_Up
BCAT1	1.02933	6.33003	6.13868	1.39089e-07	6.45833e-06	7.33993	Up	BCAT1_Up
RGS22	-0.697064	6.06857	-6.12825	1.44361e-07	6.68192e-06	7.30405	Down	RGS22_Down
C5AR1	1.31342	7.48743	6.12553	1.45766e-07	6.72014e-06	7.29472	Up	C5AR1_Up
LDHD	-0.781809	7.23317	-6.1222	1.4751e-07	6.76938e-06	7.28325	Down	LDHD_Down
CD4	0.899703	7.48309	6.09582	1.62056e-07	7.23763e-06	7.19255	Up	CD4_Up
OSBPL3	0.728278	5.15541	6.07482	1.74649e-07	7.67992e-06	7.12039	Up	OSBPL3_Up
SRGN	0.69686	10.049	6.07443	1.74894e-07	7.67992e-06	7.11904	Up	SRGN_Up
TMEM106A	0.613053	7.31918	6.06833	1.78736e-07	7.83092e-06	7.09809	Up	TMEM106A_Up
PLAG1	-0.816999	3.99964	-6.06094	1.83509e-07	7.97251e-06	7.07268	Down	PLAG1_Down
NPL	1.20526	6.49922	6.04965	1.9104e-07	8.23976e-06	7.03391	Up	NPL_Up
TSHR	-0.840105	3.67103	-6.04746	1.92536e-07	8.26753e-06	7.02639	Down	TSHR_Down
HMOX1	0.997354	7.56571	6.04549	1.9389e-07	8.3073e-06	7.01963	Up	HMOX1_Up
TNFSF8	0.837311	7.10846	6.03859	1.98711e-07	8.45787e-06	6.99595	Up	TNFSF8_Up
HRH1	0.73108	5.41645	6.02154	2.11153e-07	8.9093e-06	6.9374	Up	HRH1_Up
SIGLEC1	0.975179	7.15271	6.01585	2.1547e-07	9.07172e-06	6.91789	Up	SIGLEC1_Up
LPIN1	-0.807891	8.67702	-6.00341	2.25227e-07	9.38074e-06	6.8752	Down	LPIN1_Down
TNC	1.69743	6.17667	5.98914	2.36964e-07	9.74412e-06	6.82623	Up	TNC_Up
WDR86	-0.641649	5.26082	-5.96653	2.56802e-07	1.04238e-05	6.74873	Down	WDR86_Down
CXCL16	1.10444	7.16273	5.96572	2.57549e-07	1.04238e-05	6.74593	Up	CXCL16_Up
PLCB2	0.894252	6.15765	5.96546	2.57788e-07	1.04238e-05	6.74504	Up	PLCB2_Up
LILRB2	0.938414	5.9782	5.95016	2.72195e-07	1.08481e-05	6.69262	Up	LILRB2_Up
LSS	-0.596224	8.11397	-5.9473	2.7498e-07	1.09366e-05	6.68281	Down	LSS_Down
CR1	1.22771	5.28709	5.94558	2.76664e-07	1.09811e-05	6.67693	Up	CR1_Up
DMRT2	-0.812541	5.36169	-5.93956	2.8265e-07	1.11958e-05	6.6563	Down	DMRT2_Down
FERMT3	1.09231	6.84615	5.93382	2.88475e-07	1.14033e-05	6.63664	Up	FERMT3_Up
APOB	-1.8442	7.07486	-5.93172	2.90644e-07	1.14424e-05	6.62942	Down	APOB_Down
LGI2	0.983191	5.92763	5.92753	2.95001e-07	1.15904e-05	6.61508	Up	LGI2_Up
AVPI1	-0.603915	9.07539	-5.9223	3.00536e-07	1.17608e-05	6.59717	Down	AVPI1_Down
PARP15	0.770422	5.15517	5.92229	3.00548e-07	1.17608e-05	6.59713	Up	PARP15_Up
CA3	-1.36714	5.38267	-5.91431	3.09195e-07	1.20372e-05	6.56979	Down	CA3_Down
NEDD4L	-0.706994	8.00265	-5.90863	3.15495e-07	1.21739e-05	6.55035	Down	NEDD4L_Down
C10orf72	-0.613651	7.92864	-5.90124	3.23889e-07	1.23735e-05	6.52505	Down	C10orf72_Down
PECR	-0.612389	8.78703	-5.89964	3.25728e-07	1.23962e-05	6.5196	Down	PECR_Down
MLXIPL	-0.644558	9.10086	-5.88467	3.43521e-07	1.29213e-05	6.46835	Down	MLXIPL_Down
PTPN3	-0.928159	6.55047	-5.88198	3.46811e-07	1.29947e-05	6.45916	Down	PTPN3_Down
LILRB1	0.755182	5.57669	5.87798	3.51775e-07	1.313e-05	6.44547	Up	LILRB1_Up
KIT	0.692957	6.6466	5.8765	3.53622e-07	1.31586e-05	6.44042	Up	KIT_Up
PLAC9	0.673449	7.80347	5.87628	3.53898e-07	1.31586e-05	6.43967	Up	PLAC9_Up
HPD	0.645191	5.18576	5.87455	3.56082e-07	1.31979e-05	6.43375	Up	HPD_Up
CDHR3	-0.620775	4.70537	-5.86941	3.62638e-07	1.34066e-05	6.41617	Down	CDHR3_Down
PDE3A	-0.676668	6.94195	-5.8685	3.63815e-07	1.34157e-05	6.41304	Down	PDE3A_Down
PLEK	1.14345	7.74989	5.86815	3.64268e-07	1.34157e-05	6.41185	Up	PLEK_Up
ADH1C	-0.605212	8.83666	-5.86704	3.65699e-07	1.3437e-05	6.40807	Down	ADH1C_Down
WDFY4	0.684973	5.82133	5.86534	3.67909e-07	1.34731e-05	6.40226	Up	WDFY4_Up
SLC19A2	-0.845723	7.12899	-5.85919	3.76034e-07	1.36931e-05	6.38122	Down	SLC19A2_Down
RAC2	1.12543	7.66348	5.85272	3.84762e-07	1.39586e-05	6.35911	Up	RAC2_Up
LCP1	1.28169	9.87749	5.8358	4.08574e-07	1.47125e-05	6.30126	Up	LCP1_Up
CSRP2	-0.890383	5.93733	-5.83469	4.10178e-07	1.47187e-05	6.29749	Down	CSRP2_Down
CD69	1.39332	5.79416	5.83458	4.10336e-07	1.47187e-05	6.29712	Up	CD69_Up
SPI1	0.842933	6.48918	5.83307	4.12539e-07	1.47187e-05	6.29196	Up	SPI1_Up
PC	-0.625103	9.00663	-5.81159	4.45193e-07	1.57391e-05	6.21858	Down	PC_Down
ALDH1L1	-0.914786	7.25255	-5.80685	4.52732e-07	1.59261e-05	6.2024	Down	ALDH1L1_Down
CD37	1.03344	7.45273	5.80363	4.57939e-07	1.60386e-05	6.19139	Up	CD37_Up
SLIT2	0.641211	8.09337	5.80259	4.59618e-07	1.60445e-05	6.18786	Up	SLIT2_Up
DOCK10	0.855687	7.32108	5.80189	4.60774e-07	1.6056e-05	6.18544	Up	DOCK10_Up
STK32B	0.701622	5.13044	5.80105	4.62142e-07	1.60747e-05	6.18259	Up	STK32B_Up
PTPLAD2	0.71628	6.31231	5.80025	4.63456e-07	1.60916e-05	6.17985	Up	PTPLAD2_Up
IGSF6	1.39317	7.87706	5.79827	4.6672e-07	1.61184e-05	6.17309	Up	IGSF6_Up
FAM20A	0.924205	5.91772	5.79769	4.67668e-07	1.61225e-05	6.17114	Up	FAM20A_Up
ABCC5	0.586938	6.19117	5.79672	4.69279e-07	1.61493e-05	6.16783	Up	ABCC5_Up
HCLS1	0.712642	6.71679	5.79255	4.76275e-07	1.63034e-05	6.15357	Up	HCLS1_Up
HPGDS	1.04425	6.82051	5.78887	4.82524e-07	1.64476e-05	6.14102	Up	HPGDS_Up
GCNT1	0.904962	5.98296	5.78669	4.86255e-07	1.65284e-05	6.1336	Up	GCNT1_Up
HLA-DPA1	0.671827	11.2436	5.78372	4.91409e-07	1.66744e-05	6.12345	Up	HLA-DPA1_Up
SYNC	0.688703	7.65412	5.78167	4.94994e-07	1.67575e-05	6.11644	Up	SYNC_Up
CCL5	1.03585	7.32053	5.77817	5.01164e-07	1.69167e-05	6.10451	Up	CCL5_Up
SLA	0.89039	5.66045	5.77212	5.12018e-07	1.71341e-05	6.08388	Up	SLA_Up
EMILIN2	0.87664	6.70611	5.76436	5.26278e-07	1.75134e-05	6.05742	Up	EMILIN2_Up
SVIL	-0.63272	7.56671	-5.7541	5.45743e-07	1.80756e-05	6.02245	Down	SVIL_Down
EXPH5	-0.899582	4.75895	-5.74418	5.6525e-07	1.84847e-05	5.98863	Down	EXPH5_Down
SECTM1	0.813696	6.79608	5.74356	5.66501e-07	1.84847e-05	5.9865	Up	SECTM1_Up
SYT17	-1.00951	5.91747	-5.74314	5.6733e-07	1.84847e-05	5.98509	Down	SYT17_Down
CD200R1	0.926758	4.88038	5.7387	5.76313e-07	1.86118e-05	5.96996	Up	CD200R1_Up
LYZ	1.23828	10.8578	5.73599	5.81882e-07	1.87604e-05	5.9607	Up	LYZ_Up
HLA-DQA1	1.16729	10.7583	5.73477	5.84392e-07	1.88098e-05	5.95656	Up	HLA-DQA1_Up
LGALS9B	0.924814	7.12994	5.73322	5.876e-07	1.88508e-05	5.95129	Up	LGALS9B_Up
LRIG1	-0.589224	9.04507	-5.72774	5.99104e-07	1.9125e-05	5.93262	Down	LRIG1_Down
KIAA1598	0.619819	7.89022	5.72226	6.10827e-07	1.93718e-05	5.91396	Up	KIAA1598_Up
GAS2L3	0.678716	6.60528	5.7167	6.22976e-07	1.96927e-05	5.895	Up	GAS2L3_Up
C21orf15	-1.45729	4.22914	-5.70702	6.44664e-07	2.01811e-05	5.86205	Down	C21orf15_Down
KYNU	1.22628	5.79587	5.6962	6.69802e-07	2.08003e-05	5.82522	Up	KYNU_Up
SLC38A1	1.00819	6.77931	5.69474	6.73257e-07	2.08742e-05	5.82027	Up	SLC38A1_Up
SLAMF8	1.38824	5.89733	5.69173	6.8046e-07	2.10303e-05	5.81002	Up	SLAMF8_Up
IFI30	1.51154	10.0877	5.68579	6.94884e-07	2.13119e-05	5.78983	Up	IFI30_Up
ADAMTS15	0.735822	7.69918	5.68572	6.9506e-07	2.13119e-05	5.78958	Up	ADAMTS15_Up
BTK	0.931592	5.2431	5.67885	7.12152e-07	2.16988e-05	5.7662	Up	BTK_Up
OSMR	0.68349	8.57677	5.65183	7.83444e-07	2.36852e-05	5.67436	Up	OSMR_Up
ABCC3	1.43688	6.40939	5.64474	8.03289e-07	2.41347e-05	5.65028	Up	ABCC3_Up
ITK	0.970351	5.0916	5.64201	8.11064e-07	2.43307e-05	5.64101	Up	ITK_Up
TBX4	-0.619852	4.54688	-5.63844	8.21361e-07	2.4452e-05	5.62887	Down	TBX4_Down
ARHGAP15	0.676371	6.4407	5.63586	8.28859e-07	2.45903e-05	5.62013	Up	ARHGAP15_Up
HLA-DRB3	0.590645	11.0269	5.63552	8.29854e-07	2.45903e-05	5.61897	Up	HLA-DRB3_Up
BMX	0.606373	4.48438	5.62922	8.48529e-07	2.5029e-05	5.59755	Up	BMX_Up
SHMT1	-0.693573	7.90083	-5.6249	8.61534e-07	2.53356e-05	5.58292	Down	SHMT1_Down
LGALS9C	0.864054	6.54238	5.62348	8.65877e-07	2.53874e-05	5.57808	Up	LGALS9C_Up
SLC7A7	1.05723	6.38788	5.62013	8.76169e-07	2.54956e-05	5.56671	Up	SLC7A7_Up
C12orf39	-2.19885	7.37004	-5.60768	9.15478e-07	2.65202e-05	5.52447	Down	C12orf39_Down
MSR1	1.84446	7.50866	5.60108	9.3703e-07	2.69434e-05	5.50208	Up	MSR1_Up
ARHGAP4	0.620274	6.2223	5.59759	9.4865e-07	2.7197e-05	5.49022	Up	ARHGAP4_Up
BASP1	0.826366	7.7146	5.59456	9.58831e-07	2.74483e-05	5.47995	Up	BASP1_Up
ETV5	0.637208	6.19076	5.59184	9.68065e-07	2.76311e-05	5.47073	Up	ETV5_Up
ARPC1B	0.635019	8.95132	5.58128	1.00475e-06	2.84688e-05	5.43494	Up	ARPC1B_Up
NCF2	1.16844	7.3228	5.57769	1.01755e-06	2.87059e-05	5.42276	Up	NCF2_Up
CSF2RB	0.829499	6.41457	5.5705	1.04363e-06	2.92715e-05	5.39841	Up	CSF2RB_Up
TSPAN33	0.607423	6.65296	5.56518	1.06336e-06	2.97389e-05	5.38039	Up	TSPAN33_Up
HLA-DQB1	0.831494	8.58986	5.56258	1.07315e-06	2.99073e-05	5.37158	Up	HLA-DQB1_Up
SELP	0.865375	6.78558	5.55976	1.08387e-06	3.00741e-05	5.36202	Up	SELP_Up
CCR1	1.29106	6.03803	5.55181	1.11461e-06	3.06424e-05	5.33511	Up	CCR1_Up
EGFL6	2.29247	9.64291	5.53847	1.16816e-06	3.19337e-05	5.28997	Up	EGFL6_Up
IKZF1	0.894864	5.89779	5.53474	1.18362e-06	3.22652e-05	5.27733	Up	IKZF1_Up
LGALS9	0.758997	6.20311	5.53069	1.20059e-06	3.26389e-05	5.26364	Up	LGALS9_Up
RNASET2	0.630986	5.4628	5.52762	1.21363e-06	3.2807e-05	5.25324	Up	RNASET2_Up
MYO1F	1.0346	6.77388	5.5191	1.25054e-06	3.36639e-05	5.22443	Up	MYO1F_Up
DAPP1	0.901278	5.11493	5.51142	1.28475e-06	3.43941e-05	5.19847	Up	DAPP1_Up
ARL4C	0.735307	5.44661	5.49537	1.35927e-06	3.61895e-05	5.14425	Up	ARL4C_Up
C5orf30	-0.754246	7.52711	-5.492	1.37546e-06	3.64703e-05	5.13286	Down	C5orf30_Down
HCST	0.95066	6.03973	5.48144	1.42746e-06	3.77378e-05	5.09718	Up	HCST_Up
TNFAIP3	0.91427	7.67213	5.48073	1.43104e-06	3.77378e-05	5.09477	Up	TNFAIP3_Up
ITGAL	0.982296	6.11648	5.47933	1.43804e-06	3.7871e-05	5.09008	Up	ITGAL_Up
RET	-0.677023	4.91758	-5.47281	1.47134e-06	3.85909e-05	5.06806	Down	RET_Down
LILRB4	1.26219	6.28951	5.47218	1.47461e-06	3.86205e-05	5.06593	Up	LILRB4_Up
ITGB2	1.37033	8.37149	5.46288	1.52357e-06	3.96925e-05	5.03453	Up	ITGB2_Up
CECR1	1.11017	7.3544	5.45776	1.55114e-06	4.02489e-05	5.01728	Up	CECR1_Up
BIRC3	0.671993	6.02884	5.44165	1.64136e-06	4.24195e-05	4.96294	Up	BIRC3_Up
LOX	0.68714	9.30362	5.43097	1.70397e-06	4.38045e-05	4.92694	Up	LOX_Up
PRUNE2	-1.59777	5.61432	-5.42668	1.72976e-06	4.42789e-05	4.91251	Down	PRUNE2_Down
C1orf162	1.25898	7.90765	5.42248	1.75541e-06	4.48299e-05	4.89836	Up	C1orf162_Up
PYCARD	0.72308	7.12095	5.42185	1.75927e-06	4.48695e-05	4.89625	Up	PYCARD_Up
SLAMF6	0.962281	5.523	5.40257	1.88223e-06	4.7383e-05	4.83131	Up	SLAMF6_Up
MAP1B	0.608608	9.80776	5.40171	1.8879e-06	4.74027e-05	4.82842	Up	MAP1B_Up
CTSG	0.654359	6.03852	5.40009	1.8986e-06	4.76097e-05	4.82299	Up	CTSG_Up
FUCA1	0.616262	7.32406	5.3915	1.95658e-06	4.89372e-05	4.79408	Up	FUCA1_Up
GPR137B	0.676843	8.2283	5.3816	2.02557e-06	5.03075e-05	4.76078	Up	GPR137B_Up
CORO1A	1.00956	7.79409	5.38141	2.02692e-06	5.03075e-05	4.76014	Up	CORO1A_Up
JAK3	0.715558	5.16846	5.37614	2.06463e-06	5.09827e-05	4.74243	Up	JAK3_Up
FAT3	-0.901444	4.07322	-5.36773	2.12628e-06	5.22393e-05	4.71415	Down	FAT3_Down
HEY2	-0.78497	5.29472	-5.36666	2.13419e-06	5.23673e-05	4.71059	Down	HEY2_Down
ENC1	0.693853	5.63779	5.35922	2.19049e-06	5.34783e-05	4.68557	Up	ENC1_Up
PARVG	0.929624	6.11081	5.35282	2.23999e-06	5.44129e-05	4.6641	Up	PARVG_Up
BIN2	0.92202	6.08828	5.34996	2.26248e-06	5.48907e-05	4.6545	Up	BIN2_Up
SLAMF7	1.12928	5.20697	5.34805	2.27765e-06	5.51721e-05	4.64808	Up	SLAMF7_Up
RASGRP1	0.768796	5.59424	5.34365	2.31299e-06	5.56982e-05	4.63329	Up	RASGRP1_Up
TGFBI	0.68344	8.14845	5.34083	2.33587e-06	5.60132e-05	4.62383	Up	TGFBI_Up
BGN	0.690219	9.40444	5.34074	2.33659e-06	5.60132e-05	4.62354	Up	BGN_Up
KCNJ2	0.680053	5.95638	5.33982	2.3441e-06	5.60994e-05	4.62045	Up	KCNJ2_Up
ACSS2	-0.66682	10	-5.33747	2.36347e-06	5.64932e-05	4.61255	Down	ACSS2_Down
IL12RB2	0.638283	5.43945	5.3177	2.5323e-06	5.97199e-05	4.54627	Up	IL12RB2_Up
SNORA73A	0.596094	9.52572	5.31431	2.56247e-06	6.02848e-05	4.5349	Up	SNORA73A_Up
NCAM2	-0.678317	4.31161	-5.31097	2.59254e-06	6.07713e-05	4.52369	Down	NCAM2_Down
CHST11	0.797369	7.86135	5.29321	2.75822e-06	6.40362e-05	4.4642	Up	CHST11_Up
MYBL1	0.713382	5.01178	5.29033	2.78597e-06	6.46032e-05	4.45458	Up	MYBL1_Up
TTPA	-0.60099	5.74133	-5.28332	2.85495e-06	6.59221e-05	4.43109	Down	TTPA_Down
CD180	1.16463	5.61694	5.27848	2.90347e-06	6.67694e-05	4.41491	Up	CD180_Up
C1orf38	0.957319	7.02621	5.2714	2.97598e-06	6.79494e-05	4.39123	Up	C1orf38_Up
PKNOX2	-0.740381	6.18804	-5.2713	2.97698e-06	6.79494e-05	4.39091	Down	PKNOX2_Down
CFH	0.660801	9.41391	5.27108	2.97929e-06	6.79494e-05	4.39016	Up	CFH_Up
NLRP3	0.831769	5.78413	5.24328	3.28204e-06	7.38136e-05	4.29724	Up	NLRP3_Up
HLA-DPB1	0.82267	11.1185	5.2265	3.47938e-06	7.7533e-05	4.24119	Up	HLA-DPB1_Up
TFRC	1.00093	8.24037	5.22015	3.55699e-06	7.881e-05	4.22002	Up	TFRC_Up
DRD1	0.760366	3.78736	5.21659	3.60131e-06	7.97011e-05	4.20813	Up	DRD1_Up
LYVE1	0.888905	10.4502	5.21117	3.66973e-06	8.06954e-05	4.19007	Up	LYVE1_Up
SLC15A3	0.74479	7.00051	5.21007	3.68382e-06	8.07633e-05	4.18639	Up	SLC15A3_Up
CST7	0.6528	6.44163	5.20171	3.79232e-06	8.2517e-05	4.15853	Up	CST7_Up
FBLN7	-0.666165	5.94854	-5.19821	3.83876e-06	8.32474e-05	4.14686	Down	FBLN7_Down
ACSM5	-0.726462	7.27343	-5.19331	3.9046e-06	8.42049e-05	4.13054	Down	ACSM5_Down
LILRB3	0.984285	6.29174	5.19131	3.93182e-06	8.45102e-05	4.12387	Up	LILRB3_Up
GLB1	0.682843	8.64259	5.18999	3.94981e-06	8.47631e-05	4.11949	Up	GLB1_Up
LRRC25	0.65869	6.41127	5.18981	3.95232e-06	8.47631e-05	4.11888	Up	LRRC25_Up
RASSF5	0.737277	6.33646	5.18783	3.97959e-06	8.52537e-05	4.11228	Up	RASSF5_Up
KLRK1	1.12432	6.00563	5.1855	4.01181e-06	8.57834e-05	4.10454	Up	KLRK1_Up
[truncated: 336 more rows]

## Sheet: BothUP
S2.5 Co up-regulated genes in GSE79768 and GSE94752
[truncated: 23 more rows]

[truncated: 1 more sheets: BothDown]
