# Supplementary material for: Identification and Verification of Biomarkers and Immune Infiltration in Obesity-Related Atrial Fibrillation
Source: Biology (Basel). 2023 Jan 12;12(1):121. doi: 10.3390/biology12010121 (PMC9855995; doi:10.3390/biology12010121)
Supplement: Supplementary file 1 [file biology-12-00121-s001.zip › Table S4.xlsx]

## Sheet: GO
S4.1 GO terms enrichment analysis of AF- and obese-related co DEGs
ONTOLOGY	ID	Description	GeneRatio	qvalue	geneID	Count
BP	GO:0001819	positive regulation of cytokine production	6/20	0.000735174	CYBB/MNDA/PTPN22/TLR8/HLA-DPB1/CD86	6
BP	GO:0002764	immune response-regulating signaling pathway	6/20	0.000735174	MNDA/PTPN22/TLR8/HLA-DPB1/FPR3/LCP2	6
BP	GO:0002429	immune response-activating cell surface receptor signaling pathway	5/20	0.000735174	MNDA/PTPN22/HLA-DPB1/FPR3/LCP2	5
BP	GO:0002757	immune response-activating signal transduction	5/20	0.000735174	MNDA/PTPN22/HLA-DPB1/FPR3/LCP2	5
BP	GO:0002768	immune response-regulating cell surface receptor signaling pathway	5/20	0.000862381	MNDA/PTPN22/HLA-DPB1/FPR3/LCP2	5
BP	GO:0002253	activation of immune response	5/20	0.00156614	MNDA/PTPN22/HLA-DPB1/FPR3/LCP2	5
BP	GO:0002285	lymphocyte activation involved in immune response	4/20	0.00156614	HLA-DRA/LCP1/CD86/DOCK10	4
BP	GO:0046635	positive regulation of alpha-beta T cell activation	3/20	0.00156614	HLA-DRA/PTPN22/CD86	3
BP	GO:0032729	positive regulation of interferon-gamma production	3/20	0.00172725	PTPN22/TLR8/HLA-DPB1	3
BP	GO:0050870	positive regulation of T cell activation	4/20	0.00189239	HLA-DRA/PTPN22/HLA-DPB1/CD86	4
CC	GO:0043020	NADPH oxidase complex	2/22	0.00419671	CYBB/NCF2	2
CC	GO:0042613	MHC class II protein complex	2/22	0.00419671	HLA-DRA/HLA-DPB1	2
CC	GO:0042611	MHC protein complex	2/22	0.00421889	HLA-DRA/HLA-DPB1	2
CC	GO:0071556	integral component of lumenal side of endoplasmic reticulum membrane	2/22	0.00421889	HLA-DRA/HLA-DPB1	2
CC	GO:0098553	lumenal side of endoplasmic reticulum membrane	2/22	0.00421889	HLA-DRA/HLA-DPB1	2
CC	GO:0030139	endocytic vesicle	4/22	0.00421889	HLA-DRA/CYBB/HLA-DPB1/NCF2	4
CC	GO:0098576	lumenal side of membrane	2/22	0.0042189	HLA-DRA/HLA-DPB1	2
CC	GO:0030176	integral component of endoplasmic reticulum membrane	3/22	0.0042189	HLA-DRA/HLA-DPB1/DHRS9	3
CC	GO:0031227	intrinsic component of endoplasmic reticulum membrane	3/22	0.0042189	HLA-DRA/HLA-DPB1/DHRS9	3
CC	GO:0005765	lysosomal membrane	4/22	0.0042189	HLA-DRA/TLR8/HLA-DPB1/GLIPR1	4
MF	GO:0016175	superoxide-generating NAD(P)H oxidase activity	2/21	0.00304961	CYBB/NCF2	2
MF	GO:0050664	oxidoreductase activity, acting on NAD(P)H, oxygen as acceptor	2/21	0.00354564	CYBB/NCF2	2
MF	GO:0023026	MHC class II protein complex binding	2/21	0.00783661	HLA-DRA/HLA-DPB1	2
MF	GO:0023023	MHC protein complex binding	2/21	0.00838725	HLA-DRA/HLA-DPB1	2
MF	GO:0042605	peptide antigen binding	2/21	0.00838725	HLA-DRA/HLA-DPB1	2
MF	GO:0051020	GTPase binding	3/21	0.0351225	LCP1/IQGAP2/NCF2	3
MF	GO:0016651	oxidoreductase activity, acting on NAD(P)H	2/21	0.0351225	CYBB/NCF2	2
MF	GO:0042277	peptide binding	3/21	0.0361546	HLA-DRA/CMA1/HLA-DPB1	3
MF	GO:0009055	electron transfer activity	2/21	0.0361546	CYBB/NCF2	2
MF	GO:0033218	amide binding	3/21	0.0361546	HLA-DRA/CMA1/HLA-DPB1	3

## Sheet: KEGG
S4.2 KEGG pathways enrichment analysis of AF- and obese-related co DEGs
ID	Description	GeneRatio	qvalue	geneID	Count
hsa05140	Leishmaniasis	5/15	5.97588e-06	HLA-DRA/CYBB/HLA-DPB1/FCGR2C/NCF2	5
hsa04145	Phagosome	5/15	8.85585e-05	HLA-DRA/CYBB/HLA-DPB1/FCGR2C/NCF2	5
hsa05150	Staphylococcus aureus infection	4/15	0.000241979	HLA-DRA/HLA-DPB1/FPR3/FCGR2C	4
hsa05330	Allograft rejection	3/15	0.000322894	HLA-DRA/HLA-DPB1/CD86	3
hsa05332	Graft-versus-host disease	3/15	0.000322894	HLA-DRA/HLA-DPB1/CD86	3
hsa04940	Type I diabetes mellitus	3/15	0.000322894	HLA-DRA/HLA-DPB1/CD86	3
hsa04672	Intestinal immune network for IgA production	3/15	0.000410456	HLA-DRA/HLA-DPB1/CD86	3
hsa05320	Autoimmune thyroid disease	3/15	0.000454641	HLA-DRA/HLA-DPB1/CD86	3
hsa05416	Viral myocarditis	3/15	0.000585784	HLA-DRA/HLA-DPB1/CD86	3
hsa04613	Neutrophil extracellular trap formation	4/15	0.00103774	CYBB/TLR8/FPR3/NCF2	4
hsa05323	Rheumatoid arthritis	3/15	0.00175234	HLA-DRA/HLA-DPB1/CD86	3
hsa04640	Hematopoietic cell lineage	3/15	0.00192871	HLA-DRA/HLA-DPB1/CD37	3
hsa05310	Asthma	2/15	0.00348443	HLA-DRA/HLA-DPB1	2
hsa04380	Osteoclast differentiation	3/15	0.00348443	FCGR2C/LCP2/NCF2	3
hsa05322	Systemic lupus erythematosus	3/15	0.00387182	HLA-DRA/HLA-DPB1/CD86	3
hsa04514	Cell adhesion molecules	3/15	0.00547222	HLA-DRA/HLA-DPB1/CD86	3
hsa05152	Tuberculosis	3/15	0.00758501	HLA-DRA/HLA-DPB1/FCGR2C	3
hsa05415	Diabetic cardiomyopathy	3/15	0.0100359	CYBB/CMA1/NCF2	3
hsa05321	Inflammatory bowel disease	2/15	0.0105414	HLA-DRA/HLA-DPB1	2
hsa04612	Antigen processing and presentation	2/15	0.0142604	HLA-DRA/HLA-DPB1	2

## Sheet: Cell type
S4.3 Cell types enrichment analysis of AF- and obese-related co DEGs using Enrichr and Human Gene Atlas database
Term	Overlap	P-value	Adjusted P-value	Odds Ratio	Combined Score	Genes
WholeBlood	8/514	9.2255e-08	1.56833e-06	19.2391	311.649	P2RY13;NCF2;CYBB;TLR8;MNDA;LCP1;EVI2B;FCGR2C
CD33+ Myeloid	7/679	1.05305e-05	8.95093e-05	11.8284	135.568	CD86;GLIPR1;NCF2;TFEC;CYBB;TLR8;EVI2B
CD14+ Monocytes	4/383	0.0010385	0.00588483	10.3414	71.0454	CD86;GLIPR1;NCF2;CYBB
CardiacMyocytes	2/273	0.0420641	0.163955	6.6102	20.9448	DOCK10;DHRS9
CD56+ NKCells	3/752	0.0596233	0.163955	3.66718	10.3404	PTPN22;LCP2;IQGAP2
Lymphoma burkitts(Raji)	2/355	0.0671059	0.163955	5.05357	13.6521	HLA-DPB1;PHGDH
Trachea	1/72	0.0829612	0.163955	12.1892	30.3436	DHRS9
Placenta	2/405	0.084293	0.163955	4.41529	10.921	FRZB;FCGR2C
CD19+ BCells(neg. sel.)	2/412	0.0867996	0.163955	4.33836	10.6036	HLA-DRA;CD37
BDCA4+ DendriticCells	2/495	0.118137	0.200833	3.59266	7.67361	HLA-DPB1;HLA-DRA
